# Supplementary material for: Use of Fixed Dose Combination (FDC) Drugs in India: Central Regulatory Approval and Sales of FDCs Containing Non-Steroidal Anti-Inflammatory Drugs (NSAIDs), Metformin, or Psychotropic Drugs
Source: PLoS Med. 2015 May 12;12(5):e1001826. doi: 10.1371/journal.pmed.1001826 (PMC4428752; doi:10.1371/journal.pmed.1001826)
Supplement: S1 Table — FDC formulation, brand, manufacturer, and sales volume (in units of ten tablets/capsules) and value (Indian rupees) by month for NSAID, metformin, anti-depressant/benzodiazepine, and anti-psychotic FDCs, November 2007–October 2012. (XLSX) [file pmed.1001826.s001.xlsx]

## Sheet: NSAIDs
SG CODE	SUBGROUP	SUBGROUP LAUNCH DATE	RANK	BRAND	COMPANY	CORPORATE	DIVISION	INDIAN / MNC	SUPERGROUP	GROUP	CLASS	THERAPY	ACUTE/ CHRONIC	BRAND LAUNCH DATE	Sales UnitNov-2007	Sales UnitDec-2007	Sales UnitJan-2008	Sales UnitFeb-2008	Sales UnitMar-2008	Sales UnitApr-2008	Sales UnitMay-2008	Sales UnitJun-2008	Sales UnitJul-2008	Sales UnitAug-2008	Sales UnitSep-2008	Sales UnitOct-2008	Sales UnitNov-2008	Sales UnitDec-2008	Sales UnitJan-2009	Sales UnitFeb-2009	Sales UnitMar-2009	Sales UnitApr-2009	Sales UnitMay-2009	Sales UnitJun-2009	Sales UnitJul-2009	Sales UnitAug-2009	Sales UnitSep-2009	Sales UnitOct-2009	Sales UnitNov-2009	Sales UnitDec-2009	Sales UnitJan-2010	Sales UnitFeb-2010	Sales UnitMar-2010	Sales UnitApr-2010	Sales UnitMay-2010	Sales UnitJun-2010	Sales UnitJul-2010	Sales UnitAug-2010	Sales UnitSep-2010
A3A20	CAMYLOFIN + DICLOFENAC | A3A20	2003-03-01	1	ANASPAS (NPIL)	ABBOTT HEALTHCARE PVT. LTD	ABBOTT + ABBOTT HC + SOLVAY	TRUECARE	MNC	GASTRO INTESTINAL	PLAIN ANTISPASMODICS AND ANTICHOLINERGICS	FUNCTIONAL GASTRO-INTESTINAL DISORDER DRUGS	ALIMENTARY TRACT AND METABOLISM	ACUTE	2003-03-01	7595	5334	6653	8631	6117	17278	7227	49741	68492	44845	44878	72875	62960	54044	48257	44320	63914	85155	85807	85483	89363	95174	81418	81137	64582	76585	61180	67135	64658	83595	87694	98425	99879	112764	103479
A3A20	CAMYLOFIN + DICLOFENAC | A3A20	2003-03-01	2	SPASMONORM (KHADAWAL)	KHANDELWAL LABORATORIES LTD	KHANDELWAL LABORATORIES LTD	GENERIC	INDIAN	GASTRO INTESTINAL	PLAIN ANTISPASMODICS AND ANTICHOLINERGICS	FUNCTIONAL GASTRO-INTESTINAL DISORDER DRUGS	ALIMENTARY TRACT AND METABOLISM	ACUTE	2009-12-01	0	0	0	0	0	0	0	0	0	0	0	0	0	0	0	0	0	0	0	0	0	0	0	0	0	9831	12967	11732	17406	20367	26163	28370	26652	33524	26671
A3A20	CAMYLOFIN + DICLOFENAC | A3A20	2003-03-01	3	BIGSPAS D	MANKIND PHARMACEUTICALS LTD.	MANKIND PHARMACEUTICALS LTD.	DISCOVERY	INDIAN	GASTRO INTESTINAL	PLAIN ANTISPASMODICS AND ANTICHOLINERGICS	FUNCTIONAL GASTRO-INTESTINAL DISORDER DRUGS	ALIMENTARY TRACT AND METABOLISM	ACUTE	2010-11-01	0	0	0	0	0	0	0	0	0	0	0	0	0	0	0	0	0	0	0	0	0	0	0	0	0	0	0	0	0	0	0	0	0	0	0
A3A20	CAMYLOFIN + DICLOFENAC | A3A20	2003-03-01	4	ANASPAS	KHANDELWAL LABORATORIES LTD	KHANDELWAL LABORATORIES LTD	RADON	INDIAN	GASTRO INTESTINAL	PLAIN ANTISPASMODICS AND ANTICHOLINERGICS	FUNCTIONAL GASTRO-INTESTINAL DISORDER DRUGS	ALIMENTARY TRACT AND METABOLISM	ACUTE	2004-07-01	92043	84900	66646	66443	80557	96481	59018	37868	43665	31239	24538	27487	29160	30533	27415	30739	33546	37834	56038	44960	46563	49500	44337	37604	30442	37621	31163	25291	27846	27134	30211	33464	35769	37708	30882
A3A20	CAMYLOFIN + DICLOFENAC | A3A20	2003-03-01	5	AVAPAR	KHANDELWAL LABORATORIES LTD	KHANDELWAL LABORATORIES LTD	KHANDELWAL	INDIAN	GASTRO INTESTINAL	PLAIN ANTISPASMODICS AND ANTICHOLINERGICS	FUNCTIONAL GASTRO-INTESTINAL DISORDER DRUGS	ALIMENTARY TRACT AND METABOLISM	ACUTE	2011-08-01	0	0	0	0	0	0	0	0	0	0	0	0	0	0	0	0	0	0	0	0	0	0	0	0	0	0	0	0	0	0	0	0	0	0	0
A3A20	CAMYLOFIN + DICLOFENAC | A3A20	2003-03-01	6	DICLORAN SPAS	JB CHEMICALS	JB CHEMICALS	UNIQUE	INDIAN	GASTRO INTESTINAL	PLAIN ANTISPASMODICS AND ANTICHOLINERGICS	FUNCTIONAL GASTRO-INTESTINAL DISORDER DRUGS	ALIMENTARY TRACT AND METABOLISM	ACUTE	2011-11-01	0	0	0	0	0	0	0	0	0	0	0	0	0	0	0	0	0	0	0	0	0	0	0	0	0	0	0	0	0	0	0	0	0	0	0
A3A28	CAMYLOFIN + MEFENAMIC ACID | A3A28	2008-11-01	1	BIGSPAS M	MANKIND PHARMACEUTICALS LTD.	MANKIND PHARMACEUTICALS LTD.	DISCOVERY	INDIAN	GASTRO INTESTINAL	PLAIN ANTISPASMODICS AND ANTICHOLINERGICS	FUNCTIONAL GASTRO-INTESTINAL DISORDER DRUGS	ALIMENTARY TRACT AND METABOLISM	ACUTE	2010-11-01	0	0	0	0	0	0	0	0	0	0	0	0	0	0	0	0	0	0	0	0	0	0	0	0	0	0	0	0	0	0	0	0	0	0	0
A3A28	CAMYLOFIN + MEFENAMIC ACID | A3A28	2008-11-01	2	ANAFORTAN MF	ABBOTT HEALTHCARE PVT. LTD	ABBOTT + ABBOTT HC + SOLVAY	TRUECARE	MNC	GASTRO INTESTINAL	PLAIN ANTISPASMODICS AND ANTICHOLINERGICS	FUNCTIONAL GASTRO-INTESTINAL DISORDER DRUGS	ALIMENTARY TRACT AND METABOLISM	ACUTE	2010-04-01	0	0	0	0	0	0	0	0	0	0	0	0	0	0	0	0	0	0	0	0	0	0	0	0	0	0	0	0	0	266	14728	15832	16010	16862	16002
A3A28	CAMYLOFIN + MEFENAMIC ACID | A3A28	2008-11-01	3	DIMACE M	UNICHEM LABORATORIES LTD	UNICHEM LABORATORIES LTD	UNICHEM	INDIAN	GASTRO INTESTINAL	PLAIN ANTISPASMODICS AND ANTICHOLINERGICS	FUNCTIONAL GASTRO-INTESTINAL DISORDER DRUGS	ALIMENTARY TRACT AND METABOLISM	ACUTE	2008-11-01	0	0	0	0	0	0	0	0	0	0	0	0	91	0	401	31	337	369	598	189	693	1045	497	216	216	349	368	824	532	1283	0	0	0	1561	0
A3D1	DICYCLOMINE + DICLOFENAC | A3D1	2003-01-01	1	CATASPA	USV LTD	USV LTD	FORCEONE	INDIAN	GASTRO INTESTINAL	ANTISPASMODIC / ANALGESIC COMBINATIONS	FUNCTIONAL GASTRO-INTESTINAL DISORDER DRUGS	ALIMENTARY TRACT AND METABOLISM	ACUTE	2007-04-01	113492	107746	117088	111207	115518	151765	157404	152523	165080	145962	153688	130243	132957	131003	129174	117345	140644	166553	187742	203911	191088	171930	152722	158977	147745	158019	150574	146366	165417	179377	197466	201828	207121	194831	182043
A3D1	DICYCLOMINE + DICLOFENAC | A3D1	2003-01-01	2	SPASMO PROXYVON FORTE	WOCKHARDT LTD	WOCKHARDT LTD	TAURUS	INDIAN	GASTRO INTESTINAL	ANTISPASMODIC / ANALGESIC COMBINATIONS	FUNCTIONAL GASTRO-INTESTINAL DISORDER DRUGS	ALIMENTARY TRACT AND METABOLISM	ACUTE	2007-04-01	176866	165606	142857	148797	149757	205805	267645	207700	240483	166314	193417	153507	160853	143827	139638	157064	156904	224174	239159	285073	295070	254334	221518	237227	229251	188429	165495	191195	227349	273867	298078	302552	329832	287428	292514
A3D1	DICYCLOMINE + DICLOFENAC | A3D1	2003-01-01	3	DYNAPAR SPAS	TROIKAA PHARMACEUTICALS LTD	TROIKAA PHARMACEUTICALS LTD	ALTIUS	INDIAN	GASTRO INTESTINAL	ANTISPASMODIC / ANALGESIC COMBINATIONS	FUNCTIONAL GASTRO-INTESTINAL DISORDER DRUGS	ALIMENTARY TRACT AND METABOLISM	ACUTE	2008-02-01	0	0	0	15	18	0	242	41	0	0	0	155	124	0	0	0	8568	10605	14290	16967	26571	23858	24326	23601	20912	17791	30805	27465	30932	37437	44004	42571	48451	40917	36396
A3D1	DICYCLOMINE + DICLOFENAC | A3D1	2003-01-01	4	COLIK	UNIMARCK HEALTHCARE LTD	UNIMARCK HEALTHCARE LTD	UNIMARCK	INDIAN	GASTRO INTESTINAL	ANTISPASMODIC / ANALGESIC COMBINATIONS	FUNCTIONAL GASTRO-INTESTINAL DISORDER DRUGS	ALIMENTARY TRACT AND METABOLISM	ACUTE	2010-04-01	0	0	0	0	0	0	0	0	0	0	0	0	0	0	0	0	0	0	0	0	0	0	0	0	0	0	0	0	0	1290	11938	13421	12158	10953	11593
A3D1	DICYCLOMINE + DICLOFENAC | A3D1	2003-01-01	5	SPASMORIL	NAVIL LABORATORIES	NAVIL LABORATORIES	NAVIL	INDIAN	GASTRO INTESTINAL	ANTISPASMODIC / ANALGESIC COMBINATIONS	FUNCTIONAL GASTRO-INTESTINAL DISORDER DRUGS	ALIMENTARY TRACT AND METABOLISM	ACUTE	2007-04-01	1447	1369	1618	1132	1095	1661	1939	2484	2663	2929	2155	1900	1969	1749	1672	2643	2003	1694	3070	2986	3090	3677	2153	2205	1851	2042	2520	2248	2873	2354	3113	3266	4158	3384	2826
A3D1	DICYCLOMINE + DICLOFENAC | A3D1	2003-01-01	6	DP SPAS	SPECIALITY MEDITECH PVT LTD	SPECIALITY MEDITECH PVT LTD	SPECIALITY MEDITECH	INDIAN	GASTRO INTESTINAL	ANTISPASMODIC / ANALGESIC COMBINATIONS	FUNCTIONAL GASTRO-INTESTINAL DISORDER DRUGS	ALIMENTARY TRACT AND METABOLISM	ACUTE	2003-01-01	11472	10316	10204	9440	13685	14960	16191	12717	15311	12973	10463	10137	9354	7368	6170	7353	5145	9669	11052	15693	9571	12559	7725	10749	8135	10025	8929	8261	9920	4737	4866	9146	10879	10961	10815
A3D1	DICYCLOMINE + DICLOFENAC | A3D1	2003-01-01	7	DISALV	INDIAN DRUG & PHARMACEUTICALS LTD (IDPL)	INDIAN DRUG & PHARMACEUTICALS LTD (IDPL)	INDIAN DRUG	INDIAN	GASTRO INTESTINAL	ANTISPASMODIC / ANALGESIC COMBINATIONS	FUNCTIONAL GASTRO-INTESTINAL DISORDER DRUGS	ALIMENTARY TRACT AND METABOLISM	ACUTE	2007-04-01	1755	2278	2067	2774	2179	2044	1935	2758	3037	1674	2175	1576	1009	1239	1759	1300	1224	56	0	1958	1532	1991	1534	1219	1211	1012	1218	1374	1105	1382	1610	2139	3005	2439	1555
A3D1	DICYCLOMINE + DICLOFENAC | A3D1	2003-01-01	8	DICLONIJ SPAS	SUNIJ PHARMA PVT LTD	SUNIJ PHARMA PVT LTD	SUNIJ	INDIAN	GASTRO INTESTINAL	ANTISPASMODIC / ANALGESIC COMBINATIONS	FUNCTIONAL GASTRO-INTESTINAL DISORDER DRUGS	ALIMENTARY TRACT AND METABOLISM	ACUTE	2004-04-01	1742	2062	1649	1779	1313	1026	1944	4016	2303	2331	2296	1640	1704	1338	813	1042	1405	1911	2022	1993	2589	2239	2614	1483	949	2099	2199	1702	2025	1401	2328	3260	2212	2372	1757
A3D1	DICYCLOMINE + DICLOFENAC | A3D1	2003-01-01	9	ROLOSPAZ	TIDAL LABORATORIES PVT LTD	TIDAL LABORATORIES PVT LTD	TIDAL LAB	INDIAN	GASTRO INTESTINAL	ANTISPASMODIC / ANALGESIC COMBINATIONS	FUNCTIONAL GASTRO-INTESTINAL DISORDER DRUGS	ALIMENTARY TRACT AND METABOLISM	ACUTE	2007-04-01	399	657	525	312	158	1230	1435	392	669	526	827	525	1047	1019	1078	750	1118	563	821	583	490	399	402	1290	1048	1661	2423	1569	1226	848	824	815	954	1267	1073
A3D1	DICYCLOMINE + DICLOFENAC | A3D1	2003-01-01	10	BESTOGESIC SPS	BESTOCHEM FORMULATIONS (I) LTD	BESTOCHEM FORMULATIONS (I) LTD	SALUTE	INDIAN	GASTRO INTESTINAL	ANTISPASMODIC / ANALGESIC COMBINATIONS	FUNCTIONAL GASTRO-INTESTINAL DISORDER DRUGS	ALIMENTARY TRACT AND METABOLISM	ACUTE	2007-09-01	7189	28241	12916	11834	6686	21567	16541	13272	25825	17360	34519	9403	7304	7945	20601	11307	6416	7613	7617	4167	2418	2698	200	908	0	0	884	0	1025	1054	1482	21	1065	1003	468
A3D1	DICYCLOMINE + DICLOFENAC | A3D1	2003-01-01	11	SPAZ	INTAS PHARMACEUTICALS LTD	INTAS PHARMACEUTICALS LTD	INDIUM	INDIAN	GASTRO INTESTINAL	ANTISPASMODIC / ANALGESIC COMBINATIONS	FUNCTIONAL GASTRO-INTESTINAL DISORDER DRUGS	ALIMENTARY TRACT AND METABOLISM	ACUTE	2007-04-01	135	320	617	297	703	221	0	0	951	448	0	5	1416	598	0	20	0	0	0	0	0	0	0	0	0	0	353	150	205	137	316	75	318	3753	474
A3D1	DICYCLOMINE + DICLOFENAC | A3D1	2003-01-01	12	DICLOSPA	CIPLA LTD.	CIPLA LTD.	CIPLA	INDIAN	GASTRO INTESTINAL	ANTISPASMODIC / ANALGESIC COMBINATIONS	FUNCTIONAL GASTRO-INTESTINAL DISORDER DRUGS	ALIMENTARY TRACT AND METABOLISM	ACUTE	2012-01-01	0	0	0	0	0	0	0	0	0	0	0	0	0	0	0	0	0	0	0	0	0	0	0	0	0	0	0	0	0	0	0	0	0	0	0
A3D1	DICYCLOMINE + DICLOFENAC | A3D1	2003-01-01	13	SPAS DICLORAN	JB CHEMICALS	JB CHEMICALS	UNIQUE	INDIAN	GASTRO INTESTINAL	ANTISPASMODIC / ANALGESIC COMBINATIONS	FUNCTIONAL GASTRO-INTESTINAL DISORDER DRUGS	ALIMENTARY TRACT AND METABOLISM	ACUTE	2007-04-01	2565	1027	1262	286	107	41	12	7	270	179	851	3092	1036	707	457	365	688	544	238	124	44	38	25	163	46	18	0	0	0	0	12	0	0	0	0
A3D1	DICYCLOMINE + DICLOFENAC | A3D1	2003-01-01	14	DUOSPAN	MANEESH PHARMACEUTICALS LTD	MANEESH PHARMACEUTICALS LTD	ACE	INDIAN	GASTRO INTESTINAL	ANTISPASMODIC / ANALGESIC COMBINATIONS	FUNCTIONAL GASTRO-INTESTINAL DISORDER DRUGS	ALIMENTARY TRACT AND METABOLISM	ACUTE	2003-01-01	1575	1858	0	0	0	0	0	0	2416	2945	2658	2709	1902	5545	7489	3330	2748	1803	1628	1632	4	4	0	0	0	0	0	0	0	0	0	0	0	0	0
A3D1	DICYCLOMINE + DICLOFENAC | A3D1	2003-01-01	15	SPASMOLYSIN	STANDARD PHARMACEUTICALS LTD	STANDARD PHARMACEUTICALS LTD	STANDARD PHARMA	INDIAN	GASTRO INTESTINAL	ANTISPASMODIC / ANALGESIC COMBINATIONS	FUNCTIONAL GASTRO-INTESTINAL DISORDER DRUGS	ALIMENTARY TRACT AND METABOLISM	ACUTE	2010-08-01	0	0	0	0	0	0	0	0	0	0	0	0	0	0	0	0	0	0	0	0	0	0	0	0	0	0	0	0	0	0	0	0	0	1466	304
A3D1	DICYCLOMINE + DICLOFENAC | A3D1	2003-01-01	16	DEPAS	ZOTA PHARMACEUTICALS	ZOTA PHARMACEUTICALS	ZOTA PHARMA	INDIAN	GASTRO INTESTINAL	ANTISPASMODIC / ANALGESIC COMBINATIONS	FUNCTIONAL GASTRO-INTESTINAL DISORDER DRUGS	ALIMENTARY TRACT AND METABOLISM	ACUTE	2010-01-01	0	0	0	0	0	0	0	0	0	0	0	0	0	0	0	0	0	0	0	0	0	0	0	0	0	0	3241	172	178	178	1752	1752	4875	5136	344
A3D1	DICYCLOMINE + DICLOFENAC | A3D1	2003-01-01	17	ATOSPAS	ZOTA PHARMACEUTICALS	ZOTA PHARMACEUTICALS	ZOTA PHARMA	INDIAN	GASTRO INTESTINAL	ANTISPASMODIC / ANALGESIC COMBINATIONS	FUNCTIONAL GASTRO-INTESTINAL DISORDER DRUGS	ALIMENTARY TRACT AND METABOLISM	ACUTE	2009-05-01	0	0	0	0	0	0	0	0	0	0	0	0	0	0	0	0	0	0	250	70	180	0	0	0	0	0	0	0	0	0	0	0	0	0	0
A3D1	DICYCLOMINE + DICLOFENAC | A3D1	2003-01-01	18	ANADOL	CONSERN PHARMA (P) LTD	CONSERN PHARMA (P) LTD	CONSERN	INDIAN	GASTRO INTESTINAL	ANTISPASMODIC / ANALGESIC COMBINATIONS	FUNCTIONAL GASTRO-INTESTINAL DISORDER DRUGS	ALIMENTARY TRACT AND METABOLISM	ACUTE	2008-05-01	0	0	0	0	0	0	0	0	0	0	0	1	0	4	7	2	0	0	0	1	6	0	7	0	0	0	0	0	0	0	0	0	0	0	0
A3D1	DICYCLOMINE + DICLOFENAC | A3D1	2003-01-01	19	SPASGO	OMEGA REMEDIES PVT LTD	OMEGA REMEDIES PVT LTD	OMEGA	INDIAN	GASTRO INTESTINAL	ANTISPASMODIC / ANALGESIC COMBINATIONS	FUNCTIONAL GASTRO-INTESTINAL DISORDER DRUGS	ALIMENTARY TRACT AND METABOLISM	ACUTE	2007-04-01	486	212	439	254	343	127	71	188	331	304	510	555	422	609	340	349	242	376	303	285	257	269	538	172	149	51	126	42	97	122	117	0	0	0	492
A3D1	DICYCLOMINE + DICLOFENAC | A3D1	2003-01-01	20	SPASGO K	OMEGA REMEDIES PVT LTD	OMEGA REMEDIES PVT LTD	OMEGA	INDIAN	GASTRO INTESTINAL	ANTISPASMODIC / ANALGESIC COMBINATIONS	FUNCTIONAL GASTRO-INTESTINAL DISORDER DRUGS	ALIMENTARY TRACT AND METABOLISM	ACUTE	2007-04-01	0	0	98	54	63	54	45	0	152	0	0	18	0	0	0	36	0	0	0	0	0	0	0	0	0	0	0	0	0	0	0	0	0	0	0
A3D1	DICYCLOMINE + DICLOFENAC | A3D1	2003-01-01	21	SPADO	COMED CHEMICALS PVT LTD	COMED CHEMICALS PVT LTD	PHARMA	INDIAN	GASTRO INTESTINAL	ANTISPASMODIC / ANALGESIC COMBINATIONS	FUNCTIONAL GASTRO-INTESTINAL DISORDER DRUGS	ALIMENTARY TRACT AND METABOLISM	ACUTE	2005-12-01	4822	3793	5515	3556	5322	8803	5608	6895	4877	1930	5875	6545	0	1294	4424	11275	3593	7549	0	0	0	0	0	0	0	0	0	0	0	0	0	0	0	0	0
A3D1	DICYCLOMINE + DICLOFENAC | A3D1	2003-01-01	22	DIDI	SOMATICO PHARMACEUTICALS LTD	SOMATICO PHARMACEUTICALS LTD	SOMATICO	INDIAN	GASTRO INTESTINAL	ANTISPASMODIC / ANALGESIC COMBINATIONS	FUNCTIONAL GASTRO-INTESTINAL DISORDER DRUGS	ALIMENTARY TRACT AND METABOLISM	ACUTE	2004-11-01	0	0	24	0	14	0	0	0	0	0	0	0	0	0	0	0	0	0	0	0	0	0	0	0	0	0	0	0	0	0	0	0	0	0	0
A3D2	DICYCLOMINE + DICLOFENAC + PARACETAMOL | A3D2	2004-01-01	1	SPASMODART	JUGGAT PHARMA	JUGGAT PHARMA	JUGGAT	INDIAN	GASTRO INTESTINAL	ANTISPASMODIC / ANALGESIC COMBINATIONS	FUNCTIONAL GASTRO-INTESTINAL DISORDER DRUGS	ALIMENTARY TRACT AND METABOLISM	ACUTE	2007-04-01	41638	40109	38250	38157	45053	50014	59983	54468	58557	50447	46724	40613	36948	38997	38057	34141	39851	45270	45060	47515	49170	55181	42734	41182	38634	42340	42000	38246	45443	52307	52131	57693	60284	55178	49737
A3D2	DICYCLOMINE + DICLOFENAC + PARACETAMOL | A3D2	2004-01-01	2	DICLOGESIC SPAS	TORRENT PHARMACEUTICALS LTD.	TORRENT PHARMACEUTICALS LTD.	TORRENT	INDIAN	GASTRO INTESTINAL	ANTISPASMODIC / ANALGESIC COMBINATIONS	FUNCTIONAL GASTRO-INTESTINAL DISORDER DRUGS	ALIMENTARY TRACT AND METABOLISM	ACUTE	2007-04-01	3361	3485	3360	3690	3279	2896	3108	1810	2901	1942	1904	1950	1339	1212	874	390	410	1013	2451	4534	4122	4313	7145	7403	5948	7936	7075	7137	4346	6079	3596	4798	6286	4251	4436
A3D2	DICYCLOMINE + DICLOFENAC + PARACETAMOL | A3D2	2004-01-01	3	PAASPAS	MEDOZ PHARMA	MEDOZ PHARMA	MEDOZ PHARMA	INDIAN	GASTRO INTESTINAL	ANTISPASMODIC / ANALGESIC COMBINATIONS	FUNCTIONAL GASTRO-INTESTINAL DISORDER DRUGS	ALIMENTARY TRACT AND METABOLISM	ACUTE	2007-04-01	0	0	0	0	0	0	0	0	0	0	0	0	0	0	0	0	0	0	48	58	92	0	139	148	166	92	46	119	81	52	156	110	104	87	139
A3D2	DICYCLOMINE + DICLOFENAC + PARACETAMOL | A3D2	2004-01-01	4	NORMOSPAS DP	SYSTOPIC LABORATORIES LTD-MEM	SYSTOPIC LABORATORIES LTD-MEM	SYSTOPIC LABORATORIES	INDIAN	GASTRO INTESTINAL	ANTISPASMODIC / ANALGESIC COMBINATIONS	FUNCTIONAL GASTRO-INTESTINAL DISORDER DRUGS	ALIMENTARY TRACT AND METABOLISM	ACUTE	2010-04-01	0	0	0	0	0	0	0	0	0	0	0	0	0	0	0	0	0	0	0	0	0	0	0	0	0	0	0	0	0	15	16	16	16	16	16
A3D2	DICYCLOMINE + DICLOFENAC + PARACETAMOL | A3D2	2004-01-01	5	TRIOSPA	RHOMBUS PHARMA	RHOMBUS PHARMA	RHOMBUS	INDIAN	GASTRO INTESTINAL	ANTISPASMODIC / ANALGESIC COMBINATIONS	FUNCTIONAL GASTRO-INTESTINAL DISORDER DRUGS	ALIMENTARY TRACT AND METABOLISM	ACUTE	2010-03-01	0	0	0	0	0	0	0	0	0	0	0	0	0	0	0	0	0	0	0	0	0	0	0	0	0	0	0	0	0	0	0	0	0	0	0
A3D2	DICYCLOMINE + DICLOFENAC + PARACETAMOL | A3D2	2004-01-01	6	DISPASM D	ACRON PHARMACEUTICALS	ACRON PHARMACEUTICALS	ACRON	INDIAN	GASTRO INTESTINAL	ANTISPASMODIC / ANALGESIC COMBINATIONS	FUNCTIONAL GASTRO-INTESTINAL DISORDER DRUGS	ALIMENTARY TRACT AND METABOLISM	ACUTE	2008-04-01	0	0	0	0	0	27	35	108	90	27	74	78	99	104	79	99	59	0	0	0	0	0	0	0	0	0	0	0	0	0	0	0	0	0	0
A3D2	DICYCLOMINE + DICLOFENAC + PARACETAMOL | A3D2	2004-01-01	7	LOWDOL	KARNATAKA ANTIBIOTICS & PHARMACEUTICALS LTD(KAPL)	KARNATAKA ANTIBIOTICS & PHARMACEUTICALS LTD(KAPL)	KARNATAKA ANTIBIOTICS	INDIAN	GASTRO INTESTINAL	ANTISPASMODIC / ANALGESIC COMBINATIONS	FUNCTIONAL GASTRO-INTESTINAL DISORDER DRUGS	ALIMENTARY TRACT AND METABOLISM	ACUTE	2007-04-01	1065	1091	1028	470	1119	1323	1076	104	0	0	0	0	0	0	0	0	0	0	0	0	0	0	0	0	0	0	0	0	0	0	0	0	0	0	0
A3D2	DICYCLOMINE + DICLOFENAC + PARACETAMOL | A3D2	2004-01-01	8	DICIPAM	KARE HEALTH SPECIALITIES PVT LTD	KARE HEALTH SPECIALITIES PVT LTD	KARE HEALTH	INDIAN	GASTRO INTESTINAL	ANTISPASMODIC / ANALGESIC COMBINATIONS	FUNCTIONAL GASTRO-INTESTINAL DISORDER DRUGS	ALIMENTARY TRACT AND METABOLISM	ACUTE	2004-01-01	0	0	0	0	0	0	0	0	0	0	0	0	0	0	0	0	0	22	21	18	15	5	0	0	0	0	0	0	0	0	0	0	0	0	0
A3D7	DICYCLOMINE + PARACETAMOL + MEFENAMIC ACID | A3D7	2003-03-01	1	CYCLOPAM PLUS	INDOCO REMEDIES LTD	INDOCO REMEDIES LTD	ETERNA	INDIAN	GASTRO INTESTINAL	ANTISPASMODIC / ANALGESIC COMBINATIONS	FUNCTIONAL GASTRO-INTESTINAL DISORDER DRUGS	ALIMENTARY TRACT AND METABOLISM	ACUTE	2005-03-01	11379	8761	5689	6343	5335	5158	5081	4408	5597	3849	5638	4806	5253	7541	7218	5253	6525	7981	7294	8805	8018	8846	5999	8492	8729	8381	10053	8978	9246	10760	11939	13970	16269	12592	12503
A3D7	DICYCLOMINE + PARACETAMOL + MEFENAMIC ACID | A3D7	2003-03-01	2	MEGASPAS	M.D.C. PHARMACEUTICALS (P) LTD.	M.D.C. PHARMACEUTICALS (P) LTD.	MDC	INDIAN	GASTRO INTESTINAL	ANTISPASMODIC / ANALGESIC COMBINATIONS	FUNCTIONAL GASTRO-INTESTINAL DISORDER DRUGS	ALIMENTARY TRACT AND METABOLISM	ACUTE	2007-04-01	39	154	92	325	266	215	333	353	392	396	477	794	681	474	455	148	164	228	729	1053	973	748	484	275	609	607	91	425	230	921	43	107	745	1057	1010
A3D7	DICYCLOMINE + PARACETAMOL + MEFENAMIC ACID | A3D7	2003-03-01	3	DYSMERYL	MEDLEY PHARMACEUTICALS	MEDLEY PHARMACEUTICALS	GENERIC	INDIAN	GASTRO INTESTINAL	ANTISPASMODIC / ANALGESIC COMBINATIONS	FUNCTIONAL GASTRO-INTESTINAL DISORDER DRUGS	ALIMENTARY TRACT AND METABOLISM	ACUTE	2007-04-01	1037	196	806	984	6	468	1532	190	675	188	1096	875	559	2003	857	494	307	0	0	0	406	1470	0	0	320	226	177	143	30	75	51	135	187	780	379
A3D7	DICYCLOMINE + PARACETAMOL + MEFENAMIC ACID | A3D7	2003-03-01	4	TRIGAN MF	CADILA PHARMACEUTICALS LTD	CADILA PHARMACEUTICALS LTD	MAGNA	INDIAN	GASTRO INTESTINAL	ANTISPASMODIC / ANALGESIC COMBINATIONS	FUNCTIONAL GASTRO-INTESTINAL DISORDER DRUGS	ALIMENTARY TRACT AND METABOLISM	ACUTE	2006-06-01	1943	1136	861	442	549	129	72	122	60	171	186	68	68	51	168	195	180	203	236	127	156	172	164	168	139	186	467	80	8	0	44	0	0	0	0
A3D7	DICYCLOMINE + PARACETAMOL + MEFENAMIC ACID | A3D7	2003-03-01	5	BERBERAL PLUS	ALEMBIC LTD	ALEMBIC LTD	GENERIC	INDIAN	GASTRO INTESTINAL	ANTISPASMODIC / ANALGESIC COMBINATIONS	FUNCTIONAL GASTRO-INTESTINAL DISORDER DRUGS	ALIMENTARY TRACT AND METABOLISM	ACUTE	2007-05-01	5	0	0	0	273	169	114	0	0	0	149	0	0	0	0	0	0	0	0	0	0	0	0	0	0	0	0	0	0	0	0	0	0	0	0
A3D7	DICYCLOMINE + PARACETAMOL + MEFENAMIC ACID | A3D7	2003-03-01	6	SPOC M	OCTANE BIOTECH	OCTANE BIOTECH	OCTANE BIOTECH	INDIAN	GASTRO INTESTINAL	ANTISPASMODIC / ANALGESIC COMBINATIONS	FUNCTIONAL GASTRO-INTESTINAL DISORDER DRUGS	ALIMENTARY TRACT AND METABOLISM	ACUTE	2007-04-01	68	1	30	0	0	10	0	30	5	0	11	0	11	111	242	301	301	11	0	11	0	10	0	20	0	0	0	2	0	0	0	0	0	0	0
A3D7	DICYCLOMINE + PARACETAMOL + MEFENAMIC ACID | A3D7	2003-03-01	7	DECRAMP	BENMED PHARMACEUTICALS	BENMED PHARMACEUTICALS	BENMED	INDIAN	GASTRO INTESTINAL	ANTISPASMODIC / ANALGESIC COMBINATIONS	FUNCTIONAL GASTRO-INTESTINAL DISORDER DRUGS	ALIMENTARY TRACT AND METABOLISM	ACUTE	2003-03-01	0	2	0	0	0	3	0	0	0	0	0	0	0	0	0	0	0	0	0	0	0	0	0	0	0	0	0	0	0	0	0	0	0	0	0
A3D8	DICYCLOMINE + MEFENAMIC ACID | A3D8	2001-08-01	1	MEFTAL SPAS	BLUE CROSS LABORATORIES LTD	BLUE CROSS LABORATORIES LTD	BLUE CROSS	INDIAN	GASTRO INTESTINAL	ANTISPASMODIC / ANALGESIC COMBINATIONS	FUNCTIONAL GASTRO-INTESTINAL DISORDER DRUGS	ALIMENTARY TRACT AND METABOLISM	ACUTE	2007-04-01	917657	1000815	947735	1044263	1138945	1508804	1524650	1591932	1799720	1463158	1480723	1449153	1790177	1807186	1815451	1629198	1943028	2064457	2209573	2447325	2190574	1905513	1678826	1578838	1618146	1586225	1446942	1445113	1460514	1799747	2054805	2085612	2242838	2166697	1967924
A3D8	DICYCLOMINE + MEFENAMIC ACID | A3D8	2001-08-01	2	DYSMEN	MANEESH PHARMACEUTICALS LTD	MANEESH PHARMACEUTICALS LTD	ACE	INDIAN	GASTRO INTESTINAL	ANTISPASMODIC / ANALGESIC COMBINATIONS	FUNCTIONAL GASTRO-INTESTINAL DISORDER DRUGS	ALIMENTARY TRACT AND METABOLISM	ACUTE	2007-04-01	82012	83402	84827	76060	84660	117213	111579	111188	125746	109358	101199	97007	104648	106008	106214	91394	95472	117258	106226	125069	133953	124228	106935	97501	93065	93915	100053	93698	96952	111938	114490	113726	127048	125012	119419
A3D8	DICYCLOMINE + MEFENAMIC ACID | A3D8	2001-08-01	3	CYCLOMEFF	INDOCO REMEDIES LTD	INDOCO REMEDIES LTD	SPERA	INDIAN	GASTRO INTESTINAL	ANTISPASMODIC / ANALGESIC COMBINATIONS	FUNCTIONAL GASTRO-INTESTINAL DISORDER DRUGS	ALIMENTARY TRACT AND METABOLISM	ACUTE	2007-04-01	53373	47607	54186	53791	46859	82285	78401	70298	81617	74779	68246	52781	55230	58219	67426	63828	58035	95719	75180	97431	98200	95206	76443	74701	59564	64047	69297	75054	79467	103676	104688	109165	111772	144413	110854
A3D8	DICYCLOMINE + MEFENAMIC ACID | A3D8	2001-08-01	4	MEFKIND SPAS	MANKIND PHARMACEUTICALS LTD.	MANKIND PHARMACEUTICALS LTD.	LIFESTAR	INDIAN	GASTRO INTESTINAL	ANTISPASMODIC / ANALGESIC COMBINATIONS	FUNCTIONAL GASTRO-INTESTINAL DISORDER DRUGS	ALIMENTARY TRACT AND METABOLISM	ACUTE	2008-02-01	0	0	0	13789	14519	20847	23424	27354	34276	25024	25885	22329	23866	24590	25140	24930	24488	30307	30037	31083	35347	34629	28216	30309	33703	34234	30409	31179	33306	36399	38151	37672	46801	43545	37641
A3D8	DICYCLOMINE + MEFENAMIC ACID | A3D8	2001-08-01	5	COLISPAS	BESTOCHEM FORMULATIONS (I) LTD	BESTOCHEM FORMULATIONS (I) LTD	SALUTE	INDIAN	GASTRO INTESTINAL	ANTISPASMODIC / ANALGESIC COMBINATIONS	FUNCTIONAL GASTRO-INTESTINAL DISORDER DRUGS	ALIMENTARY TRACT AND METABOLISM	ACUTE	2007-04-01	8950	16770	7569	9123	9888	18007	17685	16372	19215	14169	9830	29811	51210	31300	38906	52351	49763	75930	55856	36916	44820	42831	37729	33239	34984	33330	33894	37966	55221	79712	86594	62099	76057	54669	52758
A3D8	DICYCLOMINE + MEFENAMIC ACID | A3D8	2001-08-01	6	MEFPROXYVON	WOCKHARDT LTD	WOCKHARDT LTD	SPECTRA	INDIAN	GASTRO INTESTINAL	ANTISPASMODIC / ANALGESIC COMBINATIONS	FUNCTIONAL GASTRO-INTESTINAL DISORDER DRUGS	ALIMENTARY TRACT AND METABOLISM	ACUTE	2009-11-01	0	0	0	0	0	0	0	0	0	0	0	0	0	0	0	0	0	0	0	0	0	0	0	0	420	1423	6052	14828	11515	14069	17590	18041	19880	14315	18405
A3D8	DICYCLOMINE + MEFENAMIC ACID | A3D8	2001-08-01	7	SPASMELAN	ELAN PHARMA(INDIA) PVT. LTD	ELAN PHARMA(INDIA) PVT. LTD	ELAN	INDIAN	GASTRO INTESTINAL	ANTISPASMODIC / ANALGESIC COMBINATIONS	FUNCTIONAL GASTRO-INTESTINAL DISORDER DRUGS	ALIMENTARY TRACT AND METABOLISM	ACUTE	2007-04-01	34234	36091	35163	36227	41175	47153	44576	45317	54340	39885	42250	35596	32925	37873	37324	34514	37481	46267	40868	46717	50341	59984	46504	42244	42781	38646	35718	36750	35661	45190	44799	45698	64869	55695	41140
A3D8	DICYCLOMINE + MEFENAMIC ACID | A3D8	2001-08-01	8	VAHSPAS	ABBOTT HEALTHCARE PVT. LTD	ABBOTT + ABBOTT HC + SOLVAY	TRUECARE	MNC	GASTRO INTESTINAL	ANTISPASMODIC / ANALGESIC COMBINATIONS	FUNCTIONAL GASTRO-INTESTINAL DISORDER DRUGS	ALIMENTARY TRACT AND METABOLISM	ACUTE	2009-12-01	0	0	0	0	0	0	0	0	0	0	0	0	0	0	0	0	0	0	0	0	0	0	0	0	0	969	14702	21730	20613	25065	31240	27286	35875	39762	38956
A3D8	DICYCLOMINE + MEFENAMIC ACID | A3D8	2001-08-01	9	MERISPAS	UNIMARCK HEALTHCARE LTD	UNIMARCK HEALTHCARE LTD	UNIMARCK	INDIAN	GASTRO INTESTINAL	ANTISPASMODIC / ANALGESIC COMBINATIONS	FUNCTIONAL GASTRO-INTESTINAL DISORDER DRUGS	ALIMENTARY TRACT AND METABOLISM	ACUTE	2001-10-01	23108	22012	19111	20670	18790	22591	29661	27558	20944	27819	21348	20885	19889	25285	26209	27078	22685	32534	24155	27074	26379	27886	25665	22372	21534	25299	20520	16188	15512	20799	19311	21621	17699	13797	14638
A3D8	DICYCLOMINE + MEFENAMIC ACID | A3D8	2001-08-01	10	ZE SPAS	KEE PHARMA	KEE PHARMA	KEE PHARMA	INDIAN	GASTRO INTESTINAL	ANTISPASMODIC / ANALGESIC COMBINATIONS	FUNCTIONAL GASTRO-INTESTINAL DISORDER DRUGS	ALIMENTARY TRACT AND METABOLISM	ACUTE	2007-04-01	22583	20001	18044	19386	18517	22431	29800	35726	30652	32411	22849	25274	22394	18879	28828	23022	18836	17793	30791	36368	27489	35561	25304	18107	21547	14341	13924	13603	16903	18569	23076	24208	23053	18548	26955
A3D8	DICYCLOMINE + MEFENAMIC ACID | A3D8	2001-08-01	11	KOLIGESIC MF	DALES PHARMACEUTICALS LTD	DALES PHARMACEUTICALS LTD	DALES	INDIAN	GASTRO INTESTINAL	ANTISPASMODIC / ANALGESIC COMBINATIONS	FUNCTIONAL GASTRO-INTESTINAL DISORDER DRUGS	ALIMENTARY TRACT AND METABOLISM	ACUTE	2007-04-01	7321	9290	9432	9129	10535	12621	14055	12899	15596	11633	10436	9079	9715	10451	8808	8088	9643	11908	11989	15164	13376	13695	10160	8795	8756	8969	7668	8295	9290	8142	11804	13750	21553	12722	11255
A3D8	DICYCLOMINE + MEFENAMIC ACID | A3D8	2001-08-01	12	CYCLOPAM-MF	INDOCO REMEDIES LTD	INDOCO REMEDIES LTD	INDOCO	INDIAN	GASTRO INTESTINAL	ANTISPASMODIC / ANALGESIC COMBINATIONS	FUNCTIONAL GASTRO-INTESTINAL DISORDER DRUGS	ALIMENTARY TRACT AND METABOLISM	ACUTE	2012-05-01	0	0	0	0	0	0	0	0	0	0	0	0	0	0	0	0	0	0	0	0	0	0	0	0	0	0	0	0	0	0	0	0	0	0	0
A3D8	DICYCLOMINE + MEFENAMIC ACID | A3D8	2001-08-01	13	SPASMONIL PLUS	CIPLA LTD.	CIPLA LTD.	GENERIC	INDIAN	GASTRO INTESTINAL	ANTISPASMODIC / ANALGESIC COMBINATIONS	FUNCTIONAL GASTRO-INTESTINAL DISORDER DRUGS	ALIMENTARY TRACT AND METABOLISM	ACUTE	2002-05-01	7345	6685	9586	7481	7821	10895	6872	6990	8309	8523	4923	6750	5229	4529	7319	4267	4742	8818	11205	8932	14269	12124	9199	9893	10090	10704	7480	7976	10412	10870	11612	13074	15270	13871	15786
A3D8	DICYCLOMINE + MEFENAMIC ACID | A3D8	2001-08-01	14	EUSPAS	GROUP PHARMACEUTICALS LTD.	GROUP PHARMACEUTICALS LTD.	GROUP	INDIAN	GASTRO INTESTINAL	ANTISPASMODIC / ANALGESIC COMBINATIONS	FUNCTIONAL GASTRO-INTESTINAL DISORDER DRUGS	ALIMENTARY TRACT AND METABOLISM	ACUTE	2007-04-01	12387	7925	5494	2515	13773	9661	12158	10724	18565	18175	12464	10824	7574	8136	12493	9975	9319	7868	8633	8258	8994	8202	8377	8617	8496	6721	7784	7482	7664	7501	7998	8795	7735	7099	4512
A3D8	DICYCLOMINE + MEFENAMIC ACID | A3D8	2001-08-01	15	KOLIGESIC	DALES PHARMACEUTICALS LTD	DALES PHARMACEUTICALS LTD	DALES	INDIAN	GASTRO INTESTINAL	ANTISPASMODIC / ANALGESIC COMBINATIONS	FUNCTIONAL GASTRO-INTESTINAL DISORDER DRUGS	ALIMENTARY TRACT AND METABOLISM	ACUTE	2007-04-01	4429	4532	4036	4740	4473	6802	6687	6355	5828	5154	5552	3404	4011	3698	2847	3862	3949	7064	5275	7630	4643	6281	3379	3480	3694	2862	3717	4773	4233	3813	8207	9438	13116	6858	6076
A3D8	DICYCLOMINE + MEFENAMIC ACID | A3D8	2001-08-01	16	COLINOL SPAS	NOEL PHARMACEUTICALS	NOEL PHARMACEUTICALS	NOEL	INDIAN	GASTRO INTESTINAL	ANTISPASMODIC / ANALGESIC COMBINATIONS	FUNCTIONAL GASTRO-INTESTINAL DISORDER DRUGS	ALIMENTARY TRACT AND METABOLISM	ACUTE	2010-01-01	0	0	0	0	0	0	0	0	0	0	0	0	0	0	0	0	0	0	0	0	0	0	0	0	0	0	449	3722	172	4724	4989	5302	5719	4125	2021
A3D8	DICYCLOMINE + MEFENAMIC ACID | A3D8	2001-08-01	17	MFORTAN D	ABBOTT INDIA LTD.	ABBOTT + ABBOTT HC + SOLVAY	ABBOTT INDIA	MNC	GASTRO INTESTINAL	ANTISPASMODIC / ANALGESIC COMBINATIONS	FUNCTIONAL GASTRO-INTESTINAL DISORDER DRUGS	ALIMENTARY TRACT AND METABOLISM	ACUTE	2012-03-01	0	0	0	0	0	0	0	0	0	0	0	0	0	0	0	0	0	0	0	0	0	0	0	0	0	0	0	0	0	0	0	0	0	0	0
A3D8	DICYCLOMINE + MEFENAMIC ACID | A3D8	2001-08-01	18	COLIZA	DWD PHARMACEUTICALS LTD	DWD PHARMACEUTICALS LTD	DWD PHARMA	INDIAN	GASTRO INTESTINAL	ANTISPASMODIC / ANALGESIC COMBINATIONS	FUNCTIONAL GASTRO-INTESTINAL DISORDER DRUGS	ALIMENTARY TRACT AND METABOLISM	ACUTE	2007-12-01	0	4004	4691	4608	5107	5463	6683	5767	9421	11945	7737	5792	5387	6288	4424	5288	4057	13611	4102	14642	14869	7651	6197	4005	4651	4064	5435	4633	4238	5525	5094	5912	6333	6707	4351
A3D8	DICYCLOMINE + MEFENAMIC ACID | A3D8	2001-08-01	19	EFESPAS	SHALAKS PHARMACEUTICALS PVT LTD	SHALAKS PHARMACEUTICALS PVT LTD	SHALAKS	INDIAN	GASTRO INTESTINAL	ANTISPASMODIC / ANALGESIC COMBINATIONS	FUNCTIONAL GASTRO-INTESTINAL DISORDER DRUGS	ALIMENTARY TRACT AND METABOLISM	ACUTE	2007-04-01	8847	6605	9049	7912	8160	9377	7685	6097	5777	6593	4953	5098	5762	4811	5969	7114	5740	9262	11466	8695	12385	9312	7975	6275	4295	8025	4915	5823	6505	6746	11958	8663	11397	11654	10720
A3D8	DICYCLOMINE + MEFENAMIC ACID | A3D8	2001-08-01	20	BIOSPAS-PLUS	BIOCHEM PHARMACEUTICAL INDS	ZYDUS + BIOCHEM	GENERIC	INDIAN	GASTRO INTESTINAL	ANTISPASMODIC / ANALGESIC COMBINATIONS	FUNCTIONAL GASTRO-INTESTINAL DISORDER DRUGS	ALIMENTARY TRACT AND METABOLISM	ACUTE	2007-12-01	0	589	0	0	51	73	102	145	299	73	22	422	125	424	166	29	43	228	457	975	149	73	102	50	138	43	403	421	594	1228	552	791	811	105	3694
A3D8	DICYCLOMINE + MEFENAMIC ACID | A3D8	2001-08-01	21	NAMSPAS	PSYCHOTROPICS INDIA LTD	PSYCHOTROPICS INDIA LTD	PSYCHOTROPICS	INDIAN	GASTRO INTESTINAL	ANTISPASMODIC / ANALGESIC COMBINATIONS	FUNCTIONAL GASTRO-INTESTINAL DISORDER DRUGS	ALIMENTARY TRACT AND METABOLISM	ACUTE	2007-05-01	2517	2631	3088	1477	642	751	252	465	2744	1556	447	1716	2737	106	3	1065	1057	1987	1601	2193	1586	2389	1582	22	1424	1415	9223	5457	5874	14538	14004	20298	12096	7491	9486
A3D8	DICYCLOMINE + MEFENAMIC ACID | A3D8	2001-08-01	22	MEFAC SPAS	P &B LABORATORIES PVT LTD	P &B LABORATORIES PVT LTD	PB LAB	INDIAN	GASTRO INTESTINAL	ANTISPASMODIC / ANALGESIC COMBINATIONS	FUNCTIONAL GASTRO-INTESTINAL DISORDER DRUGS	ALIMENTARY TRACT AND METABOLISM	ACUTE	2007-04-01	985	1026	771	788	1138	1522	2184	1846	2752	1677	1309	1312	1824	1552	1994	1760	2942	3022	2359	2700	3219	3100	2368	1603	2059	1770	1510	1514	1389	2043	2398	2609	2555	2657	1935
A3D8	DICYCLOMINE + MEFENAMIC ACID | A3D8	2001-08-01	23	MEFACID SPAS	WOCKHARDT LTD	WOCKHARDT LTD	GENERIC	INDIAN	GASTRO INTESTINAL	ANTISPASMODIC / ANALGESIC COMBINATIONS	FUNCTIONAL GASTRO-INTESTINAL DISORDER DRUGS	ALIMENTARY TRACT AND METABOLISM	ACUTE	2007-04-01	38912	18044	24086	29198	17410	14036	18537	13520	17195	4529	110	35	2485	64	930	1820	1499	1418	1343	2653	4169	2519	1855	1133	1352	2524	2227	3134	2494	1591	1131	1454	1847	7303	5370
A3D8	DICYCLOMINE + MEFENAMIC ACID | A3D8	2001-08-01	24	MEFLAB FORTE	LABORATE PHARMACEUTICAL (INDIA)	LABORATE PHARMACEUTICAL (INDIA)	LABORATE	INDIAN	GASTRO INTESTINAL	ANTISPASMODIC / ANALGESIC COMBINATIONS	FUNCTIONAL GASTRO-INTESTINAL DISORDER DRUGS	ALIMENTARY TRACT AND METABOLISM	ACUTE	2007-04-01	0	0	0	0	0	0	0	0	0	0	0	0	0	0	0	0	0	9776	39189	58738	36725	0	0	18364	33982	80573	18297	17188	76952	48140	48140	45831	41896	0	20605
A3D8	DICYCLOMINE + MEFENAMIC ACID | A3D8	2001-08-01	25	SPASMED DV	MEDICROSS PHARMACEUTICALS	MEDICROSS PHARMACEUTICALS	MEDICROSS	INDIAN	GASTRO INTESTINAL	ANTISPASMODIC / ANALGESIC COMBINATIONS	FUNCTIONAL GASTRO-INTESTINAL DISORDER DRUGS	ALIMENTARY TRACT AND METABOLISM	ACUTE	2007-04-01	95	59	39	179	248	670	374	228	702	323	796	145	41	96	24	436	371	2589	1298	969	453	173	206	158	1087	100	1329	1223	975	1387	1901	1437	1399	1019	3296
A3D8	DICYCLOMINE + MEFENAMIC ACID | A3D8	2001-08-01	26	MEFNUM SPAS	VINTAGE LABS PVT. LTD.	VINTAGE LABS PVT. LTD.	VINTAGE	INDIAN	GASTRO INTESTINAL	ANTISPASMODIC / ANALGESIC COMBINATIONS	FUNCTIONAL GASTRO-INTESTINAL DISORDER DRUGS	ALIMENTARY TRACT AND METABOLISM	ACUTE	2008-02-01	0	0	0	2769	2819	6055	8106	6568	5508	5194	3687	2570	2687	3421	4003	3852	2583	4861	5233	1333	3791	3871	1664	3375	2731	1349	1019	2680	4592	3599	4341	3751	2236	3532	1822
A3D8	DICYCLOMINE + MEFENAMIC ACID | A3D8	2001-08-01	27	SPANDRIL	MARS THERAPUTICS & CHEMICALS LTD.	MARS THERAPUTICS & CHEMICALS LTD.	MARS THERAPUTICS	INDIAN	GASTRO INTESTINAL	ANTISPASMODIC / ANALGESIC COMBINATIONS	FUNCTIONAL GASTRO-INTESTINAL DISORDER DRUGS	ALIMENTARY TRACT AND METABOLISM	ACUTE	2007-04-01	390	1056	1026	1082	993	579	1291	1780	2788	1706	1669	1173	17290	14155	11889	12191	1721	9641	2344	2665	3351	3140	2676	2143	1697	1424	2248	8501	10659	8897	8758	3084	13058	10393	9874
A3D8	DICYCLOMINE + MEFENAMIC ACID | A3D8	2001-08-01	28	MEFAST D	ZUVENTUS HEALTHCARE LTD	EMCURE + ZUVENTUS	LASOR	INDIAN	GASTRO INTESTINAL	ANTISPASMODIC / ANALGESIC COMBINATIONS	FUNCTIONAL GASTRO-INTESTINAL DISORDER DRUGS	ALIMENTARY TRACT AND METABOLISM	ACUTE	2011-03-01	0	0	0	0	0	0	0	0	0	0	0	0	0	0	0	0	0	0	0	0	0	0	0	0	0	0	0	0	0	0	0	0	0	0	0
A3D8	DICYCLOMINE + MEFENAMIC ACID | A3D8	2001-08-01	29	INTASPAS	INTAS PHARMACEUTICALS LTD	INTAS PHARMACEUTICALS LTD	GENERIC	INDIAN	GASTRO INTESTINAL	ANTISPASMODIC / ANALGESIC COMBINATIONS	FUNCTIONAL GASTRO-INTESTINAL DISORDER DRUGS	ALIMENTARY TRACT AND METABOLISM	ACUTE	2004-03-01	359	373	346	423	2274	0	0	225	673	258	0	0	0	1499	908	20	1488	6	464	2377	683	343	272	0	172	484	1053	699	1125	36331	1004	1266	4445	3949	5718
A3D8	DICYCLOMINE + MEFENAMIC ACID | A3D8	2001-08-01	30	UD SPAS	UDIK PHARMACEUTICALS	UDIK PHARMACEUTICALS	UDIK	INDIAN	GASTRO INTESTINAL	ANTISPASMODIC / ANALGESIC COMBINATIONS	FUNCTIONAL GASTRO-INTESTINAL DISORDER DRUGS	ALIMENTARY TRACT AND METABOLISM	ACUTE	2008-04-01	0	0	0	0	0	1132	1044	451	3411	825	1143	1478	1300	2104	2268	1187	680	3307	90	1580	990	129	1552	1592	2033	1746	1667	1492	1803	1190	10	466	477	1048	2490
A3D8	DICYCLOMINE + MEFENAMIC ACID | A3D8	2001-08-01	31	OSRA SPAS	BENNET PHARMACEUTICALS LIMITED	BENNET PHARMACEUTICALS LIMITED	BENNET	INDIAN	GASTRO INTESTINAL	ANTISPASMODIC / ANALGESIC COMBINATIONS	FUNCTIONAL GASTRO-INTESTINAL DISORDER DRUGS	ALIMENTARY TRACT AND METABOLISM	ACUTE	2008-04-01	0	0	0	0	0	12054	6461	1821	1927	4180	4418	2647	1608	2034	1557	3248	3415	3711	4994	3833	9539	9379	2118	3948	3472	2147	2465	3042	4681	3405	2627	1580	2038	1677	1686
A3D8	DICYCLOMINE + MEFENAMIC ACID | A3D8	2001-08-01	32	MEFCID TA	ZEST PHARMA	ZEST PHARMA	ZEST PHARMA	INDIAN	GASTRO INTESTINAL	ANTISPASMODIC / ANALGESIC COMBINATIONS	FUNCTIONAL GASTRO-INTESTINAL DISORDER DRUGS	ALIMENTARY TRACT AND METABOLISM	ACUTE	2007-04-01	303	298	256	339	516	296	334	311	0	7	189	295	421	676	411	330	827	201	497	179	128	201	106	55	55	110	95	45	83	480	828	419	640	314	339
A3D8	DICYCLOMINE + MEFENAMIC ACID | A3D8	2001-08-01	33	GIMEF SPAS	PRAYAS PHARMACEUTICALS	PRAYAS PHARMACEUTICALS	PRAYAS	INDIAN	GASTRO INTESTINAL	ANTISPASMODIC / ANALGESIC COMBINATIONS	FUNCTIONAL GASTRO-INTESTINAL DISORDER DRUGS	ALIMENTARY TRACT AND METABOLISM	ACUTE	2007-04-01	249	0	0	46	59	0	2000	1094	2016	1014	1413	1078	1890	1206	1790	890	663	669	2782	1202	3100	722	970	593	911	1218	2310	1728	914	1542	1276	2134	3106	3072	2275
A3D8	DICYCLOMINE + MEFENAMIC ACID | A3D8	2001-08-01	34	MEFA	FRANKLIN LABORATORIES (INDIA) PVT. LTD.	FRANKLIN LABORATORIES (INDIA) PVT. LTD.	FRANKLIN LAB	INDIAN	GASTRO INTESTINAL	ANTISPASMODIC / ANALGESIC COMBINATIONS	FUNCTIONAL GASTRO-INTESTINAL DISORDER DRUGS	ALIMENTARY TRACT AND METABOLISM	ACUTE	2009-04-01	0	0	0	0	0	0	0	0	0	0	0	0	0	0	0	0	0	2865	1200	1897	1252	1314	654	744	921	773	1298	1221	1972	4813	6270	5983	5118	6695	4410
A3D8	DICYCLOMINE + MEFENAMIC ACID | A3D8	2001-08-01	35	ZIDIUM SPAS	SYMBIOTIC DRUGS	SYMBIOTIC DRUGS	SYMBIOTIC DRUGS	INDIAN	GASTRO INTESTINAL	ANTISPASMODIC / ANALGESIC COMBINATIONS	FUNCTIONAL GASTRO-INTESTINAL DISORDER DRUGS	ALIMENTARY TRACT AND METABOLISM	ACUTE	2006-07-01	41	45	77	79	58	47	54	51	90	452	411	1087	961	1013	1048	594	5359	1498	1129	1098	1948	726	42	8	16	17	13	71	2014	251	430	2192	2066	1643	2882
A3D8	DICYCLOMINE + MEFENAMIC ACID | A3D8	2001-08-01	36	SPASMINAL PLUS	WEST COAST PHARMA WORKS	WEST COAST PHARMA WORKS	WEST COAST	INDIAN	GASTRO INTESTINAL	ANTISPASMODIC / ANALGESIC COMBINATIONS	FUNCTIONAL GASTRO-INTESTINAL DISORDER DRUGS	ALIMENTARY TRACT AND METABOLISM	ACUTE	2007-07-01	0	0	0	0	0	0	0	0	0	0	0	0	0	0	29	15	25	15	14	53	92	47	25	36	67	31	367	607	242	374	329	322	139	62	280
A3D8	DICYCLOMINE + MEFENAMIC ACID | A3D8	2001-08-01	37	MEFCID	ZEST PHARMA	ZEST PHARMA	ZEST PHARMA	INDIAN	GASTRO INTESTINAL	ANTISPASMODIC / ANALGESIC COMBINATIONS	FUNCTIONAL GASTRO-INTESTINAL DISORDER DRUGS	ALIMENTARY TRACT AND METABOLISM	ACUTE	2007-04-01	2117	1818	2328	2126	1240	2359	1772	2859	2613	2551	2369	1135	1753	2047	2100	1632	3382	2548	2598	1543	2150	1955	2384	2237	949	1841	1491	1301	6017	10040	8031	2343	2182	2416	2200
A3D8	DICYCLOMINE + MEFENAMIC ACID | A3D8	2001-08-01	38	MEFRIL SPAS	MICRO LABS LTD	MICRO + BAL	GENERICS	INDIAN	GASTRO INTESTINAL	ANTISPASMODIC / ANALGESIC COMBINATIONS	FUNCTIONAL GASTRO-INTESTINAL DISORDER DRUGS	ALIMENTARY TRACT AND METABOLISM	ACUTE	2007-11-01	10675	0	0	72	0	0	0	0	0	0	0	0	0	0	0	0	0	0	0	109	0	167	180	0	0	0	469	515	362	112	110	153	145	0	19
A3D8	DICYCLOMINE + MEFENAMIC ACID | A3D8	2001-08-01	39	KOLISPAS	PSYCHOTROPICS INDIA LTD	PSYCHOTROPICS INDIA LTD	PSYCHOTROPICS	INDIAN	GASTRO INTESTINAL	ANTISPASMODIC / ANALGESIC COMBINATIONS	FUNCTIONAL GASTRO-INTESTINAL DISORDER DRUGS	ALIMENTARY TRACT AND METABOLISM	ACUTE	2007-04-01	862	2933	1935	3219	2417	3129	3583	4980	7835	4434	4426	4882	3028	2304	2546	2378	1271	3062	2095	1802	2203	2741	2015	3426	2620	1229	907	2211	2439	2298	1031	827	590	966	839
A3D8	DICYCLOMINE + MEFENAMIC ACID | A3D8	2001-08-01	40	DESPAS	DEW DROPS LAB	DEW DROPS LAB	DEW DROPS	INDIAN	GASTRO INTESTINAL	ANTISPASMODIC / ANALGESIC COMBINATIONS	FUNCTIONAL GASTRO-INTESTINAL DISORDER DRUGS	ALIMENTARY TRACT AND METABOLISM	ACUTE	2007-04-01	0	0	0	0	0	0	0	0	22	62	30	88	144	50	104	24	24	205	148	270	392	479	388	432	260	301	196	110	0	0	0	0	0	0	0
A3D8	DICYCLOMINE + MEFENAMIC ACID | A3D8	2001-08-01	41	ALMEFKEM SPAS	ALKEM LABORATORIES LTD.	ALKEM + CACHET + INDCHEMIE	ALKEM	INDIAN	GASTRO INTESTINAL	ANTISPASMODIC / ANALGESIC COMBINATIONS	FUNCTIONAL GASTRO-INTESTINAL DISORDER DRUGS	ALIMENTARY TRACT AND METABOLISM	ACUTE	2010-10-01	0	0	0	0	0	0	0	0	0	0	0	0	0	0	0	0	0	0	0	0	0	0	0	0	0	0	0	0	0	0	0	0	0	0	0
A3D8	DICYCLOMINE + MEFENAMIC ACID | A3D8	2001-08-01	42	OZOSPAS	OZONE PHARMACEUTICALS	OZONE PHARMACEUTICALS	SPECIALITY	INDIAN	GASTRO INTESTINAL	ANTISPASMODIC / ANALGESIC COMBINATIONS	FUNCTIONAL GASTRO-INTESTINAL DISORDER DRUGS	ALIMENTARY TRACT AND METABOLISM	ACUTE	2007-04-01	3271	7273	700	710	4414	895	6326	3033	930	4704	8672	2351	2509	1887	5649	5577	3286	2205	2953	4638	6879	4396	6257	6422	1780	6079	5663	1777	1264	2325	2468	1321	4733	2235	2011
A3D8	DICYCLOMINE + MEFENAMIC ACID | A3D8	2001-08-01	43	SPASDIC	INTEL PHARMACEUTICALS	INTEL PHARMACEUTICALS	INTEL	INDIAN	GASTRO INTESTINAL	ANTISPASMODIC / ANALGESIC COMBINATIONS	FUNCTIONAL GASTRO-INTESTINAL DISORDER DRUGS	ALIMENTARY TRACT AND METABOLISM	ACUTE	2007-04-01	937	892	649	810	794	1064	281	662	1416	1116	1143	1050	89	161	93	30	545	382	528	1175	1044	913	832	382	722	514	269	294	577	712	856	821	741	1283	592
A3D8	DICYCLOMINE + MEFENAMIC ACID | A3D8	2001-08-01	44	MEFDIC	AREHK HEALTHCARE	AREHK HEALTHCARE	AREHK	INDIAN	GASTRO INTESTINAL	ANTISPASMODIC / ANALGESIC COMBINATIONS	FUNCTIONAL GASTRO-INTESTINAL DISORDER DRUGS	ALIMENTARY TRACT AND METABOLISM	ACUTE	2003-05-01	54	358	115	479	432	324	419	587	257	475	232	486	431	267	521	380	592	998	254	457	171	343	295	86	303	494	392	311	313	699	450	528	377	548	412
A3D8	DICYCLOMINE + MEFENAMIC ACID | A3D8	2001-08-01	45	SPASMED PD	MEDICROSS PHARMACEUTICALS	MEDICROSS PHARMACEUTICALS	MEDICROSS	INDIAN	GASTRO INTESTINAL	ANTISPASMODIC / ANALGESIC COMBINATIONS	FUNCTIONAL GASTRO-INTESTINAL DISORDER DRUGS	ALIMENTARY TRACT AND METABOLISM	ACUTE	2010-01-01	0	0	0	0	0	0	0	0	0	0	0	0	0	0	0	0	0	0	0	0	0	0	0	0	0	0	196	216	214	367	731	483	494	352	379
A3D8	DICYCLOMINE + MEFENAMIC ACID | A3D8	2001-08-01	46	NTSPASS	SYNCOM FORMULATIONS (I) LIMITED	SYNCOM FORMULATIONS (I) LIMITED	SYNCOM	INDIAN	GASTRO INTESTINAL	ANTISPASMODIC / ANALGESIC COMBINATIONS	FUNCTIONAL GASTRO-INTESTINAL DISORDER DRUGS	ALIMENTARY TRACT AND METABOLISM	ACUTE	2010-12-01	0	0	0	0	0	0	0	0	0	0	0	0	0	0	0	0	0	0	0	0	0	0	0	0	0	0	0	0	0	0	0	0	0	0	0
A3D8	DICYCLOMINE + MEFENAMIC ACID | A3D8	2001-08-01	47	DIM 3	VIEW LABORATORIES	VIEW LABORATORIES	VIEW LAB	INDIAN	GASTRO INTESTINAL	ANTISPASMODIC / ANALGESIC COMBINATIONS	FUNCTIONAL GASTRO-INTESTINAL DISORDER DRUGS	ALIMENTARY TRACT AND METABOLISM	ACUTE	2007-04-01	562	0	718	1155	453	694	718	1345	492	739	739	879	200	225	345	421	382	476	460	538	632	687	621	738	417	351	999	741	794	564	394	394	394	476	257
A3D8	DICYCLOMINE + MEFENAMIC ACID | A3D8	2001-08-01	48	SWISPAS-M	INDSWIFT LABORATORIES LTD.	INDSWIFT LABORATORIES LTD.	AGILE	INDIAN	GASTRO INTESTINAL	ANTISPASMODIC / ANALGESIC COMBINATIONS	FUNCTIONAL GASTRO-INTESTINAL DISORDER DRUGS	ALIMENTARY TRACT AND METABOLISM	ACUTE	2007-04-01	7367	35979	78547	88445	17685	95487	87774	133714	6583	2858	2508	0	0	0	0	0	0	3221	0	0	0	0	0	0	0	0	0	0	0	0	0	0	0	0	0
A3D8	DICYCLOMINE + MEFENAMIC ACID | A3D8	2001-08-01	49	GEFTALSPAS	ZYDUS CADILA	ZYDUS + BIOCHEM	GERMED	INDIAN	GASTRO INTESTINAL	ANTISPASMODIC / ANALGESIC COMBINATIONS	FUNCTIONAL GASTRO-INTESTINAL DISORDER DRUGS	ALIMENTARY TRACT AND METABOLISM	ACUTE	2007-04-01	2303	3743	987	0	454	0	0	0	0	0	0	0	0	0	0	0	0	0	0	0	0	0	0	0	0	0	8316	0	0	0	18	0	0	0	0
A3D8	DICYCLOMINE + MEFENAMIC ACID | A3D8	2001-08-01	50	ACUPAN FORTE	NORWEST PHARMA	NORWEST PHARMA	NORWEST	INDIAN	GASTRO INTESTINAL	ANTISPASMODIC / ANALGESIC COMBINATIONS	FUNCTIONAL GASTRO-INTESTINAL DISORDER DRUGS	ALIMENTARY TRACT AND METABOLISM	ACUTE	2003-01-01	170	187	239	121	189	126	208	58	85	133	87	84	19	37	29	0	68	132	149	36	0	0	0	62	299	54	213	180	384	111	171	231	319	102	129
A3D8	DICYCLOMINE + MEFENAMIC ACID | A3D8	2001-08-01	51	MEFRAN SPAS	MANKIND PHARMACEUTICALS LTD.	MANKIND PHARMACEUTICALS LTD.	GENERIC	INDIAN	GASTRO INTESTINAL	ANTISPASMODIC / ANALGESIC COMBINATIONS	FUNCTIONAL GASTRO-INTESTINAL DISORDER DRUGS	ALIMENTARY TRACT AND METABOLISM	ACUTE	2008-11-01	0	0	0	0	0	0	0	0	0	0	0	0	27	0	224	66	0	637	566	49	381	295	127	49	0	0	154	110	729	840	231	200	294	793	509
A3D8	DICYCLOMINE + MEFENAMIC ACID | A3D8	2001-08-01	52	ELDOSPAS	ELDER PHARMACEUTICALS LTD	ELDER PHARMACEUTICALS LTD	GENERICS	INDIAN	GASTRO INTESTINAL	ANTISPASMODIC / ANALGESIC COMBINATIONS	FUNCTIONAL GASTRO-INTESTINAL DISORDER DRUGS	ALIMENTARY TRACT AND METABOLISM	ACUTE	2007-08-01	0	0	0	0	0	0	0	0	0	0	0	0	0	0	0	0	0	0	0	0	0	0	0	0	0	0	0	194	0	194	0	0	0	0	0
A3D8	DICYCLOMINE + MEFENAMIC ACID | A3D8	2001-08-01	53	DECOLIC U	KONTEST CHEMICALS LTD.	KONTEST CHEMICALS LTD.	KONTEST	INDIAN	GASTRO INTESTINAL	ANTISPASMODIC / ANALGESIC COMBINATIONS	FUNCTIONAL GASTRO-INTESTINAL DISORDER DRUGS	ALIMENTARY TRACT AND METABOLISM	ACUTE	2007-04-01	12919	8309	5672	6143	7906	5637	3858	1598	168	221	327	221	20	199	0	41	0	10	6370	0	3688	2930	3581	3957	3491	2821	2458	2015	2954	3398	3465	3110	2153	2721	2823
A3D8	DICYCLOMINE + MEFENAMIC ACID | A3D8	2001-08-01	54	MTECH PLUS	TALENT HEALTHCARE	TALENT HEALTHCARE	TALENT HEALTHCARE	INDIAN	GASTRO INTESTINAL	ANTISPASMODIC / ANALGESIC COMBINATIONS	FUNCTIONAL GASTRO-INTESTINAL DISORDER DRUGS	ALIMENTARY TRACT AND METABOLISM	ACUTE	2008-05-01	0	0	0	0	0	0	63	0	251	0	0	167	75	807	842	0	886	63	0	103	63	0	0	0	0	0	389	60	130	476	477	0	116	93	0
A3D8	DICYCLOMINE + MEFENAMIC ACID | A3D8	2001-08-01	55	MEFSPAS (TORQUE)	TORQUE PHARMACEUTICALS PVT LTD	TORQUE PHARMACEUTICALS PVT LTD	TORQUE	INDIAN	GASTRO INTESTINAL	ANTISPASMODIC / ANALGESIC COMBINATIONS	FUNCTIONAL GASTRO-INTESTINAL DISORDER DRUGS	ALIMENTARY TRACT AND METABOLISM	ACUTE	2007-06-01	47	2	0	86	90	0	45	15	35	18	0	0	88	96	15	130	128	0	0	85	0	0	120	195	189	195	117	224	312	485	399	285	513	228	57
A3D8	DICYCLOMINE + MEFENAMIC ACID | A3D8	2001-08-01	56	UNISPAS (RHOMBUS)	RHOMBUS PHARMA	RHOMBUS PHARMA	RHOMBUS	INDIAN	GASTRO INTESTINAL	ANTISPASMODIC / ANALGESIC COMBINATIONS	FUNCTIONAL GASTRO-INTESTINAL DISORDER DRUGS	ALIMENTARY TRACT AND METABOLISM	ACUTE	2001-08-01	11	3	27	8	2	0	24	5	27	0	22	0	14	6	11	4	13	11	27	2	6	0	25	8	29	34	22	31	20	14	77	109	97	143	44
A3D8	DICYCLOMINE + MEFENAMIC ACID | A3D8	2001-08-01	57	SPASCARE	SHRINIVAS GUJARAT LABORATORIES PVT LTD	SHRINIVAS GUJARAT LABORATORIES PVT LTD	SHRINIVAS GUJARAT	INDIAN	GASTRO INTESTINAL	ANTISPASMODIC / ANALGESIC COMBINATIONS	FUNCTIONAL GASTRO-INTESTINAL DISORDER DRUGS	ALIMENTARY TRACT AND METABOLISM	ACUTE	2007-04-01	422	464	268	170	103	730	716	402	465	271	263	406	187	135	247	193	276	306	304	260	234	189	377	290	222	184	51	276	133	198	257	221	90	347	347
A3D8	DICYCLOMINE + MEFENAMIC ACID | A3D8	2001-08-01	58	MEPEN SPAS	UNICURE INDIA PVT LTD	UNICURE INDIA PVT LTD	UNICURE INDIA	INDIAN	GASTRO INTESTINAL	ANTISPASMODIC / ANALGESIC COMBINATIONS	FUNCTIONAL GASTRO-INTESTINAL DISORDER DRUGS	ALIMENTARY TRACT AND METABOLISM	ACUTE	2007-04-01	67	96	96	164	88	51	35	28	14	0	0	0	31	44	72	147	150	72	166	208	267	340	139	94	58	58	207	354	169	196	383	149	257	192	232
A3D8	DICYCLOMINE + MEFENAMIC ACID | A3D8	2001-08-01	59	COLIGON-PLUS	FOURRTS INDIA LABORATORIES PVT. LTD	FOURRTS INDIA LABORATORIES PVT. LTD	PREMIERE	INDIAN	GASTRO INTESTINAL	ANTISPASMODIC / ANALGESIC COMBINATIONS	FUNCTIONAL GASTRO-INTESTINAL DISORDER DRUGS	ALIMENTARY TRACT AND METABOLISM	ACUTE	2007-04-01	729	440	370	441	498	363	491	127	236	464	518	409	506	527	629	658	505	339	138	185	84	0	0	0	0	0	0	0	0	0	0	0	0	0	0
A3D8	DICYCLOMINE + MEFENAMIC ACID | A3D8	2001-08-01	60	MEFPEN SPAS	PFIZER LTD	PFIZER + WYETH	PFIZER LTD	MNC	GASTRO INTESTINAL	ANTISPASMODIC / ANALGESIC COMBINATIONS	FUNCTIONAL GASTRO-INTESTINAL DISORDER DRUGS	ALIMENTARY TRACT AND METABOLISM	ACUTE	2007-04-01	774	0	0	0	0	0	505	101	807	505	1009	0	101	202	606	1514	1064	606	1222	1212	0	1514	302	505	606	101	101	0	0	0	0	0	404	0	105
A3D8	DICYCLOMINE + MEFENAMIC ACID | A3D8	2001-08-01	61	SPASTROL M	SEAGULL PHARMA	SEAGULL PHARMA	SEAGULL	INDIAN	GASTRO INTESTINAL	ANTISPASMODIC / ANALGESIC COMBINATIONS	FUNCTIONAL GASTRO-INTESTINAL DISORDER DRUGS	ALIMENTARY TRACT AND METABOLISM	ACUTE	2010-04-01	0	0	0	0	0	0	0	0	0	0	0	0	0	0	0	0	0	0	0	0	0	0	0	0	0	0	0	0	0	405	177	0	322	197	156
A3D8	DICYCLOMINE + MEFENAMIC ACID | A3D8	2001-08-01	62	RELISPAS	LUPIN LTD	LUPIN LTD	GENERIC	INDIAN	GASTRO INTESTINAL	ANTISPASMODIC / ANALGESIC COMBINATIONS	FUNCTIONAL GASTRO-INTESTINAL DISORDER DRUGS	ALIMENTARY TRACT AND METABOLISM	ACUTE	2007-04-01	0	0	0	0	6	3	0	0	27	18	4	0	0	0	0	0	0	0	0	0	0	0	0	0	0	0	0	0	0	0	0	0	0	0	0
A3D8	DICYCLOMINE + MEFENAMIC ACID | A3D8	2001-08-01	63	MEFCIL SPAS	PSYCORMEDIES	PSYCORMEDIES	PSYCORMEDIES	INDIAN	GASTRO INTESTINAL	ANTISPASMODIC / ANALGESIC COMBINATIONS	FUNCTIONAL GASTRO-INTESTINAL DISORDER DRUGS	ALIMENTARY TRACT AND METABOLISM	ACUTE	2007-04-01	47	40	40	40	435	435	435	435	0	0	0	0	0	660	59	275	0	0	0	0	0	702	130	130	130	130	120	114	132	227	243	217	214	259	260
A3D8	DICYCLOMINE + MEFENAMIC ACID | A3D8	2001-08-01	64	DYSMERYL SPAS	MEDLEY PHARMACEUTICALS	MEDLEY PHARMACEUTICALS	GENERIC	INDIAN	GASTRO INTESTINAL	ANTISPASMODIC / ANALGESIC COMBINATIONS	FUNCTIONAL GASTRO-INTESTINAL DISORDER DRUGS	ALIMENTARY TRACT AND METABOLISM	ACUTE	2007-08-01	39	0	79	0	0	0	0	0	102	17	17	17	188	0	17	0	0	0	29	0	0	98	0	92	0	87	0	47	0	0	82	43	22	356	100
A3D8	DICYCLOMINE + MEFENAMIC ACID | A3D8	2001-08-01	65	MINSPAS (ALU)	SHREYA LIFE SCIENCES PVT. LTD	SHREYA LIFE SCIENCES PVT. LTD	PLETHICO	INDIAN	GASTRO INTESTINAL	ANTISPASMODIC / ANALGESIC COMBINATIONS	FUNCTIONAL GASTRO-INTESTINAL DISORDER DRUGS	ALIMENTARY TRACT AND METABOLISM	ACUTE	2007-04-01	0	507	0	0	490	0	120	0	28974	0	23365	4235	4061	19307	20041	7051	8625	1390	1074	245	176	143	0	229	9	17	342	304	444	340	198	103	593	10885	4799
A3D8	DICYCLOMINE + MEFENAMIC ACID | A3D8	2001-08-01	66	DYSMEF	AMPUS LIFESCIENCES LTD	AMPUS LIFESCIENCES LTD	AMPUS	INDIAN	GASTRO INTESTINAL	ANTISPASMODIC / ANALGESIC COMBINATIONS	FUNCTIONAL GASTRO-INTESTINAL DISORDER DRUGS	ALIMENTARY TRACT AND METABOLISM	ACUTE	2004-05-01	959	104	99	67	224	2325	226	534	318	356	272	1228	115	2992	39	200	86	22	73	72	90	61	46	112	112	112	112	0	0	0	0	50	14	16	57
A3D8	DICYCLOMINE + MEFENAMIC ACID | A3D8	2001-08-01	67	NOVIGAN M	DR. REDDYS LABORATORIES LTD	DR. REDDYS LABORATORIES LTD	INDURA	INDIAN	GASTRO INTESTINAL	ANTISPASMODIC / ANALGESIC COMBINATIONS	FUNCTIONAL GASTRO-INTESTINAL DISORDER DRUGS	ALIMENTARY TRACT AND METABOLISM	ACUTE	2003-08-01	610	836	264	340	606	248	146	80	156	175	60	38	69	26	36	53	83	140	152	48	209	137	66	66	43	0	0	0	0	0	0	0	0	30	0
A3D8	DICYCLOMINE + MEFENAMIC ACID | A3D8	2001-08-01	68	SPAZ (SYNOKEM)	SYNOKEM PHARMACEUTICALS LTD	SYNOKEM PHARMACEUTICALS LTD	SYNOKEM	INDIAN	GASTRO INTESTINAL	ANTISPASMODIC / ANALGESIC COMBINATIONS	FUNCTIONAL GASTRO-INTESTINAL DISORDER DRUGS	ALIMENTARY TRACT AND METABOLISM	ACUTE	2010-08-01	0	0	0	0	0	0	0	0	0	0	0	0	0	0	0	0	0	0	0	0	0	0	0	0	0	0	0	0	0	0	0	0	0	209	0
A3D8	DICYCLOMINE + MEFENAMIC ACID | A3D8	2001-08-01	69	MEFCON SPAS	CONCEPT PHARMACEUTICALS LTD	CONCEPT PHARMACEUTICALS LTD	CONCEPT	INDIAN	GASTRO INTESTINAL	ANTISPASMODIC / ANALGESIC COMBINATIONS	FUNCTIONAL GASTRO-INTESTINAL DISORDER DRUGS	ALIMENTARY TRACT AND METABOLISM	ACUTE	2010-08-01	0	0	0	0	0	0	0	0	0	0	0	0	0	0	0	0	0	0	0	0	0	0	0	0	0	0	0	0	0	0	0	0	0	0	0
A3D8	DICYCLOMINE + MEFENAMIC ACID | A3D8	2001-08-01	70	SPASPRES	RADICURA PHARMA	RADICURA PHARMA	RADICURA	INDIAN	GASTRO INTESTINAL	ANTISPASMODIC / ANALGESIC COMBINATIONS	FUNCTIONAL GASTRO-INTESTINAL DISORDER DRUGS	ALIMENTARY TRACT AND METABOLISM	ACUTE	2010-01-01	0	0	0	0	0	0	0	0	0	0	0	0	0	0	0	0	0	0	0	0	0	0	0	0	0	0	39	0	0	0	0	0	0	0	0
A3D8	DICYCLOMINE + MEFENAMIC ACID | A3D8	2001-08-01	71	VIRTAL	EAST AFRICAN (I) REMEDIES PVT. LTD	EAST AFRICAN (I) REMEDIES PVT. LTD	EAST AFRICAN	INDIAN	GASTRO INTESTINAL	ANTISPASMODIC / ANALGESIC COMBINATIONS	FUNCTIONAL GASTRO-INTESTINAL DISORDER DRUGS	ALIMENTARY TRACT AND METABOLISM	ACUTE	2009-12-01	0	0	0	0	0	0	0	0	0	0	0	0	0	0	0	0	0	0	0	0	0	0	0	0	0	66	0	0	0	0	0	0	0	0	0
A3D8	DICYCLOMINE + MEFENAMIC ACID | A3D8	2001-08-01	72	CYCLOFEN	BIOCHEM PHARMACEUTICAL INDS	ZYDUS + BIOCHEM	GENERIC	INDIAN	GASTRO INTESTINAL	ANTISPASMODIC / ANALGESIC COMBINATIONS	FUNCTIONAL GASTRO-INTESTINAL DISORDER DRUGS	ALIMENTARY TRACT AND METABOLISM	ACUTE	2009-10-01	0	0	0	0	0	0	0	0	0	0	0	0	0	0	0	0	0	0	0	0	0	0	0	69	0	172	172	0	0	34	0	0	0	0	76
A3D8	DICYCLOMINE + MEFENAMIC ACID | A3D8	2001-08-01	73	SPASMODOL FT	MAC LABORATORIESLTD	MAC LABORATORIESLTD	MAC LAB	INDIAN	GASTRO INTESTINAL	ANTISPASMODIC / ANALGESIC COMBINATIONS	FUNCTIONAL GASTRO-INTESTINAL DISORDER DRUGS	ALIMENTARY TRACT AND METABOLISM	ACUTE	2008-10-01	0	0	0	0	0	0	0	0	0	0	0	1	0	0	0	0	0	0	0	0	0	0	0	0	0	0	0	0	0	0	1	0	0	0	0
A3D8	DICYCLOMINE + MEFENAMIC ACID | A3D8	2001-08-01	74	DESPASMO	ALEMBIC LTD	ALEMBIC LTD	OSTEOFIT	INDIAN	GASTRO INTESTINAL	ANTISPASMODIC / ANALGESIC COMBINATIONS	FUNCTIONAL GASTRO-INTESTINAL DISORDER DRUGS	ALIMENTARY TRACT AND METABOLISM	ACUTE	2008-10-01	0	0	0	0	0	0	0	0	0	0	0	31	0	0	19	0	0	0	0	0	0	0	0	0	0	0	0	0	0	0	0	0	0	0	0
A3D8	DICYCLOMINE + MEFENAMIC ACID | A3D8	2001-08-01	75	MEFDIC SPAS	TOTAL HEALTH CARE	TOTAL HEALTH CARE	TOTAL HEALTHCARE	INDIAN	GASTRO INTESTINAL	ANTISPASMODIC / ANALGESIC COMBINATIONS	FUNCTIONAL GASTRO-INTESTINAL DISORDER DRUGS	ALIMENTARY TRACT AND METABOLISM	ACUTE	2008-07-01	0	0	0	0	0	0	0	0	88	0	0	0	0	0	0	0	0	0	0	0	0	0	0	0	0	0	0	0	0	0	130	117	0	0	28
A3D8	DICYCLOMINE + MEFENAMIC ACID | A3D8	2001-08-01	76	PASM (SATVEN)	SATVEN AND MER	SATVEN AND MER	SATVEN AND MER	INDIAN	GASTRO INTESTINAL	ANTISPASMODIC / ANALGESIC COMBINATIONS	FUNCTIONAL GASTRO-INTESTINAL DISORDER DRUGS	ALIMENTARY TRACT AND METABOLISM	ACUTE	2008-07-01	0	0	0	0	0	0	0	0	166	148	216	134	2	10	13	60	0	235	169	103	98	193	30	88	848	10	23	843	67	3	0	4	22	10	86
A3D8	DICYCLOMINE + MEFENAMIC ACID | A3D8	2001-08-01	77	EVSPAS	WIN-MEDICARE PVT. LTD.	WIN-MEDICARE PVT. LTD.	WIN MEDICARE	MNC	GASTRO INTESTINAL	ANTISPASMODIC / ANALGESIC COMBINATIONS	FUNCTIONAL GASTRO-INTESTINAL DISORDER DRUGS	ALIMENTARY TRACT AND METABOLISM	ACUTE	2008-07-01	0	0	0	0	0	0	0	0	321	299	0	0	0	272	0	0	0	249	0	0	770	770	0	149	249	23	149	0	0	0	0	0	0	0	249
A3D8	DICYCLOMINE + MEFENAMIC ACID | A3D8	2001-08-01	78	MEFEMIN	TROIKAA PHARMACEUTICALS LTD	TROIKAA PHARMACEUTICALS LTD	TROIKAA	INDIAN	GASTRO INTESTINAL	ANTISPASMODIC / ANALGESIC COMBINATIONS	FUNCTIONAL GASTRO-INTESTINAL DISORDER DRUGS	ALIMENTARY TRACT AND METABOLISM	ACUTE	2008-03-01	0	0	0	0	287	0	0	0	0	0	0	0	0	7	7	0	0	0	92	142	244	266	34	42	34	34	58	50	66	66	301	101	0	0	0
A3D8	DICYCLOMINE + MEFENAMIC ACID | A3D8	2001-08-01	79	CYCLON UT	JUPITER PHARMACEUTICALS	JUPITER PHARMACEUTICALS	JUPITER	INDIAN	GASTRO INTESTINAL	ANTISPASMODIC / ANALGESIC COMBINATIONS	FUNCTIONAL GASTRO-INTESTINAL DISORDER DRUGS	ALIMENTARY TRACT AND METABOLISM	ACUTE	2008-01-01	0	0	60	43	15	18	113	67	44	60	62	59	434	153	23	70	76	274	357	257	292	208	36	55	115	72	42	239	541	402	898	564	1464	245	121
A3D8	DICYCLOMINE + MEFENAMIC ACID | A3D8	2001-08-01	80	SPASMOGEM	ST. MORRISON	ST. MORRISON	ST. MORRISON	INDIAN	GASTRO INTESTINAL	ANTISPASMODIC / ANALGESIC COMBINATIONS	FUNCTIONAL GASTRO-INTESTINAL DISORDER DRUGS	ALIMENTARY TRACT AND METABOLISM	ACUTE	2007-11-01	200	0	0	0	0	0	0	0	0	0	0	0	0	0	0	0	0	0	0	7	0	0	0	0	0	0	4	0	0	0	0	0	0	0	0
A3D8	DICYCLOMINE + MEFENAMIC ACID | A3D8	2001-08-01	81	ANGLOSPAS	ANGLO-FRENCH DRUGS & INDUSTRIES LTD.	ANGLO-FRENCH DRUGS & INDUSTRIES LTD.	OTHERS-INSTITUTION	INDIAN	GASTRO INTESTINAL	ANTISPASMODIC / ANALGESIC COMBINATIONS	FUNCTIONAL GASTRO-INTESTINAL DISORDER DRUGS	ALIMENTARY TRACT AND METABOLISM	ACUTE	2007-10-01	869	1291	486	5789	14238	11341	7622	4246	5657	5774	3474	1949	5821	4580	5543	3914	4924	4570	6213	7600	8308	2334	667	1557	3	720	30	172	201	2454	778	1132	1714	287	306
A3D8	DICYCLOMINE + MEFENAMIC ACID | A3D8	2001-08-01	82	SPASWIN	WINGS PHARMACEUTICALS PVT. LTD.	WINGS PHARMACEUTICALS PVT. LTD.	WINGS	INDIAN	GASTRO INTESTINAL	ANTISPASMODIC / ANALGESIC COMBINATIONS	FUNCTIONAL GASTRO-INTESTINAL DISORDER DRUGS	ALIMENTARY TRACT AND METABOLISM	ACUTE	2007-09-01	0	0	0	0	526	0	0	0	0	0	0	0	0	0	0	0	0	0	0	0	0	0	0	0	0	0	0	0	0	0	0	0	0	0	0
A3D8	DICYCLOMINE + MEFENAMIC ACID | A3D8	2001-08-01	83	MEFZE SPAS	ZEE LABORATORIES	ZEE LABORATORIES	ZEE LAB	INDIAN	GASTRO INTESTINAL	ANTISPASMODIC / ANALGESIC COMBINATIONS	FUNCTIONAL GASTRO-INTESTINAL DISORDER DRUGS	ALIMENTARY TRACT AND METABOLISM	ACUTE	2007-07-01	86	190	104	224	69	328	114	810	862	689	207	240	290	318	100	115	190	247	310	225	388	287	250	257	317	349	91	245	137	62	225	375	100	200	150
A3D8	DICYCLOMINE + MEFENAMIC ACID | A3D8	2001-08-01	84	SPASVIK	ANVIK BIOTECH	ANVIK BIOTECH	ANVIK BIOTECH	INDIAN	GASTRO INTESTINAL	ANTISPASMODIC / ANALGESIC COMBINATIONS	FUNCTIONAL GASTRO-INTESTINAL DISORDER DRUGS	ALIMENTARY TRACT AND METABOLISM	ACUTE	2007-06-01	0	0	0	17	17	270	149	44	159	0	51	26	0	250	267	250	301	301	0	0	0	0	0	0	0	0	0	0	0	0	0	0	0	0	0
A3D8	DICYCLOMINE + MEFENAMIC ACID | A3D8	2001-08-01	85	SPASTAL	REDDY PHARMACEUTICALS	REDDY PHARMACEUTICALS	REDDY	INDIAN	GASTRO INTESTINAL	ANTISPASMODIC / ANALGESIC COMBINATIONS	FUNCTIONAL GASTRO-INTESTINAL DISORDER DRUGS	ALIMENTARY TRACT AND METABOLISM	ACUTE	2007-05-01	44	12	30	24	24	0	0	0	0	0	0	0	0	0	0	0	0	0	0	0	0	0	0	0	0	0	0	0	0	0	0	0	0	0	0
A3D8	DICYCLOMINE + MEFENAMIC ACID | A3D8	2001-08-01	86	MELODIC SPAS	MARC PHARMA	MARC PHARMA	MARC PHARMA	INDIAN	GASTRO INTESTINAL	ANTISPASMODIC / ANALGESIC COMBINATIONS	FUNCTIONAL GASTRO-INTESTINAL DISORDER DRUGS	ALIMENTARY TRACT AND METABOLISM	ACUTE	2007-05-01	0	0	0	0	0	0	0	0	0	0	1	0	0	0	0	567	0	0	0	0	0	0	0	0	0	0	0	0	0	0	0	0	0	0	0
A3D8	DICYCLOMINE + MEFENAMIC ACID | A3D8	2001-08-01	87	NERUOSPAS MF	INDSWIFT LABORATORIES LTD.	INDSWIFT LABORATORIES LTD.	INDSWIFT LABORATORIES	INDIAN	GASTRO INTESTINAL	ANTISPASMODIC / ANALGESIC COMBINATIONS	FUNCTIONAL GASTRO-INTESTINAL DISORDER DRUGS	ALIMENTARY TRACT AND METABOLISM	ACUTE	2007-05-01	0	0	0	0	0	0	0	0	0	0	0	0	0	0	0	0	0	0	0	0	0	0	0	0	0	0	0	0	0	0	0	0	0	0	0
A3D8	DICYCLOMINE + MEFENAMIC ACID | A3D8	2001-08-01	88	KEFTAL SPAS	KOPRAN LTD	KOPRAN LTD	KOPRAN	INDIAN	GASTRO INTESTINAL	ANTISPASMODIC / ANALGESIC COMBINATIONS	FUNCTIONAL GASTRO-INTESTINAL DISORDER DRUGS	ALIMENTARY TRACT AND METABOLISM	ACUTE	2007-04-01	0	0	0	0	0	0	0	0	0	0	0	0	0	0	0	0	0	0	0	0	10	0	0	0	0	0	0	0	0	0	0	0	0	0	0
A3D8	DICYCLOMINE + MEFENAMIC ACID | A3D8	2001-08-01	89	DIMEFF	MERCURY HEALTH CARE PVT LTD	MERCURY HEALTH CARE PVT LTD	MERCURY	INDIAN	GASTRO INTESTINAL	ANTISPASMODIC / ANALGESIC COMBINATIONS	FUNCTIONAL GASTRO-INTESTINAL DISORDER DRUGS	ALIMENTARY TRACT AND METABOLISM	ACUTE	2007-04-01	0	0	0	0	0	0	0	0	1553	1716	1716	1716	0	19349	159	0	0	0	0	0	0	0	0	0	0	0	0	0	0	0	0	0	0	0	0
A3D8	DICYCLOMINE + MEFENAMIC ACID | A3D8	2001-08-01	90	DIMEFF SPAS	DIVINE LIFECARE PVT LTD	DIVINE LIFECARE PVT LTD	DIVINE	INDIAN	GASTRO INTESTINAL	ANTISPASMODIC / ANALGESIC COMBINATIONS	FUNCTIONAL GASTRO-INTESTINAL DISORDER DRUGS	ALIMENTARY TRACT AND METABOLISM	ACUTE	2007-04-01	440	453	239	0	0	0	0	0	0	0	0	0	0	0	7	0	0	15	15	7	0	7	7	0	0	0	0	0	0	15	0	0	0	0	0
A3D8	DICYCLOMINE + MEFENAMIC ACID | A3D8	2001-08-01	91	SPASFIZ PLUS	RANBAXY LABORATORIES LTD	RANBAXY LABORATORIES LTD	GENERICS	MNC	GASTRO INTESTINAL	ANTISPASMODIC / ANALGESIC COMBINATIONS	FUNCTIONAL GASTRO-INTESTINAL DISORDER DRUGS	ALIMENTARY TRACT AND METABOLISM	ACUTE	2007-04-01	1174	1160	1295	0	3839	0	707	0	0	0	617	0	0	0	0	0	0	0	0	0	0	0	0	0	0	0	0	0	0	0	0	0	0	0	0
A3D8	DICYCLOMINE + MEFENAMIC ACID | A3D8	2001-08-01	92	NORMOSPAS	SYSTOPIC LABORATORIES LTD-MEM	SYSTOPIC LABORATORIES LTD-MEM	SYSTOPIC LABORATORIES	INDIAN	GASTRO INTESTINAL	ANTISPASMODIC / ANALGESIC COMBINATIONS	FUNCTIONAL GASTRO-INTESTINAL DISORDER DRUGS	ALIMENTARY TRACT AND METABOLISM	ACUTE	2007-04-01	9008	5638	4735	1433	943	588	532	691	544	924	95	401	442	198	300	237	188	166	173	154	224	253	200	297	264	806	129	0	129	4	4	6	4	77	4
A3D8	DICYCLOMINE + MEFENAMIC ACID | A3D8	2001-08-01	93	POLIMEX	PATSON LABORATORIES PVT. LTD.	PATSON LABORATORIES PVT. LTD.	PATSON	INDIAN	GASTRO INTESTINAL	ANTISPASMODIC / ANALGESIC COMBINATIONS	FUNCTIONAL GASTRO-INTESTINAL DISORDER DRUGS	ALIMENTARY TRACT AND METABOLISM	ACUTE	2007-04-01	25	16	16	43	24	15	15	30	21	0	0	0	0	0	0	0	0	0	6	25	26	21	8	15	22	21	23	25	34	25	12	0	32	25	30
A3D8	DICYCLOMINE + MEFENAMIC ACID | A3D8	2001-08-01	94	MEFSIS	SCORSIS LABORATORIES	SCORSIS LABORATORIES	SCORSIS	INDIAN	GASTRO INTESTINAL	ANTISPASMODIC / ANALGESIC COMBINATIONS	FUNCTIONAL GASTRO-INTESTINAL DISORDER DRUGS	ALIMENTARY TRACT AND METABOLISM	ACUTE	2007-04-01	92	0	167	0	0	0	0	0	0	0	0	33	0	0	0	0	0	0	0	0	0	0	0	0	0	0	0	0	0	0	0	0	0	0	0
A3D8	DICYCLOMINE + MEFENAMIC ACID | A3D8	2001-08-01	95	DYMEFF SPAS	MERCURY HEALTH CARE PVT LTD	MERCURY HEALTH CARE PVT LTD	MERCURY	INDIAN	GASTRO INTESTINAL	ANTISPASMODIC / ANALGESIC COMBINATIONS	FUNCTIONAL GASTRO-INTESTINAL DISORDER DRUGS	ALIMENTARY TRACT AND METABOLISM	ACUTE	2007-04-01	3550	10914	2242	3374	2767	2568	1363	6621	2309	99146	11370	7157	112156	8892	110522	403	2199	105003	1237	11613	103256	22588	125104	8862	5132	1363	194	7891	9577	14357	12737	353	15393	8039	6287
A3D8	DICYCLOMINE + MEFENAMIC ACID | A3D8	2001-08-01	96	MEFUGE SPAS	ABBOTT HEALTHCARE PVT. LTD	ABBOTT + ABBOTT HC + SOLVAY	SARABHAI	MNC	GASTRO INTESTINAL	ANTISPASMODIC / ANALGESIC COMBINATIONS	FUNCTIONAL GASTRO-INTESTINAL DISORDER DRUGS	ALIMENTARY TRACT AND METABOLISM	ACUTE	2007-04-01	0	0	0	0	0	0	0	0	0	0	0	0	0	0	0	0	0	0	0	0	0	0	0	0	0	0	0	0	0	0	0	0	0	105	0
A3D8	DICYCLOMINE + MEFENAMIC ACID | A3D8	2001-08-01	97	MEFGAL SPAS	GALPHA LABORATORIES LTD	GALPHA LABORATORIES LTD	GALPHA	INDIAN	GASTRO INTESTINAL	ANTISPASMODIC / ANALGESIC COMBINATIONS	FUNCTIONAL GASTRO-INTESTINAL DISORDER DRUGS	ALIMENTARY TRACT AND METABOLISM	ACUTE	2006-01-01	0	0	0	0	4	0	0	0	0	0	0	0	0	0	0	0	4	0	0	0	0	0	0	0	0	0	175	0	794	797	0	0	0	0	0
A3D8	DICYCLOMINE + MEFENAMIC ACID | A3D8	2001-08-01	98	COLISPAS FORTE	BESTOCHEM FORMULATIONS (I) LTD	BESTOCHEM FORMULATIONS (I) LTD	SALUTE	INDIAN	GASTRO INTESTINAL	ANTISPASMODIC / ANALGESIC COMBINATIONS	FUNCTIONAL GASTRO-INTESTINAL DISORDER DRUGS	ALIMENTARY TRACT AND METABOLISM	ACUTE	2004-07-01	0	0	0	0	0	0	0	0	0	0	0	0	0	0	0	0	0	0	0	0	0	0	0	0	0	0	0	0	0	0	0	0	202	0	0
A3D8	DICYCLOMINE + MEFENAMIC ACID | A3D8	2001-08-01	99	NESTO S P A	NESTOR PHARMACEUTICALS	NESTOR PHARMACEUTICALS	NESTOR	INDIAN	GASTRO INTESTINAL	ANTISPASMODIC / ANALGESIC COMBINATIONS	FUNCTIONAL GASTRO-INTESTINAL DISORDER DRUGS	ALIMENTARY TRACT AND METABOLISM	ACUTE	2004-01-01	18	9	0	0	100	5	40	0	50	16	121	105	138	357	112	180	222	197	125	12	13	42	42	84	0	42	84	0	0	43	3	20	61	0	0
A3D8	DICYCLOMINE + MEFENAMIC ACID | A3D8	2001-08-01	100	NEUROSPAS-MF	INDSWIFT LABORATORIES LTD.	INDSWIFT LABORATORIES LTD.	INDSWIFT LABORATORIES	INDIAN	GASTRO INTESTINAL	ANTISPASMODIC / ANALGESIC COMBINATIONS	FUNCTIONAL GASTRO-INTESTINAL DISORDER DRUGS	ALIMENTARY TRACT AND METABOLISM	ACUTE	2003-06-01	88	168	37	76	866	1106	2359	1973	437	5119	4422	515	2362	651	2457	671	417	570	247	30	0	0	0	0	643	0	0	0	0	0	0	0	0	542	0
A3D8	DICYCLOMINE + MEFENAMIC ACID | A3D8	2001-08-01	101	SPASMOKEM PLUS	ALKEM LABORATORIES LTD.	ALKEM + CACHET + INDCHEMIE	GENERIC	INDIAN	GASTRO INTESTINAL	ANTISPASMODIC / ANALGESIC COMBINATIONS	FUNCTIONAL GASTRO-INTESTINAL DISORDER DRUGS	ALIMENTARY TRACT AND METABOLISM	ACUTE	2003-01-01	1652	539	413	1075	413	1983	1047	55	0	0	0	0	0	0	0	0	0	0	0	0	0	0	0	0	0	0	0	0	0	0	0	0	0	0	0
A3D8	DICYCLOMINE + MEFENAMIC ACID | A3D8	2001-08-01	102	PASM	HELIOS PHARMACEUTICALS	HELIOS PHARMACEUTICALS	HELIOS	INDIAN	GASTRO INTESTINAL	ANTISPASMODIC / ANALGESIC COMBINATIONS	FUNCTIONAL GASTRO-INTESTINAL DISORDER DRUGS	ALIMENTARY TRACT AND METABOLISM	ACUTE	2002-05-01	121	20	53	38	187	145	411	74	445	200	223	203	126	113	7	82	114	103	60	141	82	134	82	52	19	28	30	11	2	26	21	18	47	49	27
A3D8	DICYCLOMINE + MEFENAMIC ACID | A3D8	2001-08-01	103	UNISPAS	UNIMAX LAB	UNIMAX LAB	UNIMAX	INDIAN	GASTRO INTESTINAL	ANTISPASMODIC / ANALGESIC COMBINATIONS	FUNCTIONAL GASTRO-INTESTINAL DISORDER DRUGS	ALIMENTARY TRACT AND METABOLISM	ACUTE	2001-08-01	17	49	225	248	12	250	239	340	241	217	400	20	302	0	200	0	200	400	302	298	200	298	500	0	0	0	498	0	300	500	400	0	769	691	130
A3D9	DICYCLOMINE + NIMESULIDE | A3D9	2001-03-01	1	NIMEK SPAS	JB CHEMICALS	JB CHEMICALS	AUSTER	INDIAN	GASTRO INTESTINAL	ANTISPASMODIC / ANALGESIC COMBINATIONS	FUNCTIONAL GASTRO-INTESTINAL DISORDER DRUGS	ALIMENTARY TRACT AND METABOLISM	ACUTE	2007-04-01	24700	26379	18412	16461	19906	25262	17567	24001	23236	27316	17958	16058	15658	17509	16029	15380	24868	23840	31355	34141	38437	42159	35421	33949	33334	35796	42165	43724	43510	50472	46934	53136	64779	59293	48145
A3D9	DICYCLOMINE + NIMESULIDE | A3D9	2001-03-01	2	TERMISPAZ	RESILIENT COSMECEUTICALS PRIVATE LIMITED	RESILIENT COSMECEUTICALS PRIVATE LIMITED	RESILIENT	INDIAN	GASTRO INTESTINAL	ANTISPASMODIC / ANALGESIC COMBINATIONS	FUNCTIONAL GASTRO-INTESTINAL DISORDER DRUGS	ALIMENTARY TRACT AND METABOLISM	ACUTE	2007-04-01	13338	10955	12105	11871	12693	19335	18092	14519	22786	14424	15616	11622	11093	11875	11470	13735	15215	24965	19571	29023	30763	31088	19932	15634	17318	14489	11221	12423	13238	15746	19283	20874	21120	24440	15223
A3D9	DICYCLOMINE + NIMESULIDE | A3D9	2001-03-01	3	NIMSPA	OBSURGE PHARMA (P) LTD	OBSURGE PHARMA (P) LTD	OBSURGE	INDIAN	GASTRO INTESTINAL	ANTISPASMODIC / ANALGESIC COMBINATIONS	FUNCTIONAL GASTRO-INTESTINAL DISORDER DRUGS	ALIMENTARY TRACT AND METABOLISM	ACUTE	2007-04-01	10050	12507	8766	8767	9846	18734	9995	6723	7102	4848	5239	5247	8444	6471	5695	7242	7790	5592	10031	12309	6893	10935	7684	6705	13087	2778	17272	11963	7774	6377	5918	4176	8033	16117	27009
A3D9	DICYCLOMINE + NIMESULIDE | A3D9	2001-03-01	4	NIMUSPAS	STEDMAN PHARMACEUTICALS PVT.LTD	STEDMAN PHARMACEUTICALS PVT.LTD	STEDMAN	INDIAN	GASTRO INTESTINAL	ANTISPASMODIC / ANALGESIC COMBINATIONS	FUNCTIONAL GASTRO-INTESTINAL DISORDER DRUGS	ALIMENTARY TRACT AND METABOLISM	ACUTE	2002-03-01	1358	1519	1754	1721	1742	2851	3277	2554	3192	2462	2324	1978	2361	2198	1791	1987	1589	3487	5535	4293	5389	4830	3795	3669	3071	4493	3038	3692	3846	3526	4100	4091	3061	2327	3856
A3D9	DICYCLOMINE + NIMESULIDE | A3D9	2001-03-01	5	ANTICA	RHOMBUS PHARMA	RHOMBUS PHARMA	RHOMBUS	INDIAN	GASTRO INTESTINAL	ANTISPASMODIC / ANALGESIC COMBINATIONS	FUNCTIONAL GASTRO-INTESTINAL DISORDER DRUGS	ALIMENTARY TRACT AND METABOLISM	ACUTE	2004-03-01	100	108	82	62	132	92	641	334	259	367	117	298	690	592	250	595	659	526	279	430	392	396	609	372	518	633	3451	3309	3834	3060	3062	4351	5463	3817	3057
A3D9	DICYCLOMINE + NIMESULIDE | A3D9	2001-03-01	6	ARSULIDE D	STERKEM	STERKEM	STERKEM	INDIAN	GASTRO INTESTINAL	ANTISPASMODIC / ANALGESIC COMBINATIONS	FUNCTIONAL GASTRO-INTESTINAL DISORDER DRUGS	ALIMENTARY TRACT AND METABOLISM	ACUTE	2007-04-01	1729	2963	2594	1876	3473	2381	3243	3671	3789	2672	2241	2069	1907	2516	2824	2716	785	1955	1696	2052	2369	2230	1689	3535	2865	2705	3467	2989	4474	3739	4900	5618	6652	4181	1958
A3D9	DICYCLOMINE + NIMESULIDE | A3D9	2001-03-01	7	NICISPAS	CIPLA LTD.	CIPLA LTD.	GENERIC	INDIAN	GASTRO INTESTINAL	ANTISPASMODIC / ANALGESIC COMBINATIONS	FUNCTIONAL GASTRO-INTESTINAL DISORDER DRUGS	ALIMENTARY TRACT AND METABOLISM	ACUTE	2002-09-01	5570	1553	2758	1898	3123	1422	1053	1850	1846	1720	1438	857	1247	1997	4766	2771	1200	2823	2424	3704	4555	5562	4177	1932	2207	3521	2641	2022	2543	2188	2343	1740	2870	4672	4403
A3D9	DICYCLOMINE + NIMESULIDE | A3D9	2001-03-01	8	NISE SPAS	DR. REDDYS LABORATORIES LTD	DR. REDDYS LABORATORIES LTD	AQURA	INDIAN	GASTRO INTESTINAL	ANTISPASMODIC / ANALGESIC COMBINATIONS	FUNCTIONAL GASTRO-INTESTINAL DISORDER DRUGS	ALIMENTARY TRACT AND METABOLISM	ACUTE	2001-12-01	0	0	219	127	181	391	263	62	96	0	0	0	0	220	180	356	97	470	106	178	178	216	296	281	317	387	0	0	0	0	0	0	0	0	0
A3D9	DICYCLOMINE + NIMESULIDE | A3D9	2001-03-01	9	NELSID-D	INDSWIFT LABORATORIES LTD.	INDSWIFT LABORATORIES LTD.	HEALTH	INDIAN	GASTRO INTESTINAL	ANTISPASMODIC / ANALGESIC COMBINATIONS	FUNCTIONAL GASTRO-INTESTINAL DISORDER DRUGS	ALIMENTARY TRACT AND METABOLISM	ACUTE	2007-12-01	0	113	113	113	113	0	0	0	0	0	0	0	0	0	0	0	0	0	0	0	4028	1610	7488	754	5668	0	0	0	0	0	0	0	0	0	0
A3D9	DICYCLOMINE + NIMESULIDE | A3D9	2001-03-01	10	ORTINIMS D	ORTIN	ORTIN	ORTIN	INDIAN	GASTRO INTESTINAL	ANTISPASMODIC / ANALGESIC COMBINATIONS	FUNCTIONAL GASTRO-INTESTINAL DISORDER DRUGS	ALIMENTARY TRACT AND METABOLISM	ACUTE	2009-06-01	0	0	0	0	0	0	0	0	0	0	0	0	0	0	0	0	0	0	0	42	42	42	42	42	42	42	0	0	0	0	0	0	0	0	0
A3D9	DICYCLOMINE + NIMESULIDE | A3D9	2001-03-01	11	DYSPAS N	EMBIOTIC LAB	EMBIOTIC LAB	EMBIOTIC	INDIAN	GASTRO INTESTINAL	ANTISPASMODIC / ANALGESIC COMBINATIONS	FUNCTIONAL GASTRO-INTESTINAL DISORDER DRUGS	ALIMENTARY TRACT AND METABOLISM	ACUTE	2008-07-01	0	0	0	0	0	0	0	0	8	0	0	0	0	0	0	0	0	13	0	33	0	0	0	4097	3971	3542	3874	3066	3172	3141	3314	4355	3685	2588	2325
A3D9	DICYCLOMINE + NIMESULIDE | A3D9	2001-03-01	12	NIDIC	MERIDIAN MEDICARE LTD.	MERIDIAN MEDICARE LTD.	MERIDIAN MEDICARE	INDIAN	GASTRO INTESTINAL	ANTISPASMODIC / ANALGESIC COMBINATIONS	FUNCTIONAL GASTRO-INTESTINAL DISORDER DRUGS	ALIMENTARY TRACT AND METABOLISM	ACUTE	2008-03-01	0	0	0	0	44	24	69	80	36	13	22	26	6	3	25	10	10	37	17	23	54	78	24	19	7	45	38	22	41	23	17	47	21	13	13
A3D9	DICYCLOMINE + NIMESULIDE | A3D9	2001-03-01	13	NIMO SPAS	ZYDUS CADILA	ZYDUS + BIOCHEM	GENERICS	INDIAN	GASTRO INTESTINAL	ANTISPASMODIC / ANALGESIC COMBINATIONS	FUNCTIONAL GASTRO-INTESTINAL DISORDER DRUGS	ALIMENTARY TRACT AND METABOLISM	ACUTE	2007-08-01	35	0	0	0	0	0	0	0	0	0	0	0	0	0	0	0	0	0	0	0	0	0	0	0	0	0	0	0	0	0	0	0	0	0	0
A3D9	DICYCLOMINE + NIMESULIDE | A3D9	2001-03-01	14	SPAS N	KLAR SEHEN PVT. LTD	KLAR SEHEN PVT. LTD	KLAR SEHEN	INDIAN	GASTRO INTESTINAL	ANTISPASMODIC / ANALGESIC COMBINATIONS	FUNCTIONAL GASTRO-INTESTINAL DISORDER DRUGS	ALIMENTARY TRACT AND METABOLISM	ACUTE	2007-05-01	0	0	0	0	0	0	0	0	0	0	0	0	0	0	0	0	0	0	0	0	0	0	0	0	0	0	0	0	0	0	0	0	0	0	0
A3D9	DICYCLOMINE + NIMESULIDE | A3D9	2001-03-01	15	NIMITIS P(SEA)	SEAGULL LABS(I) LTD	SEAGULL LABS(I) LTD	SEAGULL LAB	INDIAN	GASTRO INTESTINAL	ANTISPASMODIC / ANALGESIC COMBINATIONS	FUNCTIONAL GASTRO-INTESTINAL DISORDER DRUGS	ALIMENTARY TRACT AND METABOLISM	ACUTE	2007-04-01	0	0	9185	0	13776	22961	4592	0	0	0	0	0	0	0	0	0	0	0	0	0	0	0	0	0	0	0	0	0	11586	11348	11160	0	0	0	0
A3D9	DICYCLOMINE + NIMESULIDE | A3D9	2001-03-01	16	NIMLEY-SPAS	MEDLEY PHARMACEUTICALS	MEDLEY PHARMACEUTICALS	GENERIC	INDIAN	GASTRO INTESTINAL	ANTISPASMODIC / ANALGESIC COMBINATIONS	FUNCTIONAL GASTRO-INTESTINAL DISORDER DRUGS	ALIMENTARY TRACT AND METABOLISM	ACUTE	2007-04-01	118	176	421	0	157	0	0	0	0	0	0	0	0	0	0	0	0	0	0	102	508	0	333	0	81	0	15	0	76	77	86	91	114	263	53
A3D9	DICYCLOMINE + NIMESULIDE | A3D9	2001-03-01	17	GAT SPAS	THRIFT PHARMACEUTICALS	THRIFT PHARMACEUTICALS	THRIFT	INDIAN	GASTRO INTESTINAL	ANTISPASMODIC / ANALGESIC COMBINATIONS	FUNCTIONAL GASTRO-INTESTINAL DISORDER DRUGS	ALIMENTARY TRACT AND METABOLISM	ACUTE	2007-04-01	490	9	124	580	155	0	679	47	62	119	0	0	21	0	0	17	0	23	4	26	16	238	52	0	16	0	41	0	0	0	0	0	0	0	0
A3D9	DICYCLOMINE + NIMESULIDE | A3D9	2001-03-01	18	NEMIL SPAS	KOPRAN LTD	KOPRAN LTD	KOPRAN	INDIAN	GASTRO INTESTINAL	ANTISPASMODIC / ANALGESIC COMBINATIONS	FUNCTIONAL GASTRO-INTESTINAL DISORDER DRUGS	ALIMENTARY TRACT AND METABOLISM	ACUTE	2007-04-01	0	0	0	0	0	0	0	0	0	0	0	0	0	0	0	0	0	0	0	0	0	0	0	0	0	0	0	0	0	0	0	0	0	0	0
A3D9	DICYCLOMINE + NIMESULIDE | A3D9	2001-03-01	19	NUSPAS	NUMED	NUMED	NUMED	INDIAN	GASTRO INTESTINAL	ANTISPASMODIC / ANALGESIC COMBINATIONS	FUNCTIONAL GASTRO-INTESTINAL DISORDER DRUGS	ALIMENTARY TRACT AND METABOLISM	ACUTE	2007-04-01	498	350	273	19	524	528	898	303	1669	1668	1739	1679	70	0	712	130	109	183	10	0	10	0	1000	74	247	113	238	29	10	10	225	234	249	261	228
A3D9	DICYCLOMINE + NIMESULIDE | A3D9	2001-03-01	20	NIMPASTEC	TECHNO PHARM PVT LTD	TECHNO PHARM PVT LTD	TECHNO PHARM	INDIAN	GASTRO INTESTINAL	ANTISPASMODIC / ANALGESIC COMBINATIONS	FUNCTIONAL GASTRO-INTESTINAL DISORDER DRUGS	ALIMENTARY TRACT AND METABOLISM	ACUTE	2007-04-01	101	101	201	101	0	120	0	40	301	0	0	0	0	0	223	0	0	0	0	0	0	0	0	0	0	0	0	0	0	0	0	0	0	0	0
A3D9	DICYCLOMINE + NIMESULIDE | A3D9	2001-03-01	21	ZAPSPAS	NORWEST PHARMA	NORWEST PHARMA	NORWEST	INDIAN	GASTRO INTESTINAL	ANTISPASMODIC / ANALGESIC COMBINATIONS	FUNCTIONAL GASTRO-INTESTINAL DISORDER DRUGS	ALIMENTARY TRACT AND METABOLISM	ACUTE	2004-01-01	5	10	7	29	58	6	53	27	0	27	0	0	12	102	0	34	0	0	0	10	0	0	0	0	10	10	0	0	0	0	0	0	0	0	0
A3D9	DICYCLOMINE + NIMESULIDE | A3D9	2001-03-01	22	AVOSPAS	SHREEYAM HEALTHCARE	SHREEYAM HEALTHCARE	SHREEYAM	INDIAN	GASTRO INTESTINAL	ANTISPASMODIC / ANALGESIC COMBINATIONS	FUNCTIONAL GASTRO-INTESTINAL DISORDER DRUGS	ALIMENTARY TRACT AND METABOLISM	ACUTE	2004-01-01	11	2	0	2	0	0	1	0	0	0	0	0	0	0	0	5	0	6	5	44	22	1	0	0	2	21	5	5	15	20	10	6	11	0	5
A3D9	DICYCLOMINE + NIMESULIDE | A3D9	2001-03-01	23	COMSPA	COMED CHEMICALS PVT LTD	COMED CHEMICALS PVT LTD	PHARMA	INDIAN	GASTRO INTESTINAL	ANTISPASMODIC / ANALGESIC COMBINATIONS	FUNCTIONAL GASTRO-INTESTINAL DISORDER DRUGS	ALIMENTARY TRACT AND METABOLISM	ACUTE	2002-05-01	0	0	0	0	58	0	0	0	0	0	0	0	0	0	0	0	0	0	0	0	0	0	0	0	0	0	0	0	0	0	0	0	0	0	0
A3D9	DICYCLOMINE + NIMESULIDE | A3D9	2001-03-01	24	SPASMONICE	WOCKHARDT LTD	WOCKHARDT LTD	MERIND	INDIAN	GASTRO INTESTINAL	ANTISPASMODIC / ANALGESIC COMBINATIONS	FUNCTIONAL GASTRO-INTESTINAL DISORDER DRUGS	ALIMENTARY TRACT AND METABOLISM	ACUTE	2002-03-01	0	0	0	1770	0	0	0	35	0	0	16	31	0	599	3643	399	102	116	229	150	392	272	116	193	202	0	0	56	55	59	40	32	444	231	243
A3D9	DICYCLOMINE + NIMESULIDE | A3D9	2001-03-01	25	MENARK	SYSMED LABORATORIES PVT LTD	SYSMED LABORATORIES PVT LTD	SYSMED LAB	INDIAN	GASTRO INTESTINAL	ANTISPASMODIC / ANALGESIC COMBINATIONS	FUNCTIONAL GASTRO-INTESTINAL DISORDER DRUGS	ALIMENTARY TRACT AND METABOLISM	ACUTE	2001-08-01	0	0	0	0	0	0	0	0	0	0	0	0	0	0	0	0	0	381	261	12	205	517	193	322	198	25	0	27	540	273	198	300	0	0	5
A3D9	DICYCLOMINE + NIMESULIDE | A3D9	2001-03-01	26	NIMCOLIC	ANGLO-FRENCH DRUGS & INDUSTRIES LTD.	ANGLO-FRENCH DRUGS & INDUSTRIES LTD.	OTHERS-INSTITUTION	INDIAN	GASTRO INTESTINAL	ANTISPASMODIC / ANALGESIC COMBINATIONS	FUNCTIONAL GASTRO-INTESTINAL DISORDER DRUGS	ALIMENTARY TRACT AND METABOLISM	ACUTE	2001-03-01	0	0	191	223	175	124	30	181	0	0	0	221	0	188	248	251	124	64	267	287	0	371	169	267	251	0	0	0	0	0	0	0	0	0	0
A3E14	DROTAVERINE + DICLOFENAC | A3E14	2007-04-01	1	VERIN D	CORONA REMEDIES PVT. LTD	CORONA REMEDIES PVT. LTD	XEMX	INDIAN	GASTRO INTESTINAL	ANTISPASMODICS COMBINED WITH OTHER PRODUCTS	FUNCTIONAL GASTRO-INTESTINAL DISORDER DRUGS	ALIMENTARY TRACT AND METABOLISM	ACUTE	2007-04-01	12144	13893	15670	13352	16447	20994	21236	19590	20503	7970	15925	14321	8245	11286	12290	12610	16674	17811	20752	28924	30200	28598	27015	22676	23431	25784	18168	21429	23514	28436	31132	30419	30902	32928	25551
A3E15	FEOTAVERINE - MEFENAMIC ACID | A3E15	2011-10-01	1	SPASMOL D	SIMPSON & BRAWN PHARMACEUTICALS	SIMPSON & BRAWN PHARMACEUTICALS	SIMPSON & BRAWN	INDIAN	GASTRO INTESTINAL	ANTISPASMODICS COMBINED WITH OTHER PRODUCTS	FUNCTIONAL GASTRO-INTESTINAL DISORDER DRUGS	ALIMENTARY TRACT AND METABOLISM	ACUTE	2011-10-01	0	0	0	0	0	0	0	0	0	0	0	0	0	0	0	0	0	0	0	0	0	0	0	0	0	0	0	0	0	0	0	0	0	0	0
A3E6	DROTAVERINE + MEFENAMIC ACID | A3E6	2001-12-01	1	DROTIN M	WALTER BUSHELL	WALTER BUSHELL	WALTER BUSHELL	MNC	GASTRO INTESTINAL	ANTISPASMODICS COMBINED WITH OTHER PRODUCTS	FUNCTIONAL GASTRO-INTESTINAL DISORDER DRUGS	ALIMENTARY TRACT AND METABOLISM	ACUTE	2007-04-01	104061	113470	120348	93500	127459	112566	99195	86940	117944	90575	133755	98324	117482	88328	111393	86798	106923	143882	132238	151726	149387	138790	131157	135664	145316	131988	115286	119137	122335	160758	154963	146738	180542	152306	137715
A3E6	DROTAVERINE + MEFENAMIC ACID | A3E6	2001-12-01	2	BARALGAN DM	SANOFI-AVENTIS	SANOFI-AVENTIS + UNIVERSAL	CHANNEL	MNC	GASTRO INTESTINAL	ANTISPASMODICS COMBINED WITH OTHER PRODUCTS	FUNCTIONAL GASTRO-INTESTINAL DISORDER DRUGS	ALIMENTARY TRACT AND METABOLISM	ACUTE	2009-03-01	0	0	0	0	0	0	0	0	0	0	0	0	0	0	0	0	1171	558	470	736	1398	7836	11155	9582	13227	8475	10902	15715	17050	29287	27088	29245	37026	38815	41163
A3E6	DROTAVERINE + MEFENAMIC ACID | A3E6	2001-12-01	3	DVN PLUS	OVERSEAS HEALTHCARE PVT LTD.	OVERSEAS HEALTHCARE PVT LTD.	OVERSEAS	INDIAN	GASTRO INTESTINAL	ANTISPASMODICS COMBINED WITH OTHER PRODUCTS	FUNCTIONAL GASTRO-INTESTINAL DISORDER DRUGS	ALIMENTARY TRACT AND METABOLISM	ACUTE	2003-07-01	27260	23706	25066	25338	26184	17060	31542	32246	32461	30267	30917	22546	17006	22897	20476	15772	22314	27191	26324	30350	32695	35127	30150	29175	21271	23297	29525	28954	27381	39202	40280	39137	39410	39069	35508
A3E6	DROTAVERINE + MEFENAMIC ACID | A3E6	2001-12-01	4	DROFEM	FDC LTD.	FDC LTD.	LUMINA	INDIAN	GASTRO INTESTINAL	ANTISPASMODICS COMBINED WITH OTHER PRODUCTS	FUNCTIONAL GASTRO-INTESTINAL DISORDER DRUGS	ALIMENTARY TRACT AND METABOLISM	ACUTE	2006-06-01	38185	35818	30073	29259	28629	40471	45693	31420	57972	39909	28889	36867	38150	44721	40573	35012	34464	44934	49460	48376	54842	49079	43160	34488	34520	33154	29642	32029	33469	39914	44894	48529	54152	49109	49450
A3E6	DROTAVERINE + MEFENAMIC ACID | A3E6	2001-12-01	5	DROTIKIND M	MANKIND PHARMACEUTICALS LTD.	MANKIND PHARMACEUTICALS LTD.	LIFESTAR	INDIAN	GASTRO INTESTINAL	ANTISPASMODICS COMBINED WITH OTHER PRODUCTS	FUNCTIONAL GASTRO-INTESTINAL DISORDER DRUGS	ALIMENTARY TRACT AND METABOLISM	ACUTE	2005-06-01	25277	22385	22545	20255	23395	24300	25727	25145	26381	24075	19635	18008	20126	19010	19476	17868	26885	23808	24466	28203	26537	28533	23764	21720	20419	19338	17475	19294	24346	29136	31641	42503	35704	40734	31392
A3E6	DROTAVERINE + MEFENAMIC ACID | A3E6	2001-12-01	6	VERIN M	CORONA REMEDIES PVT. LTD	CORONA REMEDIES PVT. LTD	XEMX	INDIAN	GASTRO INTESTINAL	ANTISPASMODICS COMBINED WITH OTHER PRODUCTS	FUNCTIONAL GASTRO-INTESTINAL DISORDER DRUGS	ALIMENTARY TRACT AND METABOLISM	ACUTE	2007-04-01	11721	8494	9739	9715	9934	16011	15485	11402	14157	8249	11287	7321	8655	12902	8999	7689	13182	11207	18656	22781	21540	20238	18191	18025	17397	19896	16149	15118	16102	17492	16895	20163	20169	18521	16996
A3E6	DROTAVERINE + MEFENAMIC ACID | A3E6	2001-12-01	7	TAME D	ELAN PHARMA(INDIA) PVT. LTD	ELAN PHARMA(INDIA) PVT. LTD	ELAN	INDIAN	GASTRO INTESTINAL	ANTISPASMODICS COMBINED WITH OTHER PRODUCTS	FUNCTIONAL GASTRO-INTESTINAL DISORDER DRUGS	ALIMENTARY TRACT AND METABOLISM	ACUTE	2007-04-01	14756	16037	13181	14384	16427	17587	22391	22181	21982	18270	16294	18000	14928	17508	17901	16433	16992	19797	19103	22044	22089	21808	21543	21943	17362	18215	17104	15573	19363	20575	18753	20454	23331	21156	15180
A3E6	DROTAVERINE + MEFENAMIC ACID | A3E6	2001-12-01	8	DOTRA-M	EMCURE PHARMACEUTICALS LTD	EMCURE + ZUVENTUS	PHARMA	INDIAN	GASTRO INTESTINAL	ANTISPASMODICS COMBINED WITH OTHER PRODUCTS	FUNCTIONAL GASTRO-INTESTINAL DISORDER DRUGS	ALIMENTARY TRACT AND METABOLISM	ACUTE	2003-09-01	7186	7133	6245	8558	9311	7562	6978	6140	4331	3186	2558	1740	2165	1970	2612	1816	2676	4163	2748	1935	1964	876	2422	3228	2382	2801	2717	2328	2641	2698	2565	3908	6345	3824	3958
A3E6	DROTAVERINE + MEFENAMIC ACID | A3E6	2001-12-01	9	DROVERA MF	MANEESH PHARMACEUTICALS LTD	MANEESH PHARMACEUTICALS LTD	ACE	INDIAN	GASTRO INTESTINAL	ANTISPASMODICS COMBINED WITH OTHER PRODUCTS	FUNCTIONAL GASTRO-INTESTINAL DISORDER DRUGS	ALIMENTARY TRACT AND METABOLISM	ACUTE	2006-10-01	7991	14513	5972	5601	9958	4931	5073	5459	3963	1545	4348	4746	5913	7299	7215	6717	6430	5940	7373	10718	6696	6276	5689	8115	6505	6565	7700	6687	6232	6527	7805	7466	9555	7763	7727
A3E6	DROTAVERINE + MEFENAMIC ACID | A3E6	2001-12-01	10	TUELA	CIPLA LTD.	CIPLA LTD.	SPECIALITY	INDIAN	GASTRO INTESTINAL	ANTISPASMODICS COMBINED WITH OTHER PRODUCTS	FUNCTIONAL GASTRO-INTESTINAL DISORDER DRUGS	ALIMENTARY TRACT AND METABOLISM	ACUTE	2007-08-01	9261	8924	8534	9311	7924	7921	9406	10686	10431	10954	10036	10672	11432	11941	10634	10974	10757	12612	14209	14290	16908	16151	12160	12694	14519	12782	12199	11575	10778	12506	10374	11706	14224	14729	13734
A3E6	DROTAVERINE + MEFENAMIC ACID | A3E6	2001-12-01	11	SPURAGE	OBSURGE PHARMA (P) LTD	OBSURGE PHARMA (P) LTD	OBSURGE	INDIAN	GASTRO INTESTINAL	ANTISPASMODICS COMBINED WITH OTHER PRODUCTS	FUNCTIONAL GASTRO-INTESTINAL DISORDER DRUGS	ALIMENTARY TRACT AND METABOLISM	ACUTE	2007-06-01	3976	3567	2114	4498	1236	3346	4976	6504	3798	2779	3886	2529	2891	1865	7824	7303	9994	8611	6986	8384	7720	6651	7024	8738	7820	2142	7667	8160	8030	3179	3179	2137	1837	5809	3251
A3E6	DROTAVERINE + MEFENAMIC ACID | A3E6	2001-12-01	12	DETRIM	DWD PHARMACEUTICALS LTD	DWD PHARMACEUTICALS LTD	NOETIC	INDIAN	GASTRO INTESTINAL	ANTISPASMODICS COMBINED WITH OTHER PRODUCTS	FUNCTIONAL GASTRO-INTESTINAL DISORDER DRUGS	ALIMENTARY TRACT AND METABOLISM	ACUTE	2005-03-01	2479	3114	2742	2665	3156	3300	3867	4040	4355	4731	3758	4393	3691	3714	4070	2985	3075	3640	3732	3349	3507	3121	2499	3186	3005	2824	2884	2657	2785	3265	4004	4165	5233	3650	3400
A3E6	DROTAVERINE + MEFENAMIC ACID | A3E6	2001-12-01	13	AVACAN M	KHANDELWAL LABORATORIES LTD	KHANDELWAL LABORATORIES LTD	ARGON	INDIAN	GASTRO INTESTINAL	ANTISPASMODICS COMBINED WITH OTHER PRODUCTS	FUNCTIONAL GASTRO-INTESTINAL DISORDER DRUGS	ALIMENTARY TRACT AND METABOLISM	ACUTE	2007-04-01	0	0	0	0	0	180	408	106	180	15	116	0	0	4231	4031	6852	6794	7001	5908	6517	9587	10205	9620	8416	6746	8047	7745	11584	10971	10927	10899	8937	9039	7379	2785
A3E6	DROTAVERINE + MEFENAMIC ACID | A3E6	2001-12-01	14	ABDROT PLUS	APEX LABORATORIES LTD.	APEX LABORATORIES LTD.	APEX	INDIAN	GASTRO INTESTINAL	ANTISPASMODICS COMBINED WITH OTHER PRODUCTS	FUNCTIONAL GASTRO-INTESTINAL DISORDER DRUGS	ALIMENTARY TRACT AND METABOLISM	ACUTE	2007-09-01	4389	6921	15227	6775	677	6559	17321	10164	5875	4460	6787	101	0	2626	162	1	377	377	1	0	34	0	0	0	0	0	1	32	1	0	0	964	947	2418	2034
A3E6	DROTAVERINE + MEFENAMIC ACID | A3E6	2001-12-01	15	TARPHOM	ENDOCARD	ENDOCARD	ENDOCARD	INDIAN	GASTRO INTESTINAL	ANTISPASMODICS COMBINED WITH OTHER PRODUCTS	FUNCTIONAL GASTRO-INTESTINAL DISORDER DRUGS	ALIMENTARY TRACT AND METABOLISM	ACUTE	2010-11-01	0	0	0	0	0	0	0	0	0	0	0	0	0	0	0	0	0	0	0	0	0	0	0	0	0	0	0	0	0	0	0	0	0	0	0
A3E6	DROTAVERINE + MEFENAMIC ACID | A3E6	2001-12-01	16	DROMIS M	TAS MED (INDIA) PRIVATE LTD.	TAS MED (INDIA) PRIVATE LTD.	TAS MED	INDIAN	GASTRO INTESTINAL	ANTISPASMODICS COMBINED WITH OTHER PRODUCTS	FUNCTIONAL GASTRO-INTESTINAL DISORDER DRUGS	ALIMENTARY TRACT AND METABOLISM	ACUTE	2007-04-01	539	918	809	637	718	966	1101	1147	997	994	699	1414	1691	1666	1158	2454	2165	1718	2150	2101	2695	2501	2543	4066	1989	2386	1664	1913	2107	2236	2141	2346	2194	2524	2051
A3E6	DROTAVERINE + MEFENAMIC ACID | A3E6	2001-12-01	17	LYSO SPAS	CACHET PHARMACEUTICALS PVT LTD	ALKEM + CACHET + INDCHEMIE	CACHET	INDIAN	GASTRO INTESTINAL	ANTISPASMODICS COMBINED WITH OTHER PRODUCTS	FUNCTIONAL GASTRO-INTESTINAL DISORDER DRUGS	ALIMENTARY TRACT AND METABOLISM	ACUTE	2012-03-01	0	0	0	0	0	0	0	0	0	0	0	0	0	0	0	0	0	0	0	0	0	0	0	0	0	0	0	0	0	0	0	0	0	0	0
A3E6	DROTAVERINE + MEFENAMIC ACID | A3E6	2001-12-01	18	DROTAMEF	VANCE & HEALTH PHARMACEUTICALS LTD	VANCE & HEALTH PHARMACEUTICALS LTD	VANCE	INDIAN	GASTRO INTESTINAL	ANTISPASMODICS COMBINED WITH OTHER PRODUCTS	FUNCTIONAL GASTRO-INTESTINAL DISORDER DRUGS	ALIMENTARY TRACT AND METABOLISM	ACUTE	2007-07-01	89	552	110	173	50	590	436	479	599	516	526	612	612	457	330	409	511	1733	1371	2424	1859	1336	2050	2295	1808	2439	2122	1169	968	1112	1435	1052	1079	1102	818
A3E6	DROTAVERINE + MEFENAMIC ACID | A3E6	2001-12-01	19	CLOMIN DM (ABARIS)	ABARIS HEALTHCARE	ABARIS HEALTHCARE	ABARIS	INDIAN	GASTRO INTESTINAL	ANTISPASMODICS COMBINED WITH OTHER PRODUCTS	FUNCTIONAL GASTRO-INTESTINAL DISORDER DRUGS	ALIMENTARY TRACT AND METABOLISM	ACUTE	2007-09-01	163	38	239	270	3	22	59	141	104	180	681	55	112	510	984	441	265	908	654	618	613	306	507	1164	866	1003	179	81	39	32	99	44	7	194	107
A3E6	DROTAVERINE + MEFENAMIC ACID | A3E6	2001-12-01	20	DROTAVIN-MF	SYNOKEM PHARMACEUTICALS LTD	SYNOKEM PHARMACEUTICALS LTD	SYNOKEM	INDIAN	GASTRO INTESTINAL	ANTISPASMODICS COMBINED WITH OTHER PRODUCTS	FUNCTIONAL GASTRO-INTESTINAL DISORDER DRUGS	ALIMENTARY TRACT AND METABOLISM	ACUTE	2007-06-01	122	93	54	86	123	514	678	852	1058	719	1496	754	878	652	301	536	1299	893	422	1358	1384	417	1250	1846	520	1376	1082	1161	1330	765	891	1133	1074	954	595
A3E6	DROTAVERINE + MEFENAMIC ACID | A3E6	2001-12-01	21	INORINE-M	INDSWIFT LABORATORIES LTD.	INDSWIFT LABORATORIES LTD.	ETHICAL	INDIAN	GASTRO INTESTINAL	ANTISPASMODICS COMBINED WITH OTHER PRODUCTS	FUNCTIONAL GASTRO-INTESTINAL DISORDER DRUGS	ALIMENTARY TRACT AND METABOLISM	ACUTE	2008-04-01	0	0	0	0	0	4161	3482	13707	1984	8500	8451	7360	2117	1592	1005	1759	776	266	459	1390	863	0	1502	25	17	0	0	30	0	38	37	34	41	29	12547
A3E6	DROTAVERINE + MEFENAMIC ACID | A3E6	2001-12-01	22	DELCOLIC MF	KONTEST CHEMICALS LTD.	KONTEST CHEMICALS LTD.	KONTEST	INDIAN	GASTRO INTESTINAL	ANTISPASMODICS COMBINED WITH OTHER PRODUCTS	FUNCTIONAL GASTRO-INTESTINAL DISORDER DRUGS	ALIMENTARY TRACT AND METABOLISM	ACUTE	2007-02-01	918	2227	599	448	329	1038	1105	987	1039	661	490	703	277	268	646	472	341	766	226	343	678	431	209	507	217	301	434	398	494	505	626	677	615	679	770
A3E6	DROTAVERINE + MEFENAMIC ACID | A3E6	2001-12-01	23	NAMSPAS DR	PSYCHOTROPICS INDIA LTD	PSYCHOTROPICS INDIA LTD	PSYCHOTROPICS	INDIAN	GASTRO INTESTINAL	ANTISPASMODICS COMBINED WITH OTHER PRODUCTS	FUNCTIONAL GASTRO-INTESTINAL DISORDER DRUGS	ALIMENTARY TRACT AND METABOLISM	ACUTE	2009-03-01	0	0	0	0	0	0	0	0	0	0	0	0	0	0	0	0	3	57	574	341	42	3	58	97	152	155	1932	287	361	370	897	3057	623	1900	1565
A3E6	DROTAVERINE + MEFENAMIC ACID | A3E6	2001-12-01	24	DROFOMAX	MOLEKULE (IND)PVT LTD	MOLEKULE (IND)PVT LTD	MOLEKULE	MNC	GASTRO INTESTINAL	ANTISPASMODICS COMBINED WITH OTHER PRODUCTS	FUNCTIONAL GASTRO-INTESTINAL DISORDER DRUGS	ALIMENTARY TRACT AND METABOLISM	ACUTE	2011-04-01	0	0	0	0	0	0	0	0	0	0	0	0	0	0	0	0	0	0	0	0	0	0	0	0	0	0	0	0	0	0	0	0	0	0	0
A3E6	DROTAVERINE + MEFENAMIC ACID | A3E6	2001-12-01	25	VERISPAS MF	MACMILLON PHARMACEUTICALS	MACMILLON PHARMACEUTICALS	MACMILLON	INDIAN	GASTRO INTESTINAL	ANTISPASMODICS COMBINED WITH OTHER PRODUCTS	FUNCTIONAL GASTRO-INTESTINAL DISORDER DRUGS	ALIMENTARY TRACT AND METABOLISM	ACUTE	2008-05-01	0	0	0	0	0	0	5	51	19	0	33	5	36	28	16	43	45	25	0	0	0	0	0	0	0	10	10	3	13	5	18	18	20	43	20
A3E6	DROTAVERINE + MEFENAMIC ACID | A3E6	2001-12-01	26	DOTARIN MF	ELDER PHARMACEUTICALS LTD	ELDER PHARMACEUTICALS LTD	EWF	INDIAN	GASTRO INTESTINAL	ANTISPASMODICS COMBINED WITH OTHER PRODUCTS	FUNCTIONAL GASTRO-INTESTINAL DISORDER DRUGS	ALIMENTARY TRACT AND METABOLISM	ACUTE	2006-03-01	2103	2662	1873	1191	1741	660	704	281	610	316	285	50	46	53	73	0	11	28	68	0	47	0	0	0	0	1573	0	0	0	212	712	369	193	1675	79
A3E6	DROTAVERINE + MEFENAMIC ACID | A3E6	2001-12-01	27	COLICURE PLUS	MARC PHARMA	MARC PHARMA	MARC PHARMA	INDIAN	GASTRO INTESTINAL	ANTISPASMODICS COMBINED WITH OTHER PRODUCTS	FUNCTIONAL GASTRO-INTESTINAL DISORDER DRUGS	ALIMENTARY TRACT AND METABOLISM	ACUTE	2007-04-01	772	379	803	670	1264	881	26	1416	714	1549	1044	1189	1078	823	824	873	772	1480	1337	1771	954	1418	641	1361	747	1904	1203	1329	1233	1611	9	1	2	654	1
A3E6	DROTAVERINE + MEFENAMIC ACID | A3E6	2001-12-01	28	DROTANICM	ALKEM LABORATORIES LTD.	ALKEM + CACHET + INDCHEMIE	ALKEM	INDIAN	GASTRO INTESTINAL	ANTISPASMODICS COMBINED WITH OTHER PRODUCTS	FUNCTIONAL GASTRO-INTESTINAL DISORDER DRUGS	ALIMENTARY TRACT AND METABOLISM	ACUTE	2010-06-01	0	0	0	0	0	0	0	0	0	0	0	0	0	0	0	0	0	0	0	0	0	0	0	0	0	0	0	0	0	0	0	8	163	159	235
A3E6	DROTAVERINE + MEFENAMIC ACID | A3E6	2001-12-01	29	SPASMOWIN D	CURE QUICK PHARMACEUTICALS	CURE QUICK PHARMACEUTICALS	CURE QUICK	INDIAN	GASTRO INTESTINAL	ANTISPASMODICS COMBINED WITH OTHER PRODUCTS	FUNCTIONAL GASTRO-INTESTINAL DISORDER DRUGS	ALIMENTARY TRACT AND METABOLISM	ACUTE	2007-04-01	125	0	125	136	136	290	136	301	290	62	153	0	0	0	99	62	159	211	0	121	205	120	205	136	97	162	159	0	42	39	118	134	134	134	95
A3E6	DROTAVERINE + MEFENAMIC ACID | A3E6	2001-12-01	30	DECOLIC MF	KONTEST CHEMICALS LTD.	KONTEST CHEMICALS LTD.	KONTEST	INDIAN	GASTRO INTESTINAL	ANTISPASMODICS COMBINED WITH OTHER PRODUCTS	FUNCTIONAL GASTRO-INTESTINAL DISORDER DRUGS	ALIMENTARY TRACT AND METABOLISM	ACUTE	2010-02-01	0	0	0	0	0	0	0	0	0	0	0	0	0	0	0	0	0	0	0	0	0	0	0	0	0	0	0	335	130	121	122	170	4	11	71
A3E6	DROTAVERINE + MEFENAMIC ACID | A3E6	2001-12-01	31	SPASRINE	MERIDIAN MEDICARE LTD.	MERIDIAN MEDICARE LTD.	MERIDIAN MEDICARE	INDIAN	GASTRO INTESTINAL	ANTISPASMODICS COMBINED WITH OTHER PRODUCTS	FUNCTIONAL GASTRO-INTESTINAL DISORDER DRUGS	ALIMENTARY TRACT AND METABOLISM	ACUTE	2007-12-01	0	12	22	10	35	83	80	17	18	73	24	32	19	31	25	38	68	58	94	67	43	41	41	37	50	23	64	39	66	133	160	180	55	120	60
A3E6	DROTAVERINE + MEFENAMIC ACID | A3E6	2001-12-01	32	NOCOLIC DM	RUSI REMEDIES P. LTD.	RUSI REMEDIES P. LTD.	RUSI	INDIAN	GASTRO INTESTINAL	ANTISPASMODICS COMBINED WITH OTHER PRODUCTS	FUNCTIONAL GASTRO-INTESTINAL DISORDER DRUGS	ALIMENTARY TRACT AND METABOLISM	ACUTE	2010-11-01	0	0	0	0	0	0	0	0	0	0	0	0	0	0	0	0	0	0	0	0	0	0	0	0	0	0	0	0	0	0	0	0	0	0	0
A3E6	DROTAVERINE + MEFENAMIC ACID | A3E6	2001-12-01	33	DROT M	MAPRA LABORATORIES PVT. LTD	MAPRA LABORATORIES PVT. LTD	MAPRA LAB	INDIAN	GASTRO INTESTINAL	ANTISPASMODICS COMBINED WITH OTHER PRODUCTS	FUNCTIONAL GASTRO-INTESTINAL DISORDER DRUGS	ALIMENTARY TRACT AND METABOLISM	ACUTE	2007-04-01	12593	13362	9690	11716	9677	16989	19223	20393	21819	17029	10909	4853	1492	819	332	53	30	0	98	0	348	0	14	0	302	0	4199	4213	3703	3704	3703	953	1052	957	364
A3E6	DROTAVERINE + MEFENAMIC ACID | A3E6	2001-12-01	34	SPASNA M	ALBERT DAVID	ALBERT DAVID	ALBERT DAVID	INDIAN	GASTRO INTESTINAL	ANTISPASMODICS COMBINED WITH OTHER PRODUCTS	FUNCTIONAL GASTRO-INTESTINAL DISORDER DRUGS	ALIMENTARY TRACT AND METABOLISM	ACUTE	2007-04-01	10494	10561	12054	11057	6810	10811	10549	6523	12129	5797	8053	4191	4529	2676	4173	2203	1206	827	1329	1152	149	324	137	148	174	476	227	896	697	1059	434	415	24	0	0
A3E6	DROTAVERINE + MEFENAMIC ACID | A3E6	2001-12-01	35	NESTA (THRIFT)	THRIFT PHARMACEUTICALS	THRIFT PHARMACEUTICALS	THRIFT	INDIAN	GASTRO INTESTINAL	ANTISPASMODICS COMBINED WITH OTHER PRODUCTS	FUNCTIONAL GASTRO-INTESTINAL DISORDER DRUGS	ALIMENTARY TRACT AND METABOLISM	ACUTE	2001-12-01	178	149	139	126	128	240	181	47	145	64	4	119	128	85	128	113	63	110	7	10	88	161	119	27	4	0	25	4	5	9	0	0	0	7	0
A3E6	DROTAVERINE + MEFENAMIC ACID | A3E6	2001-12-01	36	COEASE-M	ALBERT DAVID	ALBERT DAVID	ALBERT DAVID	INDIAN	GASTRO INTESTINAL	ANTISPASMODICS COMBINED WITH OTHER PRODUCTS	FUNCTIONAL GASTRO-INTESTINAL DISORDER DRUGS	ALIMENTARY TRACT AND METABOLISM	ACUTE	2005-12-01	639	290	284	1059	263	383	74	193	205	30	55	71	0	9	112	19	191	29	18	11	39	3	14	0	0	0	0	0	9	9	88	81	464	783	0
A3E6	DROTAVERINE + MEFENAMIC ACID | A3E6	2001-12-01	37	DOT M (ALLIAANCE)	ALLIAANCE BIOTECH	ALLIAANCE BIOTECH	ALLIAANCE	INDIAN	GASTRO INTESTINAL	ANTISPASMODICS COMBINED WITH OTHER PRODUCTS	FUNCTIONAL GASTRO-INTESTINAL DISORDER DRUGS	ALIMENTARY TRACT AND METABOLISM	ACUTE	2008-04-01	0	0	0	0	0	869	2185	2255	1081	1507	282	1691	2983	1316	2678	691	23	9051	3688	3955	2561	1738	1433	1997	153	987	127	157	117	566	9	0	0	0	0
A3E6	DROTAVERINE + MEFENAMIC ACID | A3E6	2001-12-01	38	DROV	SANZYME LTD	SANZYME LTD	UNI-SANKYO	MNC	GASTRO INTESTINAL	ANTISPASMODICS COMBINED WITH OTHER PRODUCTS	FUNCTIONAL GASTRO-INTESTINAL DISORDER DRUGS	ALIMENTARY TRACT AND METABOLISM	ACUTE	2008-01-01	0	0	1294	2567	2151	2189	3672	1904	4306	2875	2142	1591	7325	2635	1639	2967	1332	2395	1998	1043	0	0	0	0	0	0	0	0	0	0	0	0	0	0	0
A3E6	DROTAVERINE + MEFENAMIC ACID | A3E6	2001-12-01	39	EPIVERIN M	TTK HEALTHCARE LTD	TTK HEALTHCARE LTD	MODERN MEDICINE PRODUCT	INDIAN	GASTRO INTESTINAL	ANTISPASMODICS COMBINED WITH OTHER PRODUCTS	FUNCTIONAL GASTRO-INTESTINAL DISORDER DRUGS	ALIMENTARY TRACT AND METABOLISM	ACUTE	2007-12-01	0	2901	3227	2896	3725	3509	4406	3739	4926	4624	6583	3578	5698	5895	4670	4464	4867	4227	2713	1957	1007	768	26	15	28	44	49	55	307	334	52	45	16	50	59
A3E6	DROTAVERINE + MEFENAMIC ACID | A3E6	2001-12-01	40	ROTASPAS M	BIOLOGICAL E LTD	BIOLOGICAL E LTD	BIOLOGICAL E	INDIAN	GASTRO INTESTINAL	ANTISPASMODICS COMBINED WITH OTHER PRODUCTS	FUNCTIONAL GASTRO-INTESTINAL DISORDER DRUGS	ALIMENTARY TRACT AND METABOLISM	ACUTE	2007-04-01	8691	10630	8047	6481	6061	5848	7526	7517	3234	1821	1793	1461	1079	951	1991	1035	283	0	126	18	0	0	0	0	0	0	0	0	123	280	345	636	2557	0	0
A3E6	DROTAVERINE + MEFENAMIC ACID | A3E6	2001-12-01	41	SPASMOTER M	ZUVENTUS HEALTHCARE LTD	EMCURE + ZUVENTUS	ZUVISTA	INDIAN	GASTRO INTESTINAL	ANTISPASMODICS COMBINED WITH OTHER PRODUCTS	FUNCTIONAL GASTRO-INTESTINAL DISORDER DRUGS	ALIMENTARY TRACT AND METABOLISM	ACUTE	2005-03-01	1969	1510	1526	1318	925	1485	1632	1038	737	96	710	78	55	270	256	20	452	6	0	0	0	0	0	0	0	18	18	46	9	9	10	12	12	0	119
A3E7	DROTAVERINE + PARACETAMOL | A3E7	2005-01-01	1	DVN FORTE	OVERSEAS HEALTHCARE PVT LTD.	OVERSEAS HEALTHCARE PVT LTD.	OVERSEAS	INDIAN	GASTRO INTESTINAL	ANTISPASMODICS COMBINED WITH OTHER PRODUCTS	FUNCTIONAL GASTRO-INTESTINAL DISORDER DRUGS	ALIMENTARY TRACT AND METABOLISM	ACUTE	2007-05-01	15148	15713	14771	14616	14300	22250	24241	29229	30194	24644	17056	20565	26726	26246	15622	21329	16127	24521	28018	25199	30739	31259	27717	25929	13879	22267	18167	18401	19628	24563	22751	26624	26789	27203	21344
A3E7	DROTAVERINE + PARACETAMOL | A3E7	2005-01-01	2	DROTIN PLUS	MARTIN & HARRIS PVT. LTD	MARTIN & HARRIS PVT. LTD	MARTIN & HARRIS	INDIAN	GASTRO INTESTINAL	ANTISPASMODICS COMBINED WITH OTHER PRODUCTS	FUNCTIONAL GASTRO-INTESTINAL DISORDER DRUGS	ALIMENTARY TRACT AND METABOLISM	ACUTE	2005-01-01	17092	13862	13132	11428	12286	12170	15027	14476	19586	11731	21872	15775	16902	14027	16058	13655	15829	18434	16744	19243	21108	21243	16833	18275	15096	13517	13153	13013	14023	21035	19082	16406	23483	18281	19176
A3E7	DROTAVERINE + PARACETAMOL | A3E7	2005-01-01	3	DROPAR	FDC LTD.	FDC LTD.	SPECTRA	INDIAN	GASTRO INTESTINAL	ANTISPASMODICS COMBINED WITH OTHER PRODUCTS	FUNCTIONAL GASTRO-INTESTINAL DISORDER DRUGS	ALIMENTARY TRACT AND METABOLISM	ACUTE	2007-05-01	5540	6499	4392	4320	6495	10837	8848	7615	10117	9055	7171	5521	6038	6718	6574	6367	8107	9279	8687	8726	10171	9721	8002	7591	6587	6082	7247	6350	5987	7020	9168	8668	10845	9647	10949
A3E7	DROTAVERINE + PARACETAMOL | A3E7	2005-01-01	4	VERIN P	CORONA REMEDIES PVT. LTD	CORONA REMEDIES PVT. LTD	XEMX	INDIAN	GASTRO INTESTINAL	ANTISPASMODICS COMBINED WITH OTHER PRODUCTS	FUNCTIONAL GASTRO-INTESTINAL DISORDER DRUGS	ALIMENTARY TRACT AND METABOLISM	ACUTE	2009-01-01	0	0	0	0	0	0	0	0	0	0	0	0	0	0	1170	1023	1219	2694	3878	5304	3208	4844	4106	3240	4007	4118	5522	5166	4116	6207	6000	8784	9156	7284	6924
A3E7	DROTAVERINE + PARACETAMOL | A3E7	2005-01-01	5	DROTAPIL PLUS	PSYCHOTROPICS INDIA LTD	PSYCHOTROPICS INDIA LTD	PSYCHOTROPICS	INDIAN	GASTRO INTESTINAL	ANTISPASMODICS COMBINED WITH OTHER PRODUCTS	FUNCTIONAL GASTRO-INTESTINAL DISORDER DRUGS	ALIMENTARY TRACT AND METABOLISM	ACUTE	2010-06-01	0	0	0	0	0	0	0	0	0	0	0	0	0	0	0	0	0	0	0	0	0	0	0	0	0	0	0	0	0	0	0	14	0	13	16
A3E7	DROTAVERINE + PARACETAMOL | A3E7	2005-01-01	6	PASM P	SATVEN AND MER	SATVEN AND MER	SATVEN AND MER	INDIAN	GASTRO INTESTINAL	ANTISPASMODICS COMBINED WITH OTHER PRODUCTS	FUNCTIONAL GASTRO-INTESTINAL DISORDER DRUGS	ALIMENTARY TRACT AND METABOLISM	ACUTE	2009-04-01	0	0	0	0	0	0	0	0	0	0	0	0	0	0	0	0	0	117	0	0	12	0	17	27	10	7	54	401	17	0	20	0	10	0	3
A3E8	DROTAVERINE + ACECLOFENAC | A3E8	2007-07-01	1	ZERODOL SPAS	IPCA LABORATORIES PVT LTD.	IPCA LABORATORIES PVT LTD.	PHARMA	INDIAN	GASTRO INTESTINAL	ANTISPASMODICS COMBINED WITH OTHER PRODUCTS	FUNCTIONAL GASTRO-INTESTINAL DISORDER DRUGS	ALIMENTARY TRACT AND METABOLISM	ACUTE	2010-08-01	0	0	0	0	0	0	0	0	0	0	0	0	0	0	0	0	0	0	0	0	0	0	0	0	0	0	0	0	0	0	0	0	0	3911	13544
A3E8	DROTAVERINE + ACECLOFENAC | A3E8	2007-07-01	2	DROLGAN	IPCA LABORATORIES PVT LTD.	IPCA LABORATORIES PVT LTD.	ALTUS	INDIAN	GASTRO INTESTINAL	ANTISPASMODICS COMBINED WITH OTHER PRODUCTS	FUNCTIONAL GASTRO-INTESTINAL DISORDER DRUGS	ALIMENTARY TRACT AND METABOLISM	ACUTE	2010-07-01	0	0	0	0	0	0	0	0	0	0	0	0	0	0	0	0	0	0	0	0	0	0	0	0	0	0	0	0	0	0	0	0	470	1179	1982
A3E8	DROTAVERINE + ACECLOFENAC | A3E8	2007-07-01	3	DVN A	OVERSEAS HEALTHCARE PVT LTD.	OVERSEAS HEALTHCARE PVT LTD.	OVERSEAS	INDIAN	GASTRO INTESTINAL	ANTISPASMODICS COMBINED WITH OTHER PRODUCTS	FUNCTIONAL GASTRO-INTESTINAL DISORDER DRUGS	ALIMENTARY TRACT AND METABOLISM	ACUTE	2011-06-01	0	0	0	0	0	0	0	0	0	0	0	0	0	0	0	0	0	0	0	0	0	0	0	0	0	0	0	0	0	0	0	0	0	0	0
A3E8	DROTAVERINE + ACECLOFENAC | A3E8	2007-07-01	4	DRONA (THEMIS)	THEMIS MEDICARE LTD.	THEMIS MEDICARE LTD.	THEMIS MEDICARE	INDIAN	GASTRO INTESTINAL	ANTISPASMODICS COMBINED WITH OTHER PRODUCTS	FUNCTIONAL GASTRO-INTESTINAL DISORDER DRUGS	ALIMENTARY TRACT AND METABOLISM	ACUTE	2009-09-01	0	0	0	0	0	0	0	0	0	0	0	0	0	0	0	0	0	0	0	0	0	0	46	25	1119	2483	2386	2276	2110	2223	2423	2701	2766	2676	2839
A3E8	DROTAVERINE + ACECLOFENAC | A3E8	2007-07-01	5	DRONA	BENNET PHARMACEUTICALS LIMITED	BENNET PHARMACEUTICALS LIMITED	BENNET	INDIAN	GASTRO INTESTINAL	ANTISPASMODICS COMBINED WITH OTHER PRODUCTS	FUNCTIONAL GASTRO-INTESTINAL DISORDER DRUGS	ALIMENTARY TRACT AND METABOLISM	ACUTE	2009-09-01	0	0	0	0	0	0	0	0	0	0	0	0	0	0	0	0	0	0	0	0	0	0	19	769	2050	395	764	639	643	662	552	873	1886	790	1404
A3E8	DROTAVERINE + ACECLOFENAC | A3E8	2007-07-01	6	CANEFO D	MEDO PHARMA	MEDO PHARMA	MEDO PHARMA	INDIAN	GASTRO INTESTINAL	ANTISPASMODICS COMBINED WITH OTHER PRODUCTS	FUNCTIONAL GASTRO-INTESTINAL DISORDER DRUGS	ALIMENTARY TRACT AND METABOLISM	ACUTE	2007-07-01	1429	101	1334	986	1003	978	613	410	1480	5230	5706	697	1623	1126	643	743	517	2138	287	24	0	0	0	0	0	0	0	0	0	0	0	0	0	0	0
A3E9	DROTAVERINE + NIMESULIDE | A3E9	2006-03-01	1	NOBEL SPAS	MANKIND PHARMACEUTICALS LTD.	MANKIND PHARMACEUTICALS LTD.	MANKIND	INDIAN	GASTRO INTESTINAL	ANTISPASMODICS COMBINED WITH OTHER PRODUCTS	FUNCTIONAL GASTRO-INTESTINAL DISORDER DRUGS	ALIMENTARY TRACT AND METABOLISM	ACUTE	2006-03-01	71724	78277	76363	85956	98097	138898	126491	142592	170832	134127	137434	112363	124198	121102	122126	110601	129720	149080	167641	173506	176448	172007	142913	132576	125163	132529	121951	113853	141936	181285	186392	218216	223354	230845	181587
A3E9	DROTAVERINE + NIMESULIDE | A3E9	2006-03-01	2	COLIBEST	BESTOCHEM FORMULATIONS (I) LTD	BESTOCHEM FORMULATIONS (I) LTD	SALUTE	INDIAN	GASTRO INTESTINAL	ANTISPASMODICS COMBINED WITH OTHER PRODUCTS	FUNCTIONAL GASTRO-INTESTINAL DISORDER DRUGS	ALIMENTARY TRACT AND METABOLISM	ACUTE	2007-04-01	10328	8051	12856	12816	13087	16973	18342	13388	14642	14389	14143	12985	6512	9994	7823	11834	8400	9385	9508	11683	10660	14516	15819	10795	10621	7997	7861	11154	11557	14820	18365	21504	23057	24500	14598
A3E9	DROTAVERINE + NIMESULIDE | A3E9	2006-03-01	3	SWIFTSPAS	INDSWIFT LABORATORIES LTD.	INDSWIFT LABORATORIES LTD.	INDSWIFT LABORATORIES	INDIAN	GASTRO INTESTINAL	ANTISPASMODICS COMBINED WITH OTHER PRODUCTS	FUNCTIONAL GASTRO-INTESTINAL DISORDER DRUGS	ALIMENTARY TRACT AND METABOLISM	ACUTE	2007-04-01	2499	1873	1950	4016	2058	9242	16082	5848	1568	8195	166	76	33238	1013	428	0	0	0	0	0	0	0	0	0	0	0	0	0	0	0	0	0	0	0	0
B2A6	TRANEXAMIC ACID + MEFENAMIC ACID | B2A6	2002-09-01	1	PAUSE-MF	EMCURE PHARMACEUTICALS LTD	EMCURE + ZUVENTUS	PHARMA	INDIAN	BLOOD RELATED	ANTIFIBRINOLYTICS	ANTIFIBRINOLYTICS, ANTIDOTES TO ANTI-COAGULANTS, INHIBITORS, BLOOD COAGULATION AND HAEMOSTYPTICS	BLOOD AND BLOOD FORMING ORGANS	CHRONIC	2003-01-01	54829	60562	53633	57572	56130	72030	66287	62465	64805	61506	57129	49847	62011	67722	68583	69401	69012	78448	72465	75950	78668	88596	82845	87068	67028	61738	65764	66486	61911	61508	59732	58458	67525	70781	68020
B2A6	TRANEXAMIC ACID + MEFENAMIC ACID | B2A6	2002-09-01	2	TRAPIC MF	SUN PHARMACEUTICAL INDUSTRIES LTD	SUN PHARMACEUTICAL INDUSTRIES LTD	SPECTRA	INDIAN	BLOOD RELATED	ANTIFIBRINOLYTICS	ANTIFIBRINOLYTICS, ANTIDOTES TO ANTI-COAGULANTS, INHIBITORS, BLOOD COAGULATION AND HAEMOSTYPTICS	BLOOD AND BLOOD FORMING ORGANS	CHRONIC	2002-12-01	32367	35810	36150	32621	33886	43081	42411	37479	46995	44258	46174	42313	45296	45893	48489	44399	44371	50008	53384	50851	56943	52804	51900	52242	50935	53779	54797	48097	47765	54705	56596	57041	59935	55375	59850
B2A6	TRANEXAMIC ACID + MEFENAMIC ACID | B2A6	2002-09-01	3	TRENAXA M F	MACLEODS PHARMACEUTICALS PVT.LTD	MACLEODS PHARMACEUTICALS PVT.LTD	PROCARE	INDIAN	BLOOD RELATED	ANTIFIBRINOLYTICS	ANTIFIBRINOLYTICS, ANTIDOTES TO ANTI-COAGULANTS, INHIBITORS, BLOOD COAGULATION AND HAEMOSTYPTICS	BLOOD AND BLOOD FORMING ORGANS	CHRONIC	2007-04-01	68676	67440	68177	69577	68926	85028	80915	74303	81172	82298	78529	75902	75763	80059	77159	73500	74672	89208	80340	81176	90370	89651	88922	87832	89497	88930	93900	89791	87661	96077	82914	95046	101720	102222	96954
B2A6	TRANEXAMIC ACID + MEFENAMIC ACID | B2A6	2002-09-01	4	TEXAKIND MF	MANKIND PHARMACEUTICALS LTD.	MANKIND PHARMACEUTICALS LTD.	DISCOVERY	INDIAN	BLOOD RELATED	ANTIFIBRINOLYTICS	ANTIFIBRINOLYTICS, ANTIDOTES TO ANTI-COAGULANTS, INHIBITORS, BLOOD COAGULATION AND HAEMOSTYPTICS	BLOOD AND BLOOD FORMING ORGANS	CHRONIC	2004-10-01	33982	37958	39131	40873	40186	46776	47344	44763	51958	47982	49639	45550	46842	47827	48042	45711	53791	50665	51341	47737	49683	51331	47431	47117	48971	49933	51680	51230	55553	58776	57119	61070	61391	62030	55210
B2A6	TRANEXAMIC ACID + MEFENAMIC ACID | B2A6	2002-09-01	5	TRANOSTAT-MF	OZONE PHARMACEUTICALS	OZONE PHARMACEUTICALS	NUCLEUS	INDIAN	BLOOD RELATED	ANTIFIBRINOLYTICS	ANTIFIBRINOLYTICS, ANTIDOTES TO ANTI-COAGULANTS, INHIBITORS, BLOOD COAGULATION AND HAEMOSTYPTICS	BLOOD AND BLOOD FORMING ORGANS	CHRONIC	2004-05-01	22793	28815	21855	22390	22387	28033	23159	23554	25048	24895	27353	24670	28765	30164	32682	32843	37058	33170	30747	29074	35761	38420	33275	32276	32095	33695	30895	28387	31243	29440	28821	28699	30862	27002	29576
B2A6	TRANEXAMIC ACID + MEFENAMIC ACID | B2A6	2002-09-01	6	DIN TM	MAPRA LABORATORIES PVT. LTD	MAPRA LABORATORIES PVT. LTD	MAPRA LAB	INDIAN	BLOOD RELATED	ANTIFIBRINOLYTICS	ANTIFIBRINOLYTICS, ANTIDOTES TO ANTI-COAGULANTS, INHIBITORS, BLOOD COAGULATION AND HAEMOSTYPTICS	BLOOD AND BLOOD FORMING ORGANS	CHRONIC	2008-08-01	0	0	0	0	0	0	0	0	0	0	0	0	0	1020	1433	891	1498	1517	1871	1213	2198	1548	2160	1269	1471	1129	1682	1651	1842	2006	1768	1989	2571	2026	1686
B2A6	TRANEXAMIC ACID + MEFENAMIC ACID | B2A6	2002-09-01	7	ETOSYS MF	SYSTOPIC LABORATORIES LTD-MEM	SYSTOPIC LABORATORIES LTD-MEM	SYSTOPIC LABORATORIES	INDIAN	BLOOD RELATED	ANTIFIBRINOLYTICS	ANTIFIBRINOLYTICS, ANTIDOTES TO ANTI-COAGULANTS, INHIBITORS, BLOOD COAGULATION AND HAEMOSTYPTICS	BLOOD AND BLOOD FORMING ORGANS	CHRONIC	2005-04-01	11029	11967	11605	13066	11286	11035	10797	12567	12446	11732	12688	12023	11835	10890	12792	10243	11650	11729	10509	10299	12218	12538	13011	14186	14159	14815	17356	16958	19161	20041	16456	16235	15912	14487	17865
B2A6	TRANEXAMIC ACID + MEFENAMIC ACID | B2A6	2002-09-01	8	XAMIC MF	TORRENT PHARMACEUTICALS LTD.	TORRENT PHARMACEUTICALS LTD.	SENSA	INDIAN	BLOOD RELATED	ANTIFIBRINOLYTICS	ANTIFIBRINOLYTICS, ANTIDOTES TO ANTI-COAGULANTS, INHIBITORS, BLOOD COAGULATION AND HAEMOSTYPTICS	BLOOD AND BLOOD FORMING ORGANS	CHRONIC	2010-01-01	0	0	0	0	0	0	0	0	0	0	0	0	0	0	0	0	0	0	0	0	0	0	0	0	0	0	783	802	897	1485	2043	2258	3132	3317	3796
B2A6	TRANEXAMIC ACID + MEFENAMIC ACID | B2A6	2002-09-01	9	MEFTAL TX	BLUE CROSS LABORATORIES LTD	BLUE CROSS LABORATORIES LTD	BLUE CROSS	INDIAN	BLOOD RELATED	ANTIFIBRINOLYTICS	ANTIFIBRINOLYTICS, ANTIDOTES TO ANTI-COAGULANTS, INHIBITORS, BLOOD COAGULATION AND HAEMOSTYPTICS	BLOOD AND BLOOD FORMING ORGANS	CHRONIC	2005-06-01	7340	7203	8455	8233	7708	9966	8945	11203	10557	10708	9644	10636	9826	11299	12594	12164	10536	11287	11855	11620	11938	11497	11321	11394	13941	11849	11587	13418	14064	12470	13212	13105	13488	14249	12245
B2A6	TRANEXAMIC ACID + MEFENAMIC ACID | B2A6	2002-09-01	10	TRANLOK M	ARISTO PHARMACEUTICALS PVT.LTD	ARISTO PHARMACEUTICALS PVT.LTD	GENETICA	INDIAN	BLOOD RELATED	ANTIFIBRINOLYTICS	ANTIFIBRINOLYTICS, ANTIDOTES TO ANTI-COAGULANTS, INHIBITORS, BLOOD COAGULATION AND HAEMOSTYPTICS	BLOOD AND BLOOD FORMING ORGANS	CHRONIC	2003-11-01	7182	8077	7720	6495	7530	9325	10901	9823	9496	9856	8667	8085	6290	6616	7532	6485	6705	8084	7020	6824	7103	6456	5393	5124	5281	5730	6392	5764	5731	5304	4911	4177	2543	4916	7076
B2A6	TRANEXAMIC ACID + MEFENAMIC ACID | B2A6	2002-09-01	11	MEFNOX	WALLACE PHARMACEUTICALS LTD.	WALLACE + INDI PHARMA	RIVELA	INDIAN	BLOOD RELATED	ANTIFIBRINOLYTICS	ANTIFIBRINOLYTICS, ANTIDOTES TO ANTI-COAGULANTS, INHIBITORS, BLOOD COAGULATION AND HAEMOSTYPTICS	BLOOD AND BLOOD FORMING ORGANS	CHRONIC	2008-02-01	0	0	0	27	58	1867	378	1297	1039	2353	2827	1720	2600	5893	5549	5215	6472	4938	5537	6230	7301	9100	5819	6237	7815	10269	11210	8779	8907	11476	10161	7577	7635	7827	10462
B2A6	TRANEXAMIC ACID + MEFENAMIC ACID | B2A6	2002-09-01	12	MENOSPAN MF	ABBOTT HEALTHCARE PVT. LTD	ABBOTT + ABBOTT HC + SOLVAY	TRUECARE	MNC	BLOOD RELATED	ANTIFIBRINOLYTICS	ANTIFIBRINOLYTICS, ANTIDOTES TO ANTI-COAGULANTS, INHIBITORS, BLOOD COAGULATION AND HAEMOSTYPTICS	BLOOD AND BLOOD FORMING ORGANS	CHRONIC	2007-04-01	0	623	620	636	620	2306	3153	2194	4820	6081	5979	5782	6746	6797	7345	7081	6586	8553	9183	9253	8773	8716	6251	8020	8162	7952	8791	8818	8213	9617	8657	9572	9215	9586	9801
B2A6	TRANEXAMIC ACID + MEFENAMIC ACID | B2A6	2002-09-01	13	COSKLOT MF	CFL PHARMACEUTICALS LTD	CFL PHARMACEUTICALS LTD	COSME FARMA	INDIAN	BLOOD RELATED	ANTIFIBRINOLYTICS	ANTIFIBRINOLYTICS, ANTIDOTES TO ANTI-COAGULANTS, INHIBITORS, BLOOD COAGULATION AND HAEMOSTYPTICS	BLOOD AND BLOOD FORMING ORGANS	CHRONIC	2006-06-01	6005	4801	5134	6092	4015	6420	7131	5653	5831	5477	7251	4984	4882	4479	5142	5583	4813	6045	5706	6648	8073	6916	6569	6382	5769	6111	7400	6994	6873	7482	6881	7164	6888	7491	6462
B2A6	TRANEXAMIC ACID + MEFENAMIC ACID | B2A6	2002-09-01	14	FIBRINIL MF	FRANCO INDIAN PHARMACEUTICALS PVT LTD	FRANCO INDIAN PHARMACEUTICALS PVT LTD	FIP	INDIAN	BLOOD RELATED	ANTIFIBRINOLYTICS	ANTIFIBRINOLYTICS, ANTIDOTES TO ANTI-COAGULANTS, INHIBITORS, BLOOD COAGULATION AND HAEMOSTYPTICS	BLOOD AND BLOOD FORMING ORGANS	CHRONIC	2007-08-01	0	854	0	0	0	0	0	0	684	3378	4828	2459	3830	3954	4894	4600	3960	5885	7171	6531	7222	8658	7490	7800	8156	6577	6450	4310	2822	5729	6214	7296	6565	8190	7852
B2A6	TRANEXAMIC ACID + MEFENAMIC ACID | B2A6	2002-09-01	15	CLIP MF	FDC LTD.	FDC LTD.	PROXIMA	INDIAN	BLOOD RELATED	ANTIFIBRINOLYTICS	ANTIFIBRINOLYTICS, ANTIDOTES TO ANTI-COAGULANTS, INHIBITORS, BLOOD COAGULATION AND HAEMOSTYPTICS	BLOOD AND BLOOD FORMING ORGANS	CHRONIC	2006-10-01	6056	7347	6550	7076	6621	6848	7003	8361	8574	8463	9655	7760	8885	9171	8901	8470	6984	8465	8081	8872	8331	8205	8724	8507	8884	9740	9019	9429	9460	9398	9365	9465	10681	11052	12261
B2A6	TRANEXAMIC ACID + MEFENAMIC ACID | B2A6	2002-09-01	16	EXAMIC	CORONA REMEDIES PVT. LTD	CORONA REMEDIES PVT. LTD	AARUSH	INDIAN	BLOOD RELATED	ANTIFIBRINOLYTICS	ANTIFIBRINOLYTICS, ANTIDOTES TO ANTI-COAGULANTS, INHIBITORS, BLOOD COAGULATION AND HAEMOSTYPTICS	BLOOD AND BLOOD FORMING ORGANS	CHRONIC	2009-07-01	0	0	0	0	0	0	0	0	0	0	0	0	0	0	0	0	0	0	0	0	1635	1871	1348	1472	2211	2419	1585	1872	1406	1866	1794	1396	1740	1320	1752
B2A6	TRANEXAMIC ACID + MEFENAMIC ACID | B2A6	2002-09-01	17	CYCLOSET-TM	ALEMBIC LTD	ALEMBIC LTD	CARDIO PHARMA	INDIAN	BLOOD RELATED	ANTIFIBRINOLYTICS	ANTIFIBRINOLYTICS, ANTIDOTES TO ANTI-COAGULANTS, INHIBITORS, BLOOD COAGULATION AND HAEMOSTYPTICS	BLOOD AND BLOOD FORMING ORGANS	CHRONIC	2004-01-01	9367	7771	7752	9076	8014	6883	7104	6794	7505	6457	7328	6284	7347	7484	8027	6625	7419	7339	6718	5872	7075	6643	4182	4786	6211	5578	4818	4108	3956	5142	4541	5666	5825	6431	6107
B2A6	TRANEXAMIC ACID + MEFENAMIC ACID | B2A6	2002-09-01	18	T STAT MF	MERCURY HEALTH CARE PVT LTD	MERCURY HEALTH CARE PVT LTD	MERCURY	INDIAN	BLOOD RELATED	ANTIFIBRINOLYTICS	ANTIFIBRINOLYTICS, ANTIDOTES TO ANTI-COAGULANTS, INHIBITORS, BLOOD COAGULATION AND HAEMOSTYPTICS	BLOOD AND BLOOD FORMING ORGANS	CHRONIC	2007-04-01	1038	1982	2143	1316	1971	1602	1919	2003	1137	1660	3088	3723	3018	2114	2156	1542	1046	1564	1623	1444	1190	1653	1565	2010	1086	1709	1444	1738	1353	1166	1423	1558	1816	2168	1907
B2A6	TRANEXAMIC ACID + MEFENAMIC ACID | B2A6	2002-09-01	19	MEFTARIS	ERIS LIFE SCIENCES PVT LTD	ERIS LIFE SCIENCES PVT LTD	MONTANA	INDIAN	BLOOD RELATED	ANTIFIBRINOLYTICS	ANTIFIBRINOLYTICS, ANTIDOTES TO ANTI-COAGULANTS, INHIBITORS, BLOOD COAGULATION AND HAEMOSTYPTICS	BLOOD AND BLOOD FORMING ORGANS	CHRONIC	2011-04-01	0	0	0	0	0	0	0	0	0	0	0	0	0	0	0	0	0	0	0	0	0	0	0	0	0	0	0	0	0	0	0	0	0	0	0
B2A6	TRANEXAMIC ACID + MEFENAMIC ACID | B2A6	2002-09-01	20	TMT	BESTOCHEM FORMULATIONS (I) LTD	BESTOCHEM FORMULATIONS (I) LTD	BESTOCHEM	INDIAN	BLOOD RELATED	ANTIFIBRINOLYTICS	ANTIFIBRINOLYTICS, ANTIDOTES TO ANTI-COAGULANTS, INHIBITORS, BLOOD COAGULATION AND HAEMOSTYPTICS	BLOOD AND BLOOD FORMING ORGANS	CHRONIC	2007-04-01	0	0	0	0	0	0	223	0	0	0	0	388	406	355	581	0	207	0	0	0	0	0	0	0	0	0	0	0	0	0	0	0	0	0	0
B2A6	TRANEXAMIC ACID + MEFENAMIC ACID | B2A6	2002-09-01	21	CYMIN MF	WOCKHARDT LTD	WOCKHARDT LTD	ORION	INDIAN	BLOOD RELATED	ANTIFIBRINOLYTICS	ANTIFIBRINOLYTICS, ANTIDOTES TO ANTI-COAGULANTS, INHIBITORS, BLOOD COAGULATION AND HAEMOSTYPTICS	BLOOD AND BLOOD FORMING ORGANS	CHRONIC	2011-04-01	0	0	0	0	0	0	0	0	0	0	0	0	0	0	0	0	0	0	0	0	0	0	0	0	0	0	0	0	0	0	0	0	0	0	0
B2A6	TRANEXAMIC ACID + MEFENAMIC ACID | B2A6	2002-09-01	22	FIBRAN M	OBSURGE PHARMA (P) LTD	OBSURGE PHARMA (P) LTD	OBSURGE	INDIAN	BLOOD RELATED	ANTIFIBRINOLYTICS	ANTIFIBRINOLYTICS, ANTIDOTES TO ANTI-COAGULANTS, INHIBITORS, BLOOD COAGULATION AND HAEMOSTYPTICS	BLOOD AND BLOOD FORMING ORGANS	CHRONIC	2008-04-01	0	0	0	0	0	254	1061	184	367	254	439	254	1060	1111	751	750	467	681	2333	1061	1045	2124	1878	2403	242	1666	2278	7850	3382	969	1943	2928	2968	6360	18906
B2A6	TRANEXAMIC ACID + MEFENAMIC ACID | B2A6	2002-09-01	23	MENOGUARD MF	INDSWIFT LABORATORIES LTD.	INDSWIFT LABORATORIES LTD.	GYNOSWIFT	INDIAN	BLOOD RELATED	ANTIFIBRINOLYTICS	ANTIFIBRINOLYTICS, ANTIDOTES TO ANTI-COAGULANTS, INHIBITORS, BLOOD COAGULATION AND HAEMOSTYPTICS	BLOOD AND BLOOD FORMING ORGANS	CHRONIC	2011-01-01	0	0	0	0	0	0	0	0	0	0	0	0	0	0	0	0	0	0	0	0	0	0	0	0	0	0	0	0	0	0	0	0	0	0	0
B2A6	TRANEXAMIC ACID + MEFENAMIC ACID | B2A6	2002-09-01	24	TEXID MF	RAPROSS PHARMACEUTICALS PVT LTD	RAPROSS PHARMACEUTICALS PVT LTD	RAPROSS	INDIAN	BLOOD RELATED	ANTIFIBRINOLYTICS	ANTIFIBRINOLYTICS, ANTIDOTES TO ANTI-COAGULANTS, INHIBITORS, BLOOD COAGULATION AND HAEMOSTYPTICS	BLOOD AND BLOOD FORMING ORGANS	CHRONIC	2004-10-01	1231	1279	1020	1431	1093	1162	1407	1661	1712	1878	2152	1562	1432	1777	1644	1581	1812	1482	1433	1398	1317	1335	1502	1780	1367	1383	1496	1256	1248	1561	1372	1409	1641	1579	1486
B2A6	TRANEXAMIC ACID + MEFENAMIC ACID | B2A6	2002-09-01	25	TRAPAUZ	GLENMARK PHARMACEUTICALS LTD.	GLENMARK PHARMACEUTICALS LTD.	GYNAC	INDIAN	BLOOD RELATED	ANTIFIBRINOLYTICS	ANTIFIBRINOLYTICS, ANTIDOTES TO ANTI-COAGULANTS, INHIBITORS, BLOOD COAGULATION AND HAEMOSTYPTICS	BLOOD AND BLOOD FORMING ORGANS	CHRONIC	2006-06-01	6262	8689	6989	7574	5746	6130	5753	4965	5565	4037	5958	4350	5156	5752	5866	4611	4580	4522	3890	5048	3312	4035	3415	4000	2956	4077	2863	2609	2242	1987	2195	1929	1938	2256	1643
B2A6	TRANEXAMIC ACID + MEFENAMIC ACID | B2A6	2002-09-01	26	PLUG MF	ZYDUS CADILA	ZYDUS + BIOCHEM	PHARMA	INDIAN	BLOOD RELATED	ANTIFIBRINOLYTICS	ANTIFIBRINOLYTICS, ANTIDOTES TO ANTI-COAGULANTS, INHIBITORS, BLOOD COAGULATION AND HAEMOSTYPTICS	BLOOD AND BLOOD FORMING ORGANS	CHRONIC	2012-08-01	0	0	0	0	0	0	0	0	0	0	0	0	0	0	0	0	0	0	0	0	0	0	0	0	0	0	0	0	0	0	0	0	0	0	0
B2A6	TRANEXAMIC ACID + MEFENAMIC ACID | B2A6	2002-09-01	27	MENOGIA MF	GUFIC BIOSCIENCE LTD	GUFIC BIOSCIENCE LTD	GUFIC	INDIAN	BLOOD RELATED	ANTIFIBRINOLYTICS	ANTIFIBRINOLYTICS, ANTIDOTES TO ANTI-COAGULANTS, INHIBITORS, BLOOD COAGULATION AND HAEMOSTYPTICS	BLOOD AND BLOOD FORMING ORGANS	CHRONIC	2007-04-01	779	869	897	866	820	1368	1653	1689	1327	1371	1116	1223	1104	881	2104	1047	560	628	714	805	1293	1237	1240	835	1208	1021	824	1199	961	787	1352	1005	1239	1339	1163
B2A6	TRANEXAMIC ACID + MEFENAMIC ACID | B2A6	2002-09-01	28	CLOT XL M	SHRINIVAS GUJARAT LABORATORIES PVT LTD	SHRINIVAS GUJARAT LABORATORIES PVT LTD	SHRINIVAS GUJARAT	INDIAN	BLOOD RELATED	ANTIFIBRINOLYTICS	ANTIFIBRINOLYTICS, ANTIDOTES TO ANTI-COAGULANTS, INHIBITORS, BLOOD COAGULATION AND HAEMOSTYPTICS	BLOOD AND BLOOD FORMING ORGANS	CHRONIC	2007-05-01	45	140	47	85	208	279	300	381	222	188	110	272	119	319	256	189	322	242	236	142	164	133	179	396	253	191	161	174	416	109	143	200	209	186	297
B2A6	TRANEXAMIC ACID + MEFENAMIC ACID | B2A6	2002-09-01	29	TRAKLOT MF	KONTEST CHEMICALS LTD.	KONTEST CHEMICALS LTD.	KONTEST	INDIAN	BLOOD RELATED	ANTIFIBRINOLYTICS	ANTIFIBRINOLYTICS, ANTIDOTES TO ANTI-COAGULANTS, INHIBITORS, BLOOD COAGULATION AND HAEMOSTYPTICS	BLOOD AND BLOOD FORMING ORGANS	CHRONIC	2007-04-01	763	1317	820	379	316	577	155	85	297	299	129	212	219	534	207	86	364	1161	393	128	185	750	327	391	441	516	363	374	350	791	340	249	321	311	468
B2A6	TRANEXAMIC ACID + MEFENAMIC ACID | B2A6	2002-09-01	30	TMT HT	SUNIJ PHARMA PVT LTD	SUNIJ PHARMA PVT LTD	SUNIJ	INDIAN	BLOOD RELATED	ANTIFIBRINOLYTICS	ANTIFIBRINOLYTICS, ANTIDOTES TO ANTI-COAGULANTS, INHIBITORS, BLOOD COAGULATION AND HAEMOSTYPTICS	BLOOD AND BLOOD FORMING ORGANS	CHRONIC	2009-09-01	0	0	0	0	0	0	0	0	0	0	0	0	0	0	0	0	0	0	0	0	0	0	180	55	98	77	225	90	302	223	129	406	204	656	534
B2A6	TRANEXAMIC ACID + MEFENAMIC ACID | B2A6	2002-09-01	31	CUTI M	EUPHORIC PHARMACEUTICALS (P) LTD	EUPHORIC PHARMACEUTICALS (P) LTD	EUPHORIC	INDIAN	BLOOD RELATED	ANTIFIBRINOLYTICS	ANTIFIBRINOLYTICS, ANTIDOTES TO ANTI-COAGULANTS, INHIBITORS, BLOOD COAGULATION AND HAEMOSTYPTICS	BLOOD AND BLOOD FORMING ORGANS	CHRONIC	2007-04-01	1034	1246	941	493	688	621	1431	941	619	811	620	604	657	706	597	753	327	259	798	703	661	590	380	227	408	393	501	569	303	239	1254	1293	1081	1158	411
B2A6	TRANEXAMIC ACID + MEFENAMIC ACID | B2A6	2002-09-01	32	MEFALTH T	ORCHID CHEMICALS & PHARMACEUTICALS LTD	ORCHID CHEMICALS & PHARMACEUTICALS LTD	ORCHID	INDIAN	BLOOD RELATED	ANTIFIBRINOLYTICS	ANTIFIBRINOLYTICS, ANTIDOTES TO ANTI-COAGULANTS, INHIBITORS, BLOOD COAGULATION AND HAEMOSTYPTICS	BLOOD AND BLOOD FORMING ORGANS	CHRONIC	2010-10-01	0	0	0	0	0	0	0	0	0	0	0	0	0	0	0	0	0	0	0	0	0	0	0	0	0	0	0	0	0	0	0	0	0	0	0
B2A6	TRANEXAMIC ACID + MEFENAMIC ACID | B2A6	2002-09-01	33	TRANCE MF	STERKEM	STERKEM	STERKEM	INDIAN	BLOOD RELATED	ANTIFIBRINOLYTICS	ANTIFIBRINOLYTICS, ANTIDOTES TO ANTI-COAGULANTS, INHIBITORS, BLOOD COAGULATION AND HAEMOSTYPTICS	BLOOD AND BLOOD FORMING ORGANS	CHRONIC	2008-07-01	0	0	0	0	0	0	0	0	9	0	70	63	33	44	324	60	271	65	223	118	80	231	48	68	155	159	254	224	229	84	338	164	197	182	397
B2A6	TRANEXAMIC ACID + MEFENAMIC ACID | B2A6	2002-09-01	34	SYNOSTAT MF	SYNOKEM PHARMACEUTICALS LTD	SYNOKEM PHARMACEUTICALS LTD	SYNOKEM	INDIAN	BLOOD RELATED	ANTIFIBRINOLYTICS	ANTIFIBRINOLYTICS, ANTIDOTES TO ANTI-COAGULANTS, INHIBITORS, BLOOD COAGULATION AND HAEMOSTYPTICS	BLOOD AND BLOOD FORMING ORGANS	CHRONIC	2007-04-01	32	93	111	102	60	105	137	206	141	193	180	210	54	56	107	148	136	78	214	180	162	90	184	36	49	113	134	102	122	173	188	95	198	3115	242
B2A6	TRANEXAMIC ACID + MEFENAMIC ACID | B2A6	2002-09-01	35	MEFTRAN	VANCE & HEALTH PHARMACEUTICALS LTD	VANCE & HEALTH PHARMACEUTICALS LTD	VANCE	INDIAN	BLOOD RELATED	ANTIFIBRINOLYTICS	ANTIFIBRINOLYTICS, ANTIDOTES TO ANTI-COAGULANTS, INHIBITORS, BLOOD COAGULATION AND HAEMOSTYPTICS	BLOOD AND BLOOD FORMING ORGANS	CHRONIC	2007-09-01	48	0	23	91	0	29	7	34	2	10	12	7	11	67	1	77	0	286	104	113	188	211	99	59	120	43	132	16	107	53	126	201	216	191	224
B2A6	TRANEXAMIC ACID + MEFENAMIC ACID | B2A6	2002-09-01	36	STOPBLEED TM	SAF FERMION LTD	SAF FERMION LTD	SAF FERMION	INDIAN	BLOOD RELATED	ANTIFIBRINOLYTICS	ANTIFIBRINOLYTICS, ANTIDOTES TO ANTI-COAGULANTS, INHIBITORS, BLOOD COAGULATION AND HAEMOSTYPTICS	BLOOD AND BLOOD FORMING ORGANS	CHRONIC	2010-04-01	0	0	0	0	0	0	0	0	0	0	0	0	0	0	0	0	0	0	0	0	0	0	0	0	0	0	0	0	0	47	38	91	46	180	184
B2A6	TRANEXAMIC ACID + MEFENAMIC ACID | B2A6	2002-09-01	37	T-SYL-MF	INDOCO REMEDIES LTD	INDOCO REMEDIES LTD	MAIN	INDIAN	BLOOD RELATED	ANTIFIBRINOLYTICS	ANTIFIBRINOLYTICS, ANTIDOTES TO ANTI-COAGULANTS, INHIBITORS, BLOOD COAGULATION AND HAEMOSTYPTICS	BLOOD AND BLOOD FORMING ORGANS	CHRONIC	2008-06-01	0	0	0	0	0	0	0	42	4395	0	0	0	0	187	90	0	0	0	0	0	0	0	0	0	0	14	0	0	0	0	0	0	0	0	0
B2A6	TRANEXAMIC ACID + MEFENAMIC ACID | B2A6	2002-09-01	38	TRAFIX MF	I-MED HEALTHCARE	I-MED HEALTHCARE	I-MED	INDIAN	BLOOD RELATED	ANTIFIBRINOLYTICS	ANTIFIBRINOLYTICS, ANTIDOTES TO ANTI-COAGULANTS, INHIBITORS, BLOOD COAGULATION AND HAEMOSTYPTICS	BLOOD AND BLOOD FORMING ORGANS	CHRONIC	2012-02-01	0	0	0	0	0	0	0	0	0	0	0	0	0	0	0	0	0	0	0	0	0	0	0	0	0	0	0	0	0	0	0	0	0	0	0
B2A6	TRANEXAMIC ACID + MEFENAMIC ACID | B2A6	2002-09-01	39	RAPICOG	INDIAN DRUG & PHARMACEUTICALS LTD (IDPL)	INDIAN DRUG & PHARMACEUTICALS LTD (IDPL)	INDIAN DRUG	INDIAN	BLOOD RELATED	ANTIFIBRINOLYTICS	ANTIFIBRINOLYTICS, ANTIDOTES TO ANTI-COAGULANTS, INHIBITORS, BLOOD COAGULATION AND HAEMOSTYPTICS	BLOOD AND BLOOD FORMING ORGANS	CHRONIC	2010-12-01	0	0	0	0	0	0	0	0	0	0	0	0	0	0	0	0	0	0	0	0	0	0	0	0	0	0	0	0	0	0	0	0	0	0	0
B2A6	TRANEXAMIC ACID + MEFENAMIC ACID | B2A6	2002-09-01	40	BLEENA MF	ANHOX HEALTHCARE PVT LTD	ANHOX HEALTHCARE PVT LTD	ANHOX	INDIAN	BLOOD RELATED	ANTIFIBRINOLYTICS	ANTIFIBRINOLYTICS, ANTIDOTES TO ANTI-COAGULANTS, INHIBITORS, BLOOD COAGULATION AND HAEMOSTYPTICS	BLOOD AND BLOOD FORMING ORGANS	CHRONIC	2010-01-01	0	0	0	0	0	0	0	0	0	0	0	0	0	0	0	0	0	0	0	0	0	0	0	0	0	0	30	35	10	26	52	10	27	45	127
B2A6	TRANEXAMIC ACID + MEFENAMIC ACID | B2A6	2002-09-01	41	TRANECID MF	LIFE-MEDICARE&BIOTECH P.LTD	LIFE-MEDICARE&BIOTECH P.LTD	LIFE-MEDICARE	INDIAN	BLOOD RELATED	ANTIFIBRINOLYTICS	ANTIFIBRINOLYTICS, ANTIDOTES TO ANTI-COAGULANTS, INHIBITORS, BLOOD COAGULATION AND HAEMOSTYPTICS	BLOOD AND BLOOD FORMING ORGANS	CHRONIC	2007-04-01	462	460	358	271	231	323	257	219	135	1162	324	428	677	418	452	157	141	548	583	452	353	535	402	627	479	438	544	396	285	312	283	249	182	171	16
B2A6	TRANEXAMIC ACID + MEFENAMIC ACID | B2A6	2002-09-01	42	TRAXEL MF	HELIOS PHARMACEUTICALS	HELIOS PHARMACEUTICALS	HELIOS	INDIAN	BLOOD RELATED	ANTIFIBRINOLYTICS	ANTIFIBRINOLYTICS, ANTIDOTES TO ANTI-COAGULANTS, INHIBITORS, BLOOD COAGULATION AND HAEMOSTYPTICS	BLOOD AND BLOOD FORMING ORGANS	CHRONIC	2012-06-01	0	0	0	0	0	0	0	0	0	0	0	0	0	0	0	0	0	0	0	0	0	0	0	0	0	0	0	0	0	0	0	0	0	0	0
B2A6	TRANEXAMIC ACID + MEFENAMIC ACID | B2A6	2002-09-01	43	TRAXAGE MF	MARC PHARMA	MARC PHARMA	MARC PHARMA	INDIAN	BLOOD RELATED	ANTIFIBRINOLYTICS	ANTIFIBRINOLYTICS, ANTIDOTES TO ANTI-COAGULANTS, INHIBITORS, BLOOD COAGULATION AND HAEMOSTYPTICS	BLOOD AND BLOOD FORMING ORGANS	CHRONIC	2009-07-01	0	0	0	0	0	0	0	0	0	0	0	0	0	0	0	0	0	0	0	0	0	0	0	0	0	0	0	0	0	0	0	0	15	7	0
B2A6	TRANEXAMIC ACID + MEFENAMIC ACID | B2A6	2002-09-01	44	KENEX MF	KENN PHARMACEUTICALS	KENN PHARMACEUTICALS	KENN	INDIAN	BLOOD RELATED	ANTIFIBRINOLYTICS	ANTIFIBRINOLYTICS, ANTIDOTES TO ANTI-COAGULANTS, INHIBITORS, BLOOD COAGULATION AND HAEMOSTYPTICS	BLOOD AND BLOOD FORMING ORGANS	CHRONIC	2011-03-01	0	0	0	0	0	0	0	0	0	0	0	0	0	0	0	0	0	0	0	0	0	0	0	0	0	0	0	0	0	0	0	0	0	0	0
B2A6	TRANEXAMIC ACID + MEFENAMIC ACID | B2A6	2002-09-01	45	TRAMED P	VIEW LABORATORIES	VIEW LABORATORIES	VIEW LAB	INDIAN	BLOOD RELATED	ANTIFIBRINOLYTICS	ANTIFIBRINOLYTICS, ANTIDOTES TO ANTI-COAGULANTS, INHIBITORS, BLOOD COAGULATION AND HAEMOSTYPTICS	BLOOD AND BLOOD FORMING ORGANS	CHRONIC	2007-04-01	312	114	0	0	0	0	0	0	445	0	0	0	0	0	0	0	0	0	0	0	0	0	0	0	0	0	0	0	0	0	0	0	0	0	0
B2A6	TRANEXAMIC ACID + MEFENAMIC ACID | B2A6	2002-09-01	46	EVETRA MF	CADILA PHARMACEUTICALS LTD	CADILA PHARMACEUTICALS LTD	MAGNA	INDIAN	BLOOD RELATED	ANTIFIBRINOLYTICS	ANTIFIBRINOLYTICS, ANTIDOTES TO ANTI-COAGULANTS, INHIBITORS, BLOOD COAGULATION AND HAEMOSTYPTICS	BLOOD AND BLOOD FORMING ORGANS	CHRONIC	2007-05-01	1633	1422	1582	1954	2272	1928	1469	1608	1125	593	699	139	45	0	188	0	130	47	0	0	0	16	61	59	126	99	55	55	41	55	55	55	63	0	0
B2A6	TRANEXAMIC ACID + MEFENAMIC ACID | B2A6	2002-09-01	47	TRANXI M	PHARMASYNTH FORMULATIONS (P) LTD	PHARMASYNTH FORMULATIONS (P) LTD	PHARMASYNTH	INDIAN	BLOOD RELATED	ANTIFIBRINOLYTICS	ANTIFIBRINOLYTICS, ANTIDOTES TO ANTI-COAGULANTS, INHIBITORS, BLOOD COAGULATION AND HAEMOSTYPTICS	BLOOD AND BLOOD FORMING ORGANS	CHRONIC	2010-08-01	0	0	0	0	0	0	0	0	0	0	0	0	0	0	0	0	0	0	0	0	0	0	0	0	0	0	0	0	0	0	0	0	0	16	32
B2A6	TRANEXAMIC ACID + MEFENAMIC ACID | B2A6	2002-09-01	48	TMF	MARK REMEDIES PVT. LTD.	MARK REMEDIES PVT. LTD.	MARK REMEDIES	INDIAN	BLOOD RELATED	ANTIFIBRINOLYTICS	ANTIFIBRINOLYTICS, ANTIDOTES TO ANTI-COAGULANTS, INHIBITORS, BLOOD COAGULATION AND HAEMOSTYPTICS	BLOOD AND BLOOD FORMING ORGANS	CHRONIC	2005-11-01	575	816	799	403	416	627	792	484	597	926	865	944	552	774	548	27	71	263	778	865	689	420	625	176	194	168	54	382	254	387	318	190	152	534	354
B2A6	TRANEXAMIC ACID + MEFENAMIC ACID | B2A6	2002-09-01	49	TRANFIB MF	CIPLA LTD.	CIPLA LTD.	SPECIALITY	INDIAN	BLOOD RELATED	ANTIFIBRINOLYTICS	ANTIFIBRINOLYTICS, ANTIDOTES TO ANTI-COAGULANTS, INHIBITORS, BLOOD COAGULATION AND HAEMOSTYPTICS	BLOOD AND BLOOD FORMING ORGANS	CHRONIC	2004-07-01	0	0	3	0	54	17	0	0	0	0	122	0	31	0	0	0	0	0	4	0	7	531	484	480	0	1312	0	6	0	0	0	5	0	0	0
B2A6	TRANEXAMIC ACID + MEFENAMIC ACID | B2A6	2002-09-01	50	TRACLOT MF	GOLD LINE	GOLD LINE	GOLD LINE	INDIAN	BLOOD RELATED	ANTIFIBRINOLYTICS	ANTIFIBRINOLYTICS, ANTIDOTES TO ANTI-COAGULANTS, INHIBITORS, BLOOD COAGULATION AND HAEMOSTYPTICS	BLOOD AND BLOOD FORMING ORGANS	CHRONIC	2008-05-01	0	0	0	0	0	0	273	421	444	738	184	293	199	813	1876	1965	457	837	1154	2443	1162	2348	2172	1725	916	1027	810	610	880	677	476	658	1090	281	475
B2A6	TRANEXAMIC ACID + MEFENAMIC ACID | B2A6	2002-09-01	51	NOBLEED TM	SAF FERMION LTD	SAF FERMION LTD	SAF FERMION	INDIAN	BLOOD RELATED	ANTIFIBRINOLYTICS	ANTIFIBRINOLYTICS, ANTIDOTES TO ANTI-COAGULANTS, INHIBITORS, BLOOD COAGULATION AND HAEMOSTYPTICS	BLOOD AND BLOOD FORMING ORGANS	CHRONIC	2009-10-01	0	0	0	0	0	0	0	0	0	0	0	0	0	0	0	0	0	0	0	0	0	0	0	179	100	39	79	183	170	120	103	48	64	5	3
B2A6	TRANEXAMIC ACID + MEFENAMIC ACID | B2A6	2002-09-01	52	AGRETAX MF	AGRON REMEDIES PVT. LTD.	AGRON REMEDIES PVT. LTD.	AGRON	INDIAN	BLOOD RELATED	ANTIFIBRINOLYTICS	ANTIFIBRINOLYTICS, ANTIDOTES TO ANTI-COAGULANTS, INHIBITORS, BLOOD COAGULATION AND HAEMOSTYPTICS	BLOOD AND BLOOD FORMING ORGANS	CHRONIC	2008-04-01	0	0	0	0	0	30	30	49	0	0	0	0	0	0	0	0	0	1	0	0	0	0	0	0	0	0	0	0	0	0	0	0	0	0	0
B2A6	TRANEXAMIC ACID + MEFENAMIC ACID | B2A6	2002-09-01	53	DUBATRAN MF	ALEMBIC LTD	ALEMBIC LTD	MEGACARE	INDIAN	BLOOD RELATED	ANTIFIBRINOLYTICS	ANTIFIBRINOLYTICS, ANTIDOTES TO ANTI-COAGULANTS, INHIBITORS, BLOOD COAGULATION AND HAEMOSTYPTICS	BLOOD AND BLOOD FORMING ORGANS	CHRONIC	2004-02-01	516	25	13	100	796	0	6	6	0	17	28	80	111	17	63	31	58	0	0	50	0	0	0	0	0	0	0	0	703	719	1	24	0	48	59
B2A6	TRANEXAMIC ACID + MEFENAMIC ACID | B2A6	2002-09-01	54	RHEONEX MF	MICRO LABS LTD	MICRO + BAL	NOVA	INDIAN	BLOOD RELATED	ANTIFIBRINOLYTICS	ANTIFIBRINOLYTICS, ANTIDOTES TO ANTI-COAGULANTS, INHIBITORS, BLOOD COAGULATION AND HAEMOSTYPTICS	BLOOD AND BLOOD FORMING ORGANS	CHRONIC	2004-12-01	0	0	0	14	13	7	10	16	0	9	13	12	0	21	0	0	0	0	0	0	0	0	0	0	0	0	0	0	0	0	0	0	0	0	0
B2A6	TRANEXAMIC ACID + MEFENAMIC ACID | B2A6	2002-09-01	55	EMSYL TM	SHRINIVAS GUJARAT LABORATORIES PVT LTD	SHRINIVAS GUJARAT LABORATORIES PVT LTD	SHRINIVAS GUJARAT	INDIAN	BLOOD RELATED	ANTIFIBRINOLYTICS	ANTIFIBRINOLYTICS, ANTIDOTES TO ANTI-COAGULANTS, INHIBITORS, BLOOD COAGULATION AND HAEMOSTYPTICS	BLOOD AND BLOOD FORMING ORGANS	CHRONIC	2009-05-01	0	0	0	0	0	0	0	0	0	0	0	0	0	0	0	0	0	0	12	0	0	0	0	0	0	0	0	0	0	0	0	0	0	8	7
B2A6	TRANEXAMIC ACID + MEFENAMIC ACID | B2A6	2002-09-01	56	TANDEM M	ST. MORRISON	ST. MORRISON	ST. MORRISON	INDIAN	BLOOD RELATED	ANTIFIBRINOLYTICS	ANTIFIBRINOLYTICS, ANTIDOTES TO ANTI-COAGULANTS, INHIBITORS, BLOOD COAGULATION AND HAEMOSTYPTICS	BLOOD AND BLOOD FORMING ORGANS	CHRONIC	2010-01-01	0	0	0	0	0	0	0	0	0	0	0	0	0	0	0	0	0	0	0	0	0	0	0	0	0	0	10	0	0	0	0	0	0	0	0
B2A6	TRANEXAMIC ACID + MEFENAMIC ACID | B2A6	2002-09-01	57	NEXI M (ZEE)	ZEE LABORATORIES	ZEE LABORATORIES	ZEE LAB	INDIAN	BLOOD RELATED	ANTIFIBRINOLYTICS	ANTIFIBRINOLYTICS, ANTIDOTES TO ANTI-COAGULANTS, INHIBITORS, BLOOD COAGULATION AND HAEMOSTYPTICS	BLOOD AND BLOOD FORMING ORGANS	CHRONIC	2009-06-01	0	0	0	0	0	0	0	0	0	0	0	0	0	0	0	0	0	0	0	23	55	12	2	5	2	42	9	11	0	0	23	82	50	54	98
B2A6	TRANEXAMIC ACID + MEFENAMIC ACID | B2A6	2002-09-01	58	GYNAE PIL FORTE	PSYCHOTROPICS INDIA LTD	PSYCHOTROPICS INDIA LTD	PSYCHOTROPICS	INDIAN	BLOOD RELATED	ANTIFIBRINOLYTICS	ANTIFIBRINOLYTICS, ANTIDOTES TO ANTI-COAGULANTS, INHIBITORS, BLOOD COAGULATION AND HAEMOSTYPTICS	BLOOD AND BLOOD FORMING ORGANS	CHRONIC	2008-02-01	0	0	0	42	6	0	0	0	0	0	0	0	0	0	0	0	0	0	0	0	0	0	0	0	0	0	0	0	23	0	0	0	0	0	0
B2A6	TRANEXAMIC ACID + MEFENAMIC ACID | B2A6	2002-09-01	59	CONRAGE	GROUP PHARMACEUTICALS LTD.	GROUP PHARMACEUTICALS LTD.	GROUP	INDIAN	BLOOD RELATED	ANTIFIBRINOLYTICS	ANTIFIBRINOLYTICS, ANTIDOTES TO ANTI-COAGULANTS, INHIBITORS, BLOOD COAGULATION AND HAEMOSTYPTICS	BLOOD AND BLOOD FORMING ORGANS	CHRONIC	2007-06-01	0	0	0	0	0	0	357	1202	1799	721	732	491	619	1268	1143	1570	1034	712	762	739	766	636	664	1024	1169	951	758	583	447	279	160	46	48	51	0
B2A6	TRANEXAMIC ACID + MEFENAMIC ACID | B2A6	2002-09-01	60	FEMIDOL	WEST COAST PHARMA WORKS	WEST COAST PHARMA WORKS	WEST COAST	INDIAN	BLOOD RELATED	ANTIFIBRINOLYTICS	ANTIFIBRINOLYTICS, ANTIDOTES TO ANTI-COAGULANTS, INHIBITORS, BLOOD COAGULATION AND HAEMOSTYPTICS	BLOOD AND BLOOD FORMING ORGANS	CHRONIC	2007-05-01	10	0	0	76	10	0	0	71	131	198	205	7	47	33	36	22	86	95	14	0	3	6	28	0	0	0	25	33	1	0	0	0	0	0	0
B2A6	TRANEXAMIC ACID + MEFENAMIC ACID | B2A6	2002-09-01	61	DUBIX	STRIDES ARCOLAB LIMITED	STRIDES ARCOLAB LIMITED	ZEST	MNC	BLOOD RELATED	ANTIFIBRINOLYTICS	ANTIFIBRINOLYTICS, ANTIDOTES TO ANTI-COAGULANTS, INHIBITORS, BLOOD COAGULATION AND HAEMOSTYPTICS	BLOOD AND BLOOD FORMING ORGANS	CHRONIC	2007-05-01	35	833	675	0	174	1883	1609	792	726	1079	1138	1216	1909	1355	225	509	168	382	171	223	38	72	185	546	229	234	188	285	319	328	214	240	306	100	723
B2A6	TRANEXAMIC ACID + MEFENAMIC ACID | B2A6	2002-09-01	62	TREXA MF	BIOGUARD ORGANICS LTD.	BIOGUARD ORGANICS LTD.	BIOGUARD	INDIAN	BLOOD RELATED	ANTIFIBRINOLYTICS	ANTIFIBRINOLYTICS, ANTIDOTES TO ANTI-COAGULANTS, INHIBITORS, BLOOD COAGULATION AND HAEMOSTYPTICS	BLOOD AND BLOOD FORMING ORGANS	CHRONIC	2007-04-01	29	0	0	55	0	0	0	0	0	0	0	0	0	0	0	0	0	0	0	0	0	0	0	0	0	0	0	0	0	0	0	0	0	0	0
B2A6	TRANEXAMIC ACID + MEFENAMIC ACID | B2A6	2002-09-01	63	MEFTRA	INDSWIFT LABORATORIES LTD.	INDSWIFT LABORATORIES LTD.	INDSWIFT LABORATORIES	INDIAN	BLOOD RELATED	ANTIFIBRINOLYTICS	ANTIFIBRINOLYTICS, ANTIDOTES TO ANTI-COAGULANTS, INHIBITORS, BLOOD COAGULATION AND HAEMOSTYPTICS	BLOOD AND BLOOD FORMING ORGANS	CHRONIC	2007-04-01	0	0	0	0	0	0	0	0	0	0	0	0	0	0	0	0	0	0	0	0	0	0	0	0	0	0	0	0	0	0	0	0	0	0	0
B2A6	TRANEXAMIC ACID + MEFENAMIC ACID | B2A6	2002-09-01	64	EVASTAT	FERRING PHARMACEUTICALS	FERRING PHARMACEUTICALS	FERRING	MNC	BLOOD RELATED	ANTIFIBRINOLYTICS	ANTIFIBRINOLYTICS, ANTIDOTES TO ANTI-COAGULANTS, INHIBITORS, BLOOD COAGULATION AND HAEMOSTYPTICS	BLOOD AND BLOOD FORMING ORGANS	CHRONIC	2007-04-01	0	0	0	0	0	0	0	0	1	2	2	2	0	0	0	1	3	3	1	0	0	1	1	1	1	1	0	9	24	26	8	0	0	0	0
B2A6	TRANEXAMIC ACID + MEFENAMIC ACID | B2A6	2002-09-01	65	NESTRAN MF	NESTOR PHARMACEUTICALS	NESTOR PHARMACEUTICALS	NESTOR	INDIAN	BLOOD RELATED	ANTIFIBRINOLYTICS	ANTIFIBRINOLYTICS, ANTIDOTES TO ANTI-COAGULANTS, INHIBITORS, BLOOD COAGULATION AND HAEMOSTYPTICS	BLOOD AND BLOOD FORMING ORGANS	CHRONIC	2007-04-01	86	119	71	115	50	58	33	35	11	28	48	0	57	65	71	33	18	29	0	47	13	8	17	21	70	21	127	170	150	15	5	11	5	3	0
B2A6	TRANEXAMIC ACID + MEFENAMIC ACID | B2A6	2002-09-01	66	TRANSOL MF	JB CHEMICALS	JB CHEMICALS	LEKAR	INDIAN	BLOOD RELATED	ANTIFIBRINOLYTICS	ANTIFIBRINOLYTICS, ANTIDOTES TO ANTI-COAGULANTS, INHIBITORS, BLOOD COAGULATION AND HAEMOSTYPTICS	BLOOD AND BLOOD FORMING ORGANS	CHRONIC	2007-04-01	0	362	0	10	127	96	620	599	758	1358	706	930	909	893	545	292	588	701	535	330	566	91	159	184	0	0	19	0	350	0	0	0	0	0	0
B2A6	TRANEXAMIC ACID + MEFENAMIC ACID | B2A6	2002-09-01	67	COASTAT-GYNAE	CONCEPT PHARMACEUTICALS LTD	CONCEPT PHARMACEUTICALS LTD	CONCEPT	INDIAN	BLOOD RELATED	ANTIFIBRINOLYTICS	ANTIFIBRINOLYTICS, ANTIDOTES TO ANTI-COAGULANTS, INHIBITORS, BLOOD COAGULATION AND HAEMOSTYPTICS	BLOOD AND BLOOD FORMING ORGANS	CHRONIC	2007-04-01	904	1407	388	220	585	2018	676	711	275	510	1328	533	2160	1500	1444	1197	1818	1533	541	785	298	285	608	452	232	280	353	849	980	1759	1281	885	887	849	1146
B2A6	TRANEXAMIC ACID + MEFENAMIC ACID | B2A6	2002-09-01	68	TRANDAC	CADILA PHARMACEUTICALS LTD	CADILA PHARMACEUTICALS LTD	VIBRA	INDIAN	BLOOD RELATED	ANTIFIBRINOLYTICS	ANTIFIBRINOLYTICS, ANTIDOTES TO ANTI-COAGULANTS, INHIBITORS, BLOOD COAGULATION AND HAEMOSTYPTICS	BLOOD AND BLOOD FORMING ORGANS	CHRONIC	2006-01-01	0	0	0	0	0	0	0	0	0	0	0	0	0	0	10	0	0	0	0	0	0	0	0	0	0	0	0	0	0	0	0	0	0	0	6429
B2A6	TRANEXAMIC ACID + MEFENAMIC ACID | B2A6	2002-09-01	69	TX MF	OCHOA LABORATIORIES LTD	OCHOA LABORATIORIES LTD	OCHOA LABORATIORIES	INDIAN	BLOOD RELATED	ANTIFIBRINOLYTICS	ANTIFIBRINOLYTICS, ANTIDOTES TO ANTI-COAGULANTS, INHIBITORS, BLOOD COAGULATION AND HAEMOSTYPTICS	BLOOD AND BLOOD FORMING ORGANS	CHRONIC	2005-02-01	5889	6083	4721	6437	4563	9208	8500	6500	7086	7100	3171	5688	7227	6654	6296	2676	2137	4548	4976	3312	2468	1928	1515	1040	743	1013	865	1580	712	1210	1089	1210	1059	458	711
B2A6	TRANEXAMIC ACID + MEFENAMIC ACID | B2A6	2002-09-01	70	WISTRAN MF	WISDOM PHARMA PVT. LTD.	WISDOM PHARMA PVT. LTD.	WISDOM	INDIAN	BLOOD RELATED	ANTIFIBRINOLYTICS	ANTIFIBRINOLYTICS, ANTIDOTES TO ANTI-COAGULANTS, INHIBITORS, BLOOD COAGULATION AND HAEMOSTYPTICS	BLOOD AND BLOOD FORMING ORGANS	CHRONIC	2004-11-01	0	0	0	0	0	0	0	0	0	0	0	0	0	0	0	0	0	0	0	0	0	0	0	0	0	0	0	0	0	0	0	0	0	0	0
B2A6	TRANEXAMIC ACID + MEFENAMIC ACID | B2A6	2002-09-01	71	TRANAREST MF	ZYDUS CADILA	ZYDUS + BIOCHEM	ZYDUS	INDIAN	BLOOD RELATED	ANTIFIBRINOLYTICS	ANTIFIBRINOLYTICS, ANTIDOTES TO ANTI-COAGULANTS, INHIBITORS, BLOOD COAGULATION AND HAEMOSTYPTICS	BLOOD AND BLOOD FORMING ORGANS	CHRONIC	2004-01-01	0	99995	0	0	10975	0	0	0	0	0	0	9	0	0	0	8	0	0	0	0	0	0	0	0	0	0	0	0	0	0	0	4	0	0	0
B2A6	TRANEXAMIC ACID + MEFENAMIC ACID | B2A6	2002-09-01	72	TRAMED	COMED CHEMICALS PVT LTD	COMED CHEMICALS PVT LTD	PHARMA	INDIAN	BLOOD RELATED	ANTIFIBRINOLYTICS	ANTIFIBRINOLYTICS, ANTIDOTES TO ANTI-COAGULANTS, INHIBITORS, BLOOD COAGULATION AND HAEMOSTYPTICS	BLOOD AND BLOOD FORMING ORGANS	CHRONIC	2002-09-01	2279	1553	2386	363	0	0	418	3384	123	0	0	0	0	0	53	0	67	80	0	0	178	1605	511	1556	845	2242	319	97	117	240	404	225	553	1112	676
M1A100	ACECLOFENAC + DIACEREIN | M1A100	2007-07-01	1	DYCERIN A	GLENMARK PHARMACEUTICALS LTD.	GLENMARK PHARMACEUTICALS LTD.	INTEGRACE	INDIAN	PAIN / ANALGESICS	ANTI-RHEUMATICS, NON-STEROIDAL - SYSTEMIC	ANTI-INFLAMMATORY AND ANTI-RHEUMATIC PRODUCTS	MUSCULO-SKELETAL SYSTEM	ACUTE	2007-09-01	9266	13215	11958	12929	11319	15605	15509	15810	17847	17641	13330	8627	11442	14263	11193	9922	11484	14860	13709	12871	14034	11411	11860	10989	11126	13462	8427	9684	9167	10843	10013	10705	10120	11070	10884
M1A100	ACECLOFENAC + DIACEREIN | M1A100	2007-07-01	2	HILIN ACE	DR. REDDYS LABORATORIES LTD	DR. REDDYS LABORATORIES LTD	RHEUMATOLOGY	INDIAN	PAIN / ANALGESICS	ANTI-RHEUMATICS, NON-STEROIDAL - SYSTEMIC	ANTI-INFLAMMATORY AND ANTI-RHEUMATIC PRODUCTS	MUSCULO-SKELETAL SYSTEM	ACUTE	2009-10-01	0	0	0	0	0	0	0	0	0	0	0	0	0	0	0	0	0	0	0	0	0	0	0	1743	3112	4160	3259	3740	4649	3786	4799	5002	6317	4262	5271
M1A100	ACECLOFENAC + DIACEREIN | M1A100	2007-07-01	3	CARTIDIN PLUS	RANBAXY LABORATORIES LTD	RANBAXY LABORATORIES LTD	CROSSLAND	MNC	PAIN / ANALGESICS	ANTI-RHEUMATICS, NON-STEROIDAL - SYSTEMIC	ANTI-INFLAMMATORY AND ANTI-RHEUMATIC PRODUCTS	MUSCULO-SKELETAL SYSTEM	ACUTE	2008-04-01	0	0	0	0	0	456	0	0	0	0	0	0	0	0	2048	6722	7800	11798	14576	11748	9843	10470	7455	8121	5780	7977	4810	6342	5167	7876	7034	8441	4014	5192	4169
M1A100	ACECLOFENAC + DIACEREIN | M1A100	2007-07-01	4	ARTHOCERIN A	PULSE PHARMACEUTICALS PVT LTD	PULSE PHARMACEUTICALS PVT LTD	PULSE	INDIAN	PAIN / ANALGESICS	ANTI-RHEUMATICS, NON-STEROIDAL - SYSTEMIC	ANTI-INFLAMMATORY AND ANTI-RHEUMATIC PRODUCTS	MUSCULO-SKELETAL SYSTEM	ACUTE	2007-07-01	0	0	0	0	0	21	86	129	0	64	86	872	1249	1482	1359	1129	1308	1463	1826	1337	1044	1488	2252	2364	3395	2285	955	1978	1494	1592	2156	1572	2086	2179	2551
M1A100	ACECLOFENAC + DIACEREIN | M1A100	2007-07-01	5	FLEXIC	WEST COAST PHARMA WORKS	WEST COAST PHARMA WORKS	WEST COAST	INDIAN	PAIN / ANALGESICS	ANTI-RHEUMATICS, NON-STEROIDAL - SYSTEMIC	ANTI-INFLAMMATORY AND ANTI-RHEUMATIC PRODUCTS	MUSCULO-SKELETAL SYSTEM	ACUTE	2010-03-01	0	0	0	0	0	0	0	0	0	0	0	0	0	0	0	0	0	0	0	0	0	0	0	0	0	0	0	0	20	0	4	6	16	60	35
M1A100	ACECLOFENAC + DIACEREIN | M1A100	2007-07-01	6	CARTIFLEX	VILCO LABORATORIES PVT. LTD	VILCO LABORATORIES PVT. LTD	VILCO	INDIAN	PAIN / ANALGESICS	ANTI-RHEUMATICS, NON-STEROIDAL - SYSTEMIC	ANTI-INFLAMMATORY AND ANTI-RHEUMATIC PRODUCTS	MUSCULO-SKELETAL SYSTEM	ACUTE	2010-01-01	0	0	0	0	0	0	0	0	0	0	0	0	0	0	0	0	0	0	0	0	0	0	0	0	0	0	160	227	192	201	150	140	13	25	733
M1A100	ACECLOFENAC + DIACEREIN | M1A100	2007-07-01	7	ORTHOLIX AC	STRIDES ARCOLAB LIMITED	STRIDES ARCOLAB LIMITED	ADVENTA	MNC	PAIN / ANALGESICS	ANTI-RHEUMATICS, NON-STEROIDAL - SYSTEMIC	ANTI-INFLAMMATORY AND ANTI-RHEUMATIC PRODUCTS	MUSCULO-SKELETAL SYSTEM	ACUTE	2009-08-01	0	0	0	0	0	0	0	0	0	0	0	0	0	0	0	0	0	0	0	0	0	179	145	139	124	189	215	75	79	91	80	65	61	176	456
M1A100	ACECLOFENAC + DIACEREIN | M1A100	2007-07-01	8	ACNOA	MMC HEALTHCARE LTD.	MMC HEALTHCARE LTD.	MMC	INDIAN	PAIN / ANALGESICS	ANTI-RHEUMATICS, NON-STEROIDAL - SYSTEMIC	ANTI-INFLAMMATORY AND ANTI-RHEUMATIC PRODUCTS	MUSCULO-SKELETAL SYSTEM	ACUTE	2009-08-01	0	0	0	0	0	0	0	0	0	0	0	0	0	0	0	0	0	0	0	0	0	344	912	1558	1930	1131	981	703	486	308	1017	270	613	468	1375
M1A103	ACECLOFENAC + PARACETAMOL + SERRATIOPEPTIDASE + TIZANIDINE | M1A103	2005-06-01	1	ASFLAM	PANJON PHARMA LTD	PANJON PHARMA LTD	PANJON	INDIAN	PAIN / ANALGESICS	ANTI-RHEUMATICS, NON-STEROIDAL - SYSTEMIC	ANTI-INFLAMMATORY AND ANTI-RHEUMATIC PRODUCTS	MUSCULO-SKELETAL SYSTEM	ACUTE	2005-06-01	766	547	568	81	55	236	694	775	321	0	47	0	59	371	0	0	0	0	0	0	0	0	0	0	0	0	0	0	0	0	0	0	0	142	0
M1A104	NIMESULIDE + PARACETAMOL + CHLORZOXAZONE | M1A104	2001-10-01	1	NIMUFLEX MR	ABBOTT HEALTHCARE PVT. LTD	ABBOTT + ABBOTT HC + SOLVAY	AAKAR	MNC	PAIN / ANALGESICS	ANTI-RHEUMATICS, NON-STEROIDAL - SYSTEMIC	ANTI-INFLAMMATORY AND ANTI-RHEUMATIC PRODUCTS	MUSCULO-SKELETAL SYSTEM	ACUTE	2007-04-01	18069	20156	17884	19544	16769	17396	14075	15276	13123	13323	12004	13093	14027	13676	14885	13943	13876	14344	13339	13210	16425	12978	12258	12991	14506	14597	14698	12396	15196	14523	13656	14679	11176	13300	11727
M1A104	NIMESULIDE + PARACETAMOL + CHLORZOXAZONE | M1A104	2001-10-01	2	NICIP MR	CIPLA LTD.	CIPLA LTD.	GENERIC	INDIAN	PAIN / ANALGESICS	ANTI-RHEUMATICS, NON-STEROIDAL - SYSTEMIC	ANTI-INFLAMMATORY AND ANTI-RHEUMATIC PRODUCTS	MUSCULO-SKELETAL SYSTEM	ACUTE	2001-10-01	5217	5364	7265	6240	6327	5186	5425	5391	2823	2264	1586	2803	2650	4070	8541	3850	3089	7515	5544	7020	7177	11840	7922	9153	7599	9224	5989	6226	7413	6466	5042	6783	7170	7690	10599
M1A104	NIMESULIDE + PARACETAMOL + CHLORZOXAZONE | M1A104	2001-10-01	3	TROMANIL MR	PSYCHOTROPICS INDIA LTD	PSYCHOTROPICS INDIA LTD	PSYCHOTROPICS	INDIAN	PAIN / ANALGESICS	ANTI-RHEUMATICS, NON-STEROIDAL - SYSTEMIC	ANTI-INFLAMMATORY AND ANTI-RHEUMATIC PRODUCTS	MUSCULO-SKELETAL SYSTEM	ACUTE	2007-05-01	0	358	58	58	0	88	277	377	118	118	285	731	939	567	318	1468	576	609	718	534	709	421	167	252	465	465	4745	5016	6107	6413	6535	4607	3800	3667	2978
M1A104	NIMESULIDE + PARACETAMOL + CHLORZOXAZONE | M1A104	2001-10-01	4	NIMUCET-MR	INTAS PHARMACEUTICALS LTD	INTAS PHARMACEUTICALS LTD	GENERIC	INDIAN	PAIN / ANALGESICS	ANTI-RHEUMATICS, NON-STEROIDAL - SYSTEMIC	ANTI-INFLAMMATORY AND ANTI-RHEUMATIC PRODUCTS	MUSCULO-SKELETAL SYSTEM	ACUTE	2003-07-01	1554	2910	1786	2742	3575	1382	1213	265	1142	452	624	447	622	507	4471	494	95	222	976	668	413	818	1986	693	1428	401	860	2029	1773	2075	996	1079	2032	2272	1746
M1A104	NIMESULIDE + PARACETAMOL + CHLORZOXAZONE | M1A104	2001-10-01	5	NIFEN MR (MERIDIAN MEDICARE)	MERIDIAN MEDICARE LTD.	MERIDIAN MEDICARE LTD.	MERIDIAN MEDICARE	INDIAN	PAIN / ANALGESICS	ANTI-RHEUMATICS, NON-STEROIDAL - SYSTEMIC	ANTI-INFLAMMATORY AND ANTI-RHEUMATIC PRODUCTS	MUSCULO-SKELETAL SYSTEM	ACUTE	2007-05-01	0	0	0	0	0	0	0	3	0	0	0	0	1	0	0	0	0	0	1	0	5	6	8	3	0	8	3	5	12	5	14	5	5	0	23
M1A104	NIMESULIDE + PARACETAMOL + CHLORZOXAZONE | M1A104	2001-10-01	6	TROMA MR	PSYCHOTROPICS INDIA LTD	PSYCHOTROPICS INDIA LTD	PSYCHOTROPICS	INDIAN	PAIN / ANALGESICS	ANTI-RHEUMATICS, NON-STEROIDAL - SYSTEMIC	ANTI-INFLAMMATORY AND ANTI-RHEUMATIC PRODUCTS	MUSCULO-SKELETAL SYSTEM	ACUTE	2007-04-01	417	1761	167	1931	4174	3205	1280	1488	3705	1362	2842	1830	2141	1053	846	1253	1492	1652	315	964	1405	897	1007	459	1066	1590	116	43	52	42	96	44	43	2	2
M1A104	NIMESULIDE + PARACETAMOL + CHLORZOXAZONE | M1A104	2001-10-01	7	KAYSLIDE MR (KHAN)	KHANDELWAL LABORATORIES LTD	KHANDELWAL LABORATORIES LTD	GENERIC	INDIAN	PAIN / ANALGESICS	ANTI-RHEUMATICS, NON-STEROIDAL - SYSTEMIC	ANTI-INFLAMMATORY AND ANTI-RHEUMATIC PRODUCTS	MUSCULO-SKELETAL SYSTEM	ACUTE	2010-05-01	0	0	0	0	0	0	0	0	0	0	0	0	0	0	0	0	0	0	0	0	0	0	0	0	0	0	0	0	0	0	1	0	0	0	0
M1A104	NIMESULIDE + PARACETAMOL + CHLORZOXAZONE | M1A104	2001-10-01	8	DOLIDE MR	EMBIOTIC LAB	EMBIOTIC LAB	EMBIOTIC	INDIAN	PAIN / ANALGESICS	ANTI-RHEUMATICS, NON-STEROIDAL - SYSTEMIC	ANTI-INFLAMMATORY AND ANTI-RHEUMATIC PRODUCTS	MUSCULO-SKELETAL SYSTEM	ACUTE	2009-03-01	0	0	0	0	0	0	0	0	0	0	0	0	0	0	0	0	1	8	0	0	0	6	0	9	0	0	0	0	0	1842	956	1472	1327	1327	954
M1A104	NIMESULIDE + PARACETAMOL + CHLORZOXAZONE | M1A104	2001-10-01	9	MAZIC MR	SHRINIVAS GUJARAT LABORATORIES PVT LTD	SHRINIVAS GUJARAT LABORATORIES PVT LTD	SHRINIVAS GUJARAT	INDIAN	PAIN / ANALGESICS	ANTI-RHEUMATICS, NON-STEROIDAL - SYSTEMIC	ANTI-INFLAMMATORY AND ANTI-RHEUMATIC PRODUCTS	MUSCULO-SKELETAL SYSTEM	ACUTE	2007-04-01	526	472	236	672	389	405	573	194	898	1041	537	1070	620	777	514	294	249	687	226	236	4	2	0	0	0	0	0	0	0	0	0	0	0	0	0
M1A104	NIMESULIDE + PARACETAMOL + CHLORZOXAZONE | M1A104	2001-10-01	10	NELSID-FORTE	INDSWIFT LABORATORIES LTD.	INDSWIFT LABORATORIES LTD.	HEALTH	INDIAN	PAIN / ANALGESICS	ANTI-RHEUMATICS, NON-STEROIDAL - SYSTEMIC	ANTI-INFLAMMATORY AND ANTI-RHEUMATIC PRODUCTS	MUSCULO-SKELETAL SYSTEM	ACUTE	2007-04-01	1043	223	450	0	0	0	931	0	0	0	977	1854	1038	858	521	0	0	0	0	0	0	0	0	0	0	0	0	0	0	0	0	0	0	0	0
M1A104	NIMESULIDE + PARACETAMOL + CHLORZOXAZONE | M1A104	2001-10-01	11	NIMVISTA MR	CADILA PHARMACEUTICALS LTD	CADILA PHARMACEUTICALS LTD	GENVISTA	INDIAN	PAIN / ANALGESICS	ANTI-RHEUMATICS, NON-STEROIDAL - SYSTEMIC	ANTI-INFLAMMATORY AND ANTI-RHEUMATIC PRODUCTS	MUSCULO-SKELETAL SYSTEM	ACUTE	2006-06-01	28	6	6	0	24	14	24	0	0	0	0	0	0	0	0	56	0	0	0	0	0	0	0	0	0	0	0	0	0	0	0	0	0	0	0
M1A105	ACECLOFENAC + TRYPSIN-CHYMOTRYPSIN | M1A105	2005-09-01	1	SISTAL AF	BESTOCHEM FORMULATIONS (I) LTD	BESTOCHEM FORMULATIONS (I) LTD	SALUTE	INDIAN	PAIN / ANALGESICS	ANTI-RHEUMATICS, NON-STEROIDAL - SYSTEMIC	ANTI-INFLAMMATORY AND ANTI-RHEUMATIC PRODUCTS	MUSCULO-SKELETAL SYSTEM	ACUTE	2005-09-01	4021	3864	9067	6574	4790	5036	9104	9579	8585	8648	2010	2136	1688	749	83	259	0	0	0	0	0	0	0	0	0	0	0	0	0	0	0	0	0	0	0
M1A105	ACECLOFENAC + TRYPSIN-CHYMOTRYPSIN | M1A105	2005-09-01	2	TRACE PLUS	ZEE LABORATORIES	ZEE LABORATORIES	ZEE LAB	INDIAN	PAIN / ANALGESICS	ANTI-RHEUMATICS, NON-STEROIDAL - SYSTEMIC	ANTI-INFLAMMATORY AND ANTI-RHEUMATIC PRODUCTS	MUSCULO-SKELETAL SYSTEM	ACUTE	2007-08-01	0	0	0	0	0	0	0	0	0	0	0	0	0	0	25	12	12	0	33	0	0	0	0	0	0	57	0	19	0	0	0	0	0	0	0
M1A106	DICLOFENAC + MISOPROSTOL | M1A106	2005-09-01	1	MISONAC	ORDAIN HEALTHCARE PVT. LTD	ORDAIN HEALTHCARE PVT. LTD	INTENZ	INDIAN	PAIN / ANALGESICS	ANTI-RHEUMATICS, NON-STEROIDAL - SYSTEMIC	ANTI-INFLAMMATORY AND ANTI-RHEUMATIC PRODUCTS	MUSCULO-SKELETAL SYSTEM	ACUTE	2007-04-01	7276	8902	8144	5610	4803	8027	13119	12499	11761	13791	11443	11408	13628	15623	12372	17266	15098	15827	11236	10664	12369	9002	9741	10713	13552	13762	12290	12547	10872	13077	15519	12916	12517	11384	9655
M1A106	DICLOFENAC + MISOPROSTOL | M1A106	2005-09-01	2	SAFEGUARD	PULSE PHARMACEUTICALS PVT LTD	PULSE PHARMACEUTICALS PVT LTD	PULSE	INDIAN	PAIN / ANALGESICS	ANTI-RHEUMATICS, NON-STEROIDAL - SYSTEMIC	ANTI-INFLAMMATORY AND ANTI-RHEUMATIC PRODUCTS	MUSCULO-SKELETAL SYSTEM	ACUTE	2007-05-01	2718	3877	4203	5836	4741	5981	7045	7201	9019	7912	7623	7625	5940	6617	5528	6391	7603	9321	11127	10271	10778	11855	9790	8420	10634	8762	8151	9571	7816	8625	7923	8367	6760	7252	5491
M1A106	DICLOFENAC + MISOPROSTOL | M1A106	2005-09-01	3	MIDICLO	MACLEODS PHARMACEUTICALS PVT.LTD	MACLEODS PHARMACEUTICALS PVT.LTD	GENCARE	INDIAN	PAIN / ANALGESICS	ANTI-RHEUMATICS, NON-STEROIDAL - SYSTEMIC	ANTI-INFLAMMATORY AND ANTI-RHEUMATIC PRODUCTS	MUSCULO-SKELETAL SYSTEM	ACUTE	2005-09-01	297	365	119	26	14	56	7	20	0	0	443	433	0	180	73	619	146	95	17	8	18	137	127	121	18	18	5	5	3	3	3	3	0	0	0
M1A107	ACECLOFENAC + PARACETAMOL + RABEPRAZOLE | M1A107	2003-07-01	1	ACE PROXYVON	WOCKHARDT LTD	WOCKHARDT LTD	MERIND	INDIAN	PAIN / ANALGESICS	ANTI-RHEUMATICS, NON-STEROIDAL - SYSTEMIC	ANTI-INFLAMMATORY AND ANTI-RHEUMATIC PRODUCTS	MUSCULO-SKELETAL SYSTEM	ACUTE	2007-04-01	247490	228697	245572	270454	285855	353682	379152	357164	386752	379790	383411	391267	424439	428311	506876	490057	434477	587429	563774	629016	678499	638280	636817	720527	684025	720530	656731	673127	722128	727933	717143	739505	827426	812667	832884
M1A107	ACECLOFENAC + PARACETAMOL + RABEPRAZOLE | M1A107	2003-07-01	2	DOLOSTAT PLUS	BLUE CROSS LABORATORIES LTD	BLUE CROSS LABORATORIES LTD	BLUE CROSS	INDIAN	PAIN / ANALGESICS	ANTI-RHEUMATICS, NON-STEROIDAL - SYSTEMIC	ANTI-INFLAMMATORY AND ANTI-RHEUMATIC PRODUCTS	MUSCULO-SKELETAL SYSTEM	ACUTE	2010-11-01	0	0	0	0	0	0	0	0	0	0	0	0	0	0	0	0	0	0	0	0	0	0	0	0	0	0	0	0	0	0	0	0	0	0	0
M1A107	ACECLOFENAC + PARACETAMOL + RABEPRAZOLE | M1A107	2003-07-01	3	ZIX RP	JENBURKT PHARMACEUTICALS LTD	JENBURKT PHARMACEUTICALS LTD	JENBURKT	INDIAN	PAIN / ANALGESICS	ANTI-RHEUMATICS, NON-STEROIDAL - SYSTEMIC	ANTI-INFLAMMATORY AND ANTI-RHEUMATIC PRODUCTS	MUSCULO-SKELETAL SYSTEM	ACUTE	2012-08-01	0	0	0	0	0	0	0	0	0	0	0	0	0	0	0	0	0	0	0	0	0	0	0	0	0	0	0	0	0	0	0	0	0	0	0
M1A107	ACECLOFENAC + PARACETAMOL + RABEPRAZOLE | M1A107	2003-07-01	4	RABIUM	INTAS PHARMACEUTICALS LTD	INTAS PHARMACEUTICALS LTD	ARRON	INDIAN	PAIN / ANALGESICS	ANTI-RHEUMATICS, NON-STEROIDAL - SYSTEMIC	ANTI-INFLAMMATORY AND ANTI-RHEUMATIC PRODUCTS	MUSCULO-SKELETAL SYSTEM	ACUTE	2003-07-01	0	0	0	0	0	0	0	0	0	0	0	0	0	0	0	0	0	0	0	0	0	0	0	0	0	0	0	0	0	0	0	0	0	0	0
M1A108	ETODOLAC + THIOCOLCHICOSIDE | M1A108	2009-10-01	1	ETOGESIC MR	ZYDUS CADILA	ZYDUS + BIOCHEM	ALIDAC FORTIZA	INDIAN	PAIN / ANALGESICS	ANTI-RHEUMATICS, NON-STEROIDAL - SYSTEMIC	ANTI-INFLAMMATORY AND ANTI-RHEUMATIC PRODUCTS	MUSCULO-SKELETAL SYSTEM	ACUTE	2009-10-01	0	0	0	0	0	0	0	0	0	0	0	0	0	0	0	0	0	0	0	0	0	0	0	2714	14929	20004	18368	21375	19275	19101	20708	25685	31152	31673	36737
M1A108	ETODOLAC + THIOCOLCHICOSIDE | M1A108	2009-10-01	2	ETOVA MR	IPCA LABORATORIES PVT LTD.	IPCA LABORATORIES PVT LTD.	ACTIVA	INDIAN	PAIN / ANALGESICS	ANTI-RHEUMATICS, NON-STEROIDAL - SYSTEMIC	ANTI-INFLAMMATORY AND ANTI-RHEUMATIC PRODUCTS	MUSCULO-SKELETAL SYSTEM	ACUTE	2010-11-01	0	0	0	0	0	0	0	0	0	0	0	0	0	0	0	0	0	0	0	0	0	0	0	0	0	0	0	0	0	0	0	0	0	0	0
M1A108	ETODOLAC + THIOCOLCHICOSIDE | M1A108	2009-10-01	3	PROXYM MR	EMCURE PHARMACEUTICALS LTD	EMCURE + ZUVENTUS	XENNEX	INDIAN	PAIN / ANALGESICS	ANTI-RHEUMATICS, NON-STEROIDAL - SYSTEMIC	ANTI-INFLAMMATORY AND ANTI-RHEUMATIC PRODUCTS	MUSCULO-SKELETAL SYSTEM	ACUTE	2010-10-01	0	0	0	0	0	0	0	0	0	0	0	0	0	0	0	0	0	0	0	0	0	0	0	0	0	0	0	0	0	0	0	0	0	0	0
M1A108	ETODOLAC + THIOCOLCHICOSIDE | M1A108	2009-10-01	4	ETORNEXT TH	ALEMBIC LTD	ALEMBIC LTD	ALEMBIC	INDIAN	PAIN / ANALGESICS	ANTI-RHEUMATICS, NON-STEROIDAL - SYSTEMIC	ANTI-INFLAMMATORY AND ANTI-RHEUMATIC PRODUCTS	MUSCULO-SKELETAL SYSTEM	ACUTE	2012-10-01	0	0	0	0	0	0	0	0	0	0	0	0	0	0	0	0	0	0	0	0	0	0	0	0	0	0	0	0	0	0	0	0	0	0	0
M1A109	ETORICOXIB + THIOCOLCHICOSIDE | M1A109	2008-04-01	1	NUCOXIA MR	ZYDUS CADILA	ZYDUS + BIOCHEM	CADILA	INDIAN	PAIN / ANALGESICS	ANTI-RHEUMATICS, NON-STEROIDAL - SYSTEMIC	ANTI-INFLAMMATORY AND ANTI-RHEUMATIC PRODUCTS	MUSCULO-SKELETAL SYSTEM	ACUTE	2008-04-01	64	754	866	12	4168	447	198	1519	52521	74182	88530	81738	73427	84646	99225	79031	64461	84647	89179	90106	91148	81329	74911	81533	96886	94448	81441	85865	99286	83675	88782	92097	90462	91974	101675
M1A109	ETORICOXIB + THIOCOLCHICOSIDE | M1A109	2008-04-01	2	ETOSHINE MR	SUN PHARMACEUTICAL INDUSTRIES LTD	SUN PHARMACEUTICAL INDUSTRIES LTD	SUN DIVISION	INDIAN	PAIN / ANALGESICS	ANTI-RHEUMATICS, NON-STEROIDAL - SYSTEMIC	ANTI-INFLAMMATORY AND ANTI-RHEUMATIC PRODUCTS	MUSCULO-SKELETAL SYSTEM	ACUTE	2009-09-01	0	0	0	0	0	0	0	0	0	0	0	0	0	0	0	0	0	0	0	0	0	0	6593	9762	16497	20076	23407	28058	31083	31254	37887	43030	51034	50423	54782
M1A109	ETORICOXIB + THIOCOLCHICOSIDE | M1A109	2008-04-01	3	ETRIK MR	ALEMBIC LTD	ALEMBIC LTD	ALEMBIC	INDIAN	PAIN / ANALGESICS	ANTI-RHEUMATICS, NON-STEROIDAL - SYSTEMIC	ANTI-INFLAMMATORY AND ANTI-RHEUMATIC PRODUCTS	MUSCULO-SKELETAL SYSTEM	ACUTE	2011-07-01	0	0	0	0	0	0	0	0	0	0	0	0	0	0	0	0	0	0	0	0	0	0	0	0	0	0	0	0	0	0	0	0	0	0	0
M1A109	ETORICOXIB + THIOCOLCHICOSIDE | M1A109	2008-04-01	4	ETROBAX MR	RANBAXY LABORATORIES LTD	RANBAXY LABORATORIES LTD	PHARMA	MNC	PAIN / ANALGESICS	ANTI-RHEUMATICS, NON-STEROIDAL - SYSTEMIC	ANTI-INFLAMMATORY AND ANTI-RHEUMATIC PRODUCTS	MUSCULO-SKELETAL SYSTEM	ACUTE	2011-05-01	0	0	0	0	0	0	0	0	0	0	0	0	0	0	0	0	0	0	0	0	0	0	0	0	0	0	0	0	0	0	0	0	0	0	0
M1A109	ETORICOXIB + THIOCOLCHICOSIDE | M1A109	2008-04-01	5	ECT PLUS	ICON LIFESCIENCES	ICON LIFESCIENCES	ICON	INDIAN	PAIN / ANALGESICS	ANTI-RHEUMATICS, NON-STEROIDAL - SYSTEMIC	ANTI-INFLAMMATORY AND ANTI-RHEUMATIC PRODUCTS	MUSCULO-SKELETAL SYSTEM	ACUTE	2011-09-01	0	0	0	0	0	0	0	0	0	0	0	0	0	0	0	0	0	0	0	0	0	0	0	0	0	0	0	0	0	0	0	0	0	0	0
M1A111	ROFECOXIB + PARACETAMOL | M1A111	2003-07-01	1	ROFIDIN PLUS	MANKIND PHARMACEUTICALS LTD.	MANKIND PHARMACEUTICALS LTD.	MANKIND	INDIAN	PAIN / ANALGESICS	ANTI-RHEUMATICS, NON-STEROIDAL - SYSTEMIC	ANTI-INFLAMMATORY AND ANTI-RHEUMATIC PRODUCTS	MUSCULO-SKELETAL SYSTEM	ACUTE	2004-10-01	520	0	118	349	355	0	0	0	0	0	0	1255	0	56	0	0	0	0	0	0	0	0	0	0	0	0	16	0	0	0	0	0	0	0	0
M1A111	ROFECOXIB + PARACETAMOL | M1A111	2003-07-01	2	ROFEPAR	KINEDEX HEALTH CARE PVT LTD	KINEDEX HEALTH CARE PVT LTD	KINEDEX	INDIAN	PAIN / ANALGESICS	ANTI-RHEUMATICS, NON-STEROIDAL - SYSTEMIC	ANTI-INFLAMMATORY AND ANTI-RHEUMATIC PRODUCTS	MUSCULO-SKELETAL SYSTEM	ACUTE	2009-06-01	0	0	0	0	0	0	0	0	0	0	0	0	0	0	0	0	0	0	0	157	1628	1599	502	617	2242	1198	327	941	1110	21	164	35	35	35	148
M1A111	ROFECOXIB + PARACETAMOL | M1A111	2003-07-01	3	ROFIBAX PLUS	RANBAXY LABORATORIES LTD	RANBAXY LABORATORIES LTD	PHARMA	MNC	PAIN / ANALGESICS	ANTI-RHEUMATICS, NON-STEROIDAL - SYSTEMIC	ANTI-INFLAMMATORY AND ANTI-RHEUMATIC PRODUCTS	MUSCULO-SKELETAL SYSTEM	ACUTE	2008-11-01	0	0	0	0	0	0	0	0	0	0	0	0	380	0	262	0	18	0	0	0	0	0	10	0	0	0	0	0	0	0	0	0	0	0	0
M1A111	ROFECOXIB + PARACETAMOL | M1A111	2003-07-01	4	TOROXX P	TORRENT PHARMACEUTICALS LTD.	TORRENT PHARMACEUTICALS LTD.	TORRENT	INDIAN	PAIN / ANALGESICS	ANTI-RHEUMATICS, NON-STEROIDAL - SYSTEMIC	ANTI-INFLAMMATORY AND ANTI-RHEUMATIC PRODUCTS	MUSCULO-SKELETAL SYSTEM	ACUTE	2007-06-01	0	0	15	9	0	0	0	0	0	0	0	0	0	0	0	0	0	0	0	0	0	0	0	0	0	0	0	0	0	0	0	0	0	0	0
M1A111	ROFECOXIB + PARACETAMOL | M1A111	2003-07-01	5	ROFICA PLUS	MICRO LABS LTD	MICRO + BAL	HEALTH CARE	INDIAN	PAIN / ANALGESICS	ANTI-RHEUMATICS, NON-STEROIDAL - SYSTEMIC	ANTI-INFLAMMATORY AND ANTI-RHEUMATIC PRODUCTS	MUSCULO-SKELETAL SYSTEM	ACUTE	2004-09-01	0	0	0	0	0	0	0	0	0	0	0	0	0	0	0	0	0	0	0	0	0	0	0	0	0	0	0	0	0	0	0	0	0	0	0
M1A111	ROFECOXIB + PARACETAMOL | M1A111	2003-07-01	6	PAROFI	LUPIN LTD	LUPIN LTD	ENDEAVOUR	INDIAN	PAIN / ANALGESICS	ANTI-RHEUMATICS, NON-STEROIDAL - SYSTEMIC	ANTI-INFLAMMATORY AND ANTI-RHEUMATIC PRODUCTS	MUSCULO-SKELETAL SYSTEM	ACUTE	2004-03-01	345	486	1277	2206	2539	1279	627	1547	191	156	47	33	51	728	1264	1046	837	938	1319	1098	1015	919	813	971	1266	1126	0	0	0	0	0	35	35	35	35
M1A111	ROFECOXIB + PARACETAMOL | M1A111	2003-07-01	7	ROFF PLUS	UNICHEM LABORATORIES LTD	UNICHEM LABORATORIES LTD	UNICHEM	INDIAN	PAIN / ANALGESICS	ANTI-RHEUMATICS, NON-STEROIDAL - SYSTEMIC	ANTI-INFLAMMATORY AND ANTI-RHEUMATIC PRODUCTS	MUSCULO-SKELETAL SYSTEM	ACUTE	2003-12-01	0	0	0	0	0	0	0	0	1200	1092	965	1052	0	0	0	0	0	0	0	0	0	0	0	0	0	0	0	0	0	0	0	0	153	0	0
M1A111	ROFECOXIB + PARACETAMOL | M1A111	2003-07-01	8	ROFIZ PLUS	WOCKHARDT LTD	WOCKHARDT LTD	ORION	INDIAN	PAIN / ANALGESICS	ANTI-RHEUMATICS, NON-STEROIDAL - SYSTEMIC	ANTI-INFLAMMATORY AND ANTI-RHEUMATIC PRODUCTS	MUSCULO-SKELETAL SYSTEM	ACUTE	2003-07-01	0	0	0	0	583	0	0	0	246	232	232	232	0	0	0	0	0	0	0	0	0	0	0	0	0	0	0	0	0	0	0	0	0	0	0
M1A112	IBUPROFEN + PARACETAMOL + CHLORZOXAZONE | M1A112	1997-05-01	1	FLEXON MR	ARISTO PHARMACEUTICALS PVT.LTD	ARISTO PHARMACEUTICALS PVT.LTD	MAIN FORCE	INDIAN	PAIN / ANALGESICS	ANTI-RHEUMATICS, NON-STEROIDAL - SYSTEMIC	ANTI-INFLAMMATORY AND ANTI-RHEUMATIC PRODUCTS	MUSCULO-SKELETAL SYSTEM	ACUTE	1997-05-01	668832	672619	516741	695064	677289	733732	565593	731326	850071	782868	705786	627946	670812	667076	611847	735351	646727	821341	691608	686011	725182	859387	759585	768181	702839	740854	637715	699955	683260	726707	740654	689448	759143	753123	797799
M1A112	IBUPROFEN + PARACETAMOL + CHLORZOXAZONE | M1A112	1997-05-01	2	DOLOMED MR	COMED CHEMICALS PVT LTD	COMED CHEMICALS PVT LTD	PHARMA	INDIAN	PAIN / ANALGESICS	ANTI-RHEUMATICS, NON-STEROIDAL - SYSTEMIC	ANTI-INFLAMMATORY AND ANTI-RHEUMATIC PRODUCTS	MUSCULO-SKELETAL SYSTEM	ACUTE	2007-04-01	130160	108105	97965	102602	94270	108382	116240	75331	52778	32993	27141	19212	9594	9362	5134	3718	2291	1919	944	902	963	595	134	1970	58818	45369	42246	31549	37343	46783	36576	45440	39557	52799	58270
M1A112	IBUPROFEN + PARACETAMOL + CHLORZOXAZONE | M1A112	1997-05-01	3	MEGAFLAM M R	OMEGA REMEDIES PVT LTD	OMEGA REMEDIES PVT LTD	OMEGA	INDIAN	PAIN / ANALGESICS	ANTI-RHEUMATICS, NON-STEROIDAL - SYSTEMIC	ANTI-INFLAMMATORY AND ANTI-RHEUMATIC PRODUCTS	MUSCULO-SKELETAL SYSTEM	ACUTE	2007-04-01	2656	1537	2413	2496	3785	2932	2051	2971	3721	2310	2736	2889	3377	2340	2408	1765	2202	2597	3083	3230	2370	3025	2681	2530	2708	2938	2481	3351	3436	5990	4620	2261	2648	2864	3570
M1A112	IBUPROFEN + PARACETAMOL + CHLORZOXAZONE | M1A112	1997-05-01	4	ARTIFLEX PLUS	GLENMARK PHARMACEUTICALS LTD.	GLENMARK PHARMACEUTICALS LTD.	GLENMARK	INDIAN	PAIN / ANALGESICS	ANTI-RHEUMATICS, NON-STEROIDAL - SYSTEMIC	ANTI-INFLAMMATORY AND ANTI-RHEUMATIC PRODUCTS	MUSCULO-SKELETAL SYSTEM	ACUTE	2008-07-01	0	0	0	0	0	0	0	0	1343	300	700	82	0	22	181	518	250	0	0	0	0	0	131	300	110	24	150	25	50	30	0	100	0	100	0
M1A112	IBUPROFEN + PARACETAMOL + CHLORZOXAZONE | M1A112	1997-05-01	5	BRUFAMOL M	SHALAKS PHARMACEUTICALS PVT LTD	SHALAKS PHARMACEUTICALS PVT LTD	SHALAKS	INDIAN	PAIN / ANALGESICS	ANTI-RHEUMATICS, NON-STEROIDAL - SYSTEMIC	ANTI-INFLAMMATORY AND ANTI-RHEUMATIC PRODUCTS	MUSCULO-SKELETAL SYSTEM	ACUTE	2007-04-01	5264	5674	3777	5921	6193	3416	2768	1441	2405	2090	1424	1246	387	206	0	0	474	4609	4923	5890	6362	3212	6693	4699	4460	3266	24011	3989	6274	5776	2599	3498	2733	1140	435
M1A112	IBUPROFEN + PARACETAMOL + CHLORZOXAZONE | M1A112	1997-05-01	6	SPONTREL	DR. REDDYS LABORATORIES LTD	DR. REDDYS LABORATORIES LTD	PFD	INDIAN	PAIN / ANALGESICS	ANTI-RHEUMATICS, NON-STEROIDAL - SYSTEMIC	ANTI-INFLAMMATORY AND ANTI-RHEUMATIC PRODUCTS	MUSCULO-SKELETAL SYSTEM	ACUTE	2008-12-01	0	0	0	0	0	0	0	0	0	0	0	0	0	6	1	0	0	0	0	0	0	0	0	0	0	0	0	0	0	0	0	0	0	0	0
M1A112	IBUPROFEN + PARACETAMOL + CHLORZOXAZONE | M1A112	1997-05-01	7	SYSDOL MR	SYSMED LABORATORIES PVT LTD	SYSMED LABORATORIES PVT LTD	SYSMED LAB	INDIAN	PAIN / ANALGESICS	ANTI-RHEUMATICS, NON-STEROIDAL - SYSTEMIC	ANTI-INFLAMMATORY AND ANTI-RHEUMATIC PRODUCTS	MUSCULO-SKELETAL SYSTEM	ACUTE	2007-04-01	0	164	98	30	670	442	1692	50	210	93	30	60	60	33	60	93	47	42	63	64	50	0	34	34	24	0	0	0	0	0	0	0	0	0	0
M1A112	IBUPROFEN + PARACETAMOL + CHLORZOXAZONE | M1A112	1997-05-01	8	COFLAM MR	PARASOL LABORATORIES	PARASOL LABORATORIES	PARASOL	INDIAN	PAIN / ANALGESICS	ANTI-RHEUMATICS, NON-STEROIDAL - SYSTEMIC	ANTI-INFLAMMATORY AND ANTI-RHEUMATIC PRODUCTS	MUSCULO-SKELETAL SYSTEM	ACUTE	2007-04-01	231	303	140	274	239	621	209	145	69	211	193	99	47	203	71	221	146	169	209	157	70	123	32	32	25	0	36	244	25	42	0	0	0	0	0
M1A113	ASPIRIN + CAFFIENE | M1A113	2007-04-01	1	ANACIN	WYETH LTD	PFIZER + WYETH	CONSUMER HEALTHCARE	MNC	PAIN / ANALGESICS	ANTI-RHEUMATICS, NON-STEROIDAL - SYSTEMIC	ANTI-INFLAMMATORY AND ANTI-RHEUMATIC PRODUCTS	MUSCULO-SKELETAL SYSTEM	ACUTE	2007-04-01	513188	420919	503701	432863	428215	343007	390283	310562	283746	239545	329003	404189	327580	296924	254610	264530	264387	345681	392704	329931	302353	260947	376196	366761	301291	259909	291995	240403	226588	371394	327403	298168	348715	382971	526171
M1A113	ASPIRIN + CAFFIENE | M1A113	2007-04-01	2	MICROPYRIN	ABBOTT HEALTHCARE PVT. LTD	ABBOTT + ABBOTT HC + SOLVAY	ZIVON	MNC	PAIN / ANALGESICS	ANTI-RHEUMATICS, NON-STEROIDAL - SYSTEMIC	ANTI-INFLAMMATORY AND ANTI-RHEUMATIC PRODUCTS	MUSCULO-SKELETAL SYSTEM	ACUTE	2007-04-01	275783	311079	281412	250260	270683	276385	293737	380625	470030	581747	626734	561342	433101	303611	247580	374682	313823	377287	334330	541627	351769	585385	518376	400835	386249	337440	263855	290465	357204	330732	241662	210227	262203	313255	389159
M1A113	ASPIRIN + CAFFIENE | M1A113	2007-04-01	3	ANACIN MULTIPAIN	WYETH LTD	PFIZER + WYETH	CONSUMER HEALTHCARE	MNC	PAIN / ANALGESICS	ANTI-RHEUMATICS, NON-STEROIDAL - SYSTEMIC	ANTI-INFLAMMATORY AND ANTI-RHEUMATIC PRODUCTS	MUSCULO-SKELETAL SYSTEM	ACUTE	2009-11-01	0	0	0	0	0	0	0	0	0	0	0	0	0	0	0	0	0	0	0	0	0	0	0	0	806	2075	2205	3548	3780	2242	10071	11581	9708	6898	5877
M1A113	ASPIRIN + CAFFIENE | M1A113	2007-04-01	4	COLDARIN	JOHNSON & JOHNSON	JOHNSON & JOHNSON	ETHNOR	MNC	PAIN / ANALGESICS	ANTI-RHEUMATICS, NON-STEROIDAL - SYSTEMIC	ANTI-INFLAMMATORY AND ANTI-RHEUMATIC PRODUCTS	MUSCULO-SKELETAL SYSTEM	ACUTE	2007-04-01	1492	885	348	440	311	129	121	21	0	0	0	0	0	0	0	0	0	0	0	0	0	0	0	0	0	0	0	0	3	3	3	0	0	0	0
M1A113	ASPIRIN + CAFFIENE | M1A113	2007-04-01	5	CAP(FRANKLIN)	FRANKLIN LABORATORIES (INDIA) PVT. LTD.	FRANKLIN LABORATORIES (INDIA) PVT. LTD.	FRANKLIN LAB	INDIAN	PAIN / ANALGESICS	ANTI-RHEUMATICS, NON-STEROIDAL - SYSTEMIC	ANTI-INFLAMMATORY AND ANTI-RHEUMATIC PRODUCTS	MUSCULO-SKELETAL SYSTEM	ACUTE	2007-04-01	15	20	10	10	30	10	0	10	5	10	5	30	5	15	5	10	5	25	0	10	5	10	5	15	25	20	8	3	4	1	9	9	9	5	15
M1A114	DICLOFENAC + PARACETAMOL + CHYMOTRYPSIN + TRYPSIN | M1A114	2005-11-01	1	LYSOFLAM	CACHET PHARMACEUTICALS PVT LTD	ALKEM + CACHET + INDCHEMIE	CACHET	INDIAN	PAIN / ANALGESICS	ANTI-RHEUMATICS, NON-STEROIDAL - SYSTEMIC	ANTI-INFLAMMATORY AND ANTI-RHEUMATIC PRODUCTS	MUSCULO-SKELETAL SYSTEM	ACUTE	2005-11-01	134366	140564	88608	99608	120363	156171	197059	184730	187342	179662	202334	166679	165196	196611	185991	209498	196142	224173	247068	236617	280822	264107	237879	248654	241376	263197	248475	221414	230232	253623	259873	256477	318627	301154	301623
M1A114	DICLOFENAC + PARACETAMOL + CHYMOTRYPSIN + TRYPSIN | M1A114	2005-11-01	2	DOLENTIA FORTE	AKUMENTIS HEALTHCARE LTD	AKUMENTIS HEALTHCARE LTD	INSPIRIS	INDIAN	PAIN / ANALGESICS	ANTI-RHEUMATICS, NON-STEROIDAL - SYSTEMIC	ANTI-INFLAMMATORY AND ANTI-RHEUMATIC PRODUCTS	MUSCULO-SKELETAL SYSTEM	ACUTE	2010-12-01	0	0	0	0	0	0	0	0	0	0	0	0	0	0	0	0	0	0	0	0	0	0	0	0	0	0	0	0	0	0	0	0	0	0	0
M1A114	DICLOFENAC + PARACETAMOL + CHYMOTRYPSIN + TRYPSIN | M1A114	2005-11-01	3	DONN PLUS	ABBOTT HEALTHCARE PVT. LTD	ABBOTT + ABBOTT HC + SOLVAY	SARABHAI	MNC	PAIN / ANALGESICS	ANTI-RHEUMATICS, NON-STEROIDAL - SYSTEMIC	ANTI-INFLAMMATORY AND ANTI-RHEUMATIC PRODUCTS	MUSCULO-SKELETAL SYSTEM	ACUTE	2009-04-01	0	0	0	0	0	0	0	0	0	0	0	0	0	0	0	0	0	180	12	953	0	1622	190	430	455	12	0	0	0	0	0	0	0	0	0
M1A116	IBUPROFEN + PSEUDOEPHIDRINE | M1A116	2007-04-01	1	CODYLEX	ANGLO-FRENCH DRUGS & INDUSTRIES LTD.	ANGLO-FRENCH DRUGS & INDUSTRIES LTD.	MAIN	INDIAN	PAIN / ANALGESICS	ANTI-RHEUMATICS, NON-STEROIDAL - SYSTEMIC	ANTI-INFLAMMATORY AND ANTI-RHEUMATIC PRODUCTS	MUSCULO-SKELETAL SYSTEM	ACUTE	2007-04-01	0	0	0	0	0	0	0	0	0	0	0	0	0	0	0	0	0	0	0	0	0	0	0	0	0	0	618	0	0	0	0	383	0	378	0
M1A116	IBUPROFEN + PSEUDOEPHIDRINE | M1A116	2007-04-01	2	CODYLEX DS	ANGLO-FRENCH DRUGS & INDUSTRIES LTD.	ANGLO-FRENCH DRUGS & INDUSTRIES LTD.	OTHERS-INSTITUTION	INDIAN	PAIN / ANALGESICS	ANTI-RHEUMATICS, NON-STEROIDAL - SYSTEMIC	ANTI-INFLAMMATORY AND ANTI-RHEUMATIC PRODUCTS	MUSCULO-SKELETAL SYSTEM	ACUTE	2010-01-01	0	0	0	0	0	0	0	0	0	0	0	0	0	0	0	0	0	0	0	0	0	0	0	0	0	0	2	0	205	0	0	0	0	0	0
M1A116	IBUPROFEN + PSEUDOEPHIDRINE | M1A116	2007-04-01	3	SINOVIL	ETHICARE PHARMA	ETHICARE PHARMA	ETHICARE PHARMA	INDIAN	PAIN / ANALGESICS	ANTI-RHEUMATICS, NON-STEROIDAL - SYSTEMIC	ANTI-INFLAMMATORY AND ANTI-RHEUMATIC PRODUCTS	MUSCULO-SKELETAL SYSTEM	ACUTE	2007-04-01	32	19	43	7	17	16	33	14	24	20	32	31	28	11	23	45	7	10	32	3	28	39	16	9	9	0	0	0	0	538	510	0	510	9	19
M1A117	LORNOXICAM + PARACETAMOL + SERRATIOPEPETIDASE | M1A117	2010-03-01	1	LOROX SP	DYOTA NUMANDIS PHARMA PVT LTD	DYOTA NUMANDIS PHARMA PVT LTD	DYOTA NUMANDIS	INDIAN	PAIN / ANALGESICS	ANTI-RHEUMATICS, NON-STEROIDAL - SYSTEMIC	ANTI-INFLAMMATORY AND ANTI-RHEUMATIC PRODUCTS	MUSCULO-SKELETAL SYSTEM	ACUTE	2010-03-01	0	0	0	0	0	0	0	0	0	0	0	0	0	0	0	0	0	0	0	0	0	0	0	0	0	0	0	0	1062	2361	2134	2574	3852	4342	4308
M1A117	LORNOXICAM + PARACETAMOL + SERRATIOPEPETIDASE | M1A117	2010-03-01	2	TROIS D	VENUS REMEDIES LTD	VENUS REMEDIES LTD	BIOCARD	INDIAN	PAIN / ANALGESICS	ANTI-RHEUMATICS, NON-STEROIDAL - SYSTEMIC	ANTI-INFLAMMATORY AND ANTI-RHEUMATIC PRODUCTS	MUSCULO-SKELETAL SYSTEM	ACUTE	2011-06-01	0	0	0	0	0	0	0	0	0	0	0	0	0	0	0	0	0	0	0	0	0	0	0	0	0	0	0	0	0	0	0	0	0	0	0
M1A118	ACECLOFENAC + PARACETAMOL + TRAMADOL | M1A118	2003-07-01	1	ZERODOL PT	IPCA LABORATORIES PVT LTD.	IPCA LABORATORIES PVT LTD.	PHARMA	INDIAN	PAIN / ANALGESICS	ANTI-RHEUMATICS, NON-STEROIDAL - SYSTEMIC	ANTI-INFLAMMATORY AND ANTI-RHEUMATIC PRODUCTS	MUSCULO-SKELETAL SYSTEM	ACUTE	2006-12-01	14710	16789	14550	10475	11081	14046	15617	14822	16391	22970	19642	23129	24768	25288	29038	24751	25617	32411	34424	39678	37470	41797	38065	40733	40229	44767	44731	46403	38935	41896	47798	45146	64541	52434	55960
M1A118	ACECLOFENAC + PARACETAMOL + TRAMADOL | M1A118	2003-07-01	2	FEELAHA	USV LTD	USV LTD	CELESIA	INDIAN	PAIN / ANALGESICS	ANTI-RHEUMATICS, NON-STEROIDAL - SYSTEMIC	ANTI-INFLAMMATORY AND ANTI-RHEUMATIC PRODUCTS	MUSCULO-SKELETAL SYSTEM	ACUTE	2012-04-01	0	0	0	0	0	0	0	0	0	0	0	0	0	0	0	0	0	0	0	0	0	0	0	0	0	0	0	0	0	0	0	0	0	0	0
M1A118	ACECLOFENAC + PARACETAMOL + TRAMADOL | M1A118	2003-07-01	3	ACERON	CFL PHARMACEUTICALS LTD	CFL PHARMACEUTICALS LTD	COSME FARMA	INDIAN	PAIN / ANALGESICS	ANTI-RHEUMATICS, NON-STEROIDAL - SYSTEMIC	ANTI-INFLAMMATORY AND ANTI-RHEUMATIC PRODUCTS	MUSCULO-SKELETAL SYSTEM	ACUTE	2003-07-01	0	0	0	0	0	0	0	0	0	0	0	0	0	0	0	0	0	0	0	0	0	0	0	0	0	0	0	0	0	0	0	0	0	0	0
M1A118	ACECLOFENAC + PARACETAMOL + TRAMADOL | M1A118	2003-07-01	4	HIFENAC-TA	INTAS PHARMACEUTICALS LTD	INTAS PHARMACEUTICALS LTD	PHARMA	INDIAN	PAIN / ANALGESICS	ANTI-RHEUMATICS, NON-STEROIDAL - SYSTEMIC	ANTI-INFLAMMATORY AND ANTI-RHEUMATIC PRODUCTS	MUSCULO-SKELETAL SYSTEM	ACUTE	2006-02-01	27352	22495	21204	21183	20224	24318	27324	23164	26712	21023	18803	17655	20447	21886	23380	18781	17874	18981	17288	18936	17648	18720	16028	19104	18336	19660	21927	22496	21024	18010	16148	16704	16528	16391	18299
M1A118	ACECLOFENAC + PARACETAMOL + TRAMADOL | M1A118	2003-07-01	5	MOVIZ TA	JB CHEMICALS	JB CHEMICALS	AUSTER	INDIAN	PAIN / ANALGESICS	ANTI-RHEUMATICS, NON-STEROIDAL - SYSTEMIC	ANTI-INFLAMMATORY AND ANTI-RHEUMATIC PRODUCTS	MUSCULO-SKELETAL SYSTEM	ACUTE	2004-05-01	999	2740	584	274	526	516	141	79	946	750	133	129	219	87	69	34	56	0	0	0	0	0	0	0	0	0	0	0	0	0	0	0	0	107	0
M1A118	ACECLOFENAC + PARACETAMOL + TRAMADOL | M1A118	2003-07-01	6	MOVON-PT	IPCA LABORATORIES PVT LTD.	IPCA LABORATORIES PVT LTD.	ACTIVA	INDIAN	PAIN / ANALGESICS	ANTI-RHEUMATICS, NON-STEROIDAL - SYSTEMIC	ANTI-INFLAMMATORY AND ANTI-RHEUMATIC PRODUCTS	MUSCULO-SKELETAL SYSTEM	ACUTE	2006-12-01	7089	5542	5567	2168	3002	1238	1074	628	939	610	1674	495	301	285	505	299	380	406	317	323	303	184	172	203	194	194	0	23	34	153	209	159	119	120	179
M1A119	NIMESULIDE + PARACETAMOL + SERRATIOPEPTIDASE | M1A119	2005-09-01	1	SUMOFLAM	ALKEM LABORATORIES LTD.	ALKEM + CACHET + INDCHEMIE	ALKEM	INDIAN	PAIN / ANALGESICS	ANTI-RHEUMATICS, NON-STEROIDAL - SYSTEMIC	ANTI-INFLAMMATORY AND ANTI-RHEUMATIC PRODUCTS	MUSCULO-SKELETAL SYSTEM	ACUTE	2005-09-01	160881	169703	120567	98818	78526	58389	128840	158206	187201	165517	187134	156242	156556	154861	183336	193265	206159	232526	215698	234914	235580	230736	234419	223352	221624	241444	231157	233358	237793	217822	203079	215096	229296	258754	284243
M1A119	NIMESULIDE + PARACETAMOL + SERRATIOPEPTIDASE | M1A119	2005-09-01	2	NIMDASE P	OBSURGE PHARMA (P) LTD	OBSURGE PHARMA (P) LTD	OBSURGE	INDIAN	PAIN / ANALGESICS	ANTI-RHEUMATICS, NON-STEROIDAL - SYSTEMIC	ANTI-INFLAMMATORY AND ANTI-RHEUMATIC PRODUCTS	MUSCULO-SKELETAL SYSTEM	ACUTE	2007-04-01	12704	13187	14529	13853	13712	14319	13376	13470	15739	12938	15581	15734	16917	12673	14456	15305	16604	17819	19409	22161	21328	21338	21210	23708	23147	9184	18058	18833	16957	10939	15080	8577	13938	19384	18779
M1A119	NIMESULIDE + PARACETAMOL + SERRATIOPEPTIDASE | M1A119	2005-09-01	3	DENIM PLUS	MANEESH PHARMACEUTICALS LTD	MANEESH PHARMACEUTICALS LTD	PURE HEALTHCARE	INDIAN	PAIN / ANALGESICS	ANTI-RHEUMATICS, NON-STEROIDAL - SYSTEMIC	ANTI-INFLAMMATORY AND ANTI-RHEUMATIC PRODUCTS	MUSCULO-SKELETAL SYSTEM	ACUTE	2007-09-01	3039	3417	2637	2655	1712	1484	1120	1677	3213	3335	3931	3048	3043	3153	2722	3026	2412	3060	4712	4434	6621	6719	9941	5055	3965	4923	5896	5343	6752	5455	4767	7812	8385	9218	7423
M1A119	NIMESULIDE + PARACETAMOL + SERRATIOPEPTIDASE | M1A119	2005-09-01	4	NIFEN PLUS	MERIDIAN MEDICARE LTD.	MERIDIAN MEDICARE LTD.	MERIDIAN MEDICARE	INDIAN	PAIN / ANALGESICS	ANTI-RHEUMATICS, NON-STEROIDAL - SYSTEMIC	ANTI-INFLAMMATORY AND ANTI-RHEUMATIC PRODUCTS	MUSCULO-SKELETAL SYSTEM	ACUTE	2007-04-01	444	803	1194	817	963	973	613	721	976	887	1534	799	973	944	604	798	1148	950	1021	1129	1278	2360	2639	1927	1371	257	2126	1541	1370	719	1037	608	2159	1769	1406
M1A119	NIMESULIDE + PARACETAMOL + SERRATIOPEPTIDASE | M1A119	2005-09-01	5	NOCK 2 S	WANBURY LTD	WANBURY LTD	OTHERS	INDIAN	PAIN / ANALGESICS	ANTI-RHEUMATICS, NON-STEROIDAL - SYSTEMIC	ANTI-INFLAMMATORY AND ANTI-RHEUMATIC PRODUCTS	MUSCULO-SKELETAL SYSTEM	ACUTE	2007-06-01	4964	3752	4007	3724	4191	4053	4667	3586	5137	5001	4555	3070	3732	3304	3846	2950	3043	3215	2361	2981	2046	1276	528	204	436	301	713	539	1486	2461	2173	1030	3643	1661	4402
M1A119	NIMESULIDE + PARACETAMOL + SERRATIOPEPTIDASE | M1A119	2005-09-01	6	I NID SERA P	IATROS PHARMACEUTICALS PVT. LTD.	IATROS PHARMACEUTICALS PVT. LTD.	IATROS	INDIAN	PAIN / ANALGESICS	ANTI-RHEUMATICS, NON-STEROIDAL - SYSTEMIC	ANTI-INFLAMMATORY AND ANTI-RHEUMATIC PRODUCTS	MUSCULO-SKELETAL SYSTEM	ACUTE	2010-02-01	0	0	0	0	0	0	0	0	0	0	0	0	0	0	0	0	0	0	0	0	0	0	0	0	0	0	0	5	19	208	350	844	172	1532	527
M1A119	NIMESULIDE + PARACETAMOL + SERRATIOPEPTIDASE | M1A119	2005-09-01	7	OSYFEN NS	PHARMASYNTH FORMULATIONS (P) LTD	PHARMASYNTH FORMULATIONS (P) LTD	PHARMASYNTH	INDIAN	PAIN / ANALGESICS	ANTI-RHEUMATICS, NON-STEROIDAL - SYSTEMIC	ANTI-INFLAMMATORY AND ANTI-RHEUMATIC PRODUCTS	MUSCULO-SKELETAL SYSTEM	ACUTE	2007-04-01	341	381	444	235	260	39	110	232	329	231	246	300	150	119	222	367	376	448	103	190	174	212	171	163	290	376	193	252	268	518	227	332	357	931	761
M1A119	NIMESULIDE + PARACETAMOL + SERRATIOPEPTIDASE | M1A119	2005-09-01	8	ORTHOBID POWER	ABBOTT HEALTHCARE PVT. LTD	ABBOTT + ABBOTT HC + SOLVAY	MULTI SPECIALITY	MNC	PAIN / ANALGESICS	ANTI-RHEUMATICS, NON-STEROIDAL - SYSTEMIC	ANTI-INFLAMMATORY AND ANTI-RHEUMATIC PRODUCTS	MUSCULO-SKELETAL SYSTEM	ACUTE	2007-05-01	20079	17541	16520	16336	20808	15529	18510	17704	21157	15780	16307	19076	19740	18047	17393	14621	12657	13144	10393	10301	12052	10312	10587	13104	13393	7337	3988	3063	3495	1264	808	765	192	1089	279
M1A119	NIMESULIDE + PARACETAMOL + SERRATIOPEPTIDASE | M1A119	2005-09-01	9	XAPPY SP	SANIFY HEALTHCARE	SANIFY HEALTHCARE	SANIFY	INDIAN	PAIN / ANALGESICS	ANTI-RHEUMATICS, NON-STEROIDAL - SYSTEMIC	ANTI-INFLAMMATORY AND ANTI-RHEUMATIC PRODUCTS	MUSCULO-SKELETAL SYSTEM	ACUTE	2007-01-01	0	0	11	60	92	35	18	15	0	0	5	0	5	16	70	38	80	144	87	31	80	85	0	0	0	0	0	0	0	0	0	0	0	0	0
M1A120	DICLOFENAC + OMEPRAZOLE | M1A120	2006-01-01	1	DIOPRA	CADILA PHARMACEUTICALS LTD	CADILA PHARMACEUTICALS LTD	MAGNA	INDIAN	PAIN / ANALGESICS	ANTI-RHEUMATICS, NON-STEROIDAL - SYSTEMIC	ANTI-INFLAMMATORY AND ANTI-RHEUMATIC PRODUCTS	MUSCULO-SKELETAL SYSTEM	ACUTE	2006-01-01	10677	11160	10167	9179	7873	10013	6676	6613	7217	5512	6708	6266	6480	5227	5536	5309	4798	4379	5141	4364	4678	4274	3444	3532	4645	3233	4427	3797	4836	3865	3871	4770	4645	4839	5130
M1A121	DICLOFENAC + PANTOPRAZOLE | M1A121	2006-03-01	1	JUSGO PAN	INDI PHARMA	WALLACE + INDI PHARMA	INDI	INDIAN	PAIN / ANALGESICS	ANTI-RHEUMATICS, NON-STEROIDAL - SYSTEMIC	ANTI-INFLAMMATORY AND ANTI-RHEUMATIC PRODUCTS	MUSCULO-SKELETAL SYSTEM	ACUTE	2007-04-01	3250	2934	2405	3650	3814	4269	4043	5321	5762	5402	5542	5620	3894	5162	3247	2223	2716	4721	4433	4900	4950	5865	6188	4889	5346	5674	7027	5255	5848	5543	5993	5388	4750	4208	4731
M1A121	DICLOFENAC + PANTOPRAZOLE | M1A121	2006-03-01	2	DUFEX	CFL PHARMACEUTICALS LTD	CFL PHARMACEUTICALS LTD	COSME MEDICARE	INDIAN	PAIN / ANALGESICS	ANTI-RHEUMATICS, NON-STEROIDAL - SYSTEMIC	ANTI-INFLAMMATORY AND ANTI-RHEUMATIC PRODUCTS	MUSCULO-SKELETAL SYSTEM	ACUTE	2006-03-01	12832	13960	10990	13954	12662	14051	10810	10089	10674	5912	3047	2322	936	1066	534	311	312	378	24	113	38	43	38	0	0	0	0	23	48	781	183	183	183	19	49
M1A123	ACECLOFENAC + TRAMADOL | M1A123	2006-02-01	1	HIFENAC-TL	INTAS PHARMACEUTICALS LTD	INTAS PHARMACEUTICALS LTD	PHARMA	INDIAN	PAIN / ANALGESICS	ANTI-RHEUMATICS, NON-STEROIDAL - SYSTEMIC	ANTI-INFLAMMATORY AND ANTI-RHEUMATIC PRODUCTS	MUSCULO-SKELETAL SYSTEM	ACUTE	2006-02-01	6447	6548	7229	6706	4704	3926	4080	3961	3671	3331	3198	3344	3290	4748	7171	4833	3790	5168	4480	4094	6146	5324	6722	7104	5801	5609	4825	4723	5416	5703	6471	6594	7138	5631	4717
M1A125	ACECLOFENAC + RABEPRAZOLE | M1A125	2007-04-01	1	ALTRADAY	RANBAXY LABORATORIES LTD	RANBAXY LABORATORIES LTD	CROSSLAND	MNC	PAIN / ANALGESICS	ANTI-RHEUMATICS, NON-STEROIDAL - SYSTEMIC	ANTI-INFLAMMATORY AND ANTI-RHEUMATIC PRODUCTS	MUSCULO-SKELETAL SYSTEM	ACUTE	2007-04-01	1656	3820	2807	1650	2478	26754	30646	889	11579	2377	2454	0	0	0	0	0	9728	22605	105197	165286	207457	208366	189873	211213	231894	273816	177178	182659	201735	247129	232304	262421	248929	248622	229419
M1A125	ACECLOFENAC + RABEPRAZOLE | M1A125	2007-04-01	2	ZIX R	JENBURKT PHARMACEUTICALS LTD	JENBURKT PHARMACEUTICALS LTD	JENBURKT	INDIAN	PAIN / ANALGESICS	ANTI-RHEUMATICS, NON-STEROIDAL - SYSTEMIC	ANTI-INFLAMMATORY AND ANTI-RHEUMATIC PRODUCTS	MUSCULO-SKELETAL SYSTEM	ACUTE	2009-08-01	0	0	0	0	0	0	0	0	0	0	0	0	0	0	0	0	0	0	0	0	0	77	5814	7645	8616	12135	11711	13369	11483	12996	13296	14152	17849	17166	17291
M1A126	FAMOTIDINE + MEFENAMIC ACID + DICYCLOMINE | M1A126	2007-04-01	1	MEFATIN SPAS	SRESAN PHARMACEUTICALS	SRESAN PHARMACEUTICALS	SRESAN	INDIAN	PAIN / ANALGESICS	ANTI-RHEUMATICS, NON-STEROIDAL - SYSTEMIC	ANTI-INFLAMMATORY AND ANTI-RHEUMATIC PRODUCTS	MUSCULO-SKELETAL SYSTEM	ACUTE	2007-04-01	702	481	587	638	753	786	662	1208	388	481	811	618	700	838	1342	874	1030	2112	972	3640	4785	3189	2025	3148	1898	3405	3850	3540	5388	6540	3582	4860	7405	5169	4029
M1A127	NIMESULIDE + CAMYLOFIN | M1A127	2002-03-01	1	ANAFORTAN N (NPIL)	ABBOTT HEALTHCARE PVT. LTD	ABBOTT + ABBOTT HC + SOLVAY	TRUECARE	MNC	PAIN / ANALGESICS	ANTI-RHEUMATICS, NON-STEROIDAL - SYSTEMIC	ANTI-INFLAMMATORY AND ANTI-RHEUMATIC PRODUCTS	MUSCULO-SKELETAL SYSTEM	ACUTE	2002-03-01	2881	2354	3129	2257	3337	3139	2311	12543	15078	19960	17740	14134	15527	18781	16121	16503	20692	25241	25046	23314	24251	21753	23780	21073	22915	22241	22320	24692	24687	26538	28205	32199	33238	31793	28990
M1A127	NIMESULIDE + CAMYLOFIN | M1A127	2002-03-01	2	SUMO SPAS	ALKEM LABORATORIES LTD.	ALKEM + CACHET + INDCHEMIE	ALKEM	INDIAN	PAIN / ANALGESICS	ANTI-RHEUMATICS, NON-STEROIDAL - SYSTEMIC	ANTI-INFLAMMATORY AND ANTI-RHEUMATIC PRODUCTS	MUSCULO-SKELETAL SYSTEM	ACUTE	2005-01-01	17548	19622	19029	18802	21618	24620	25399	24096	30299	28012	25630	21022	20262	19588	20066	20940	23427	25969	31235	29839	30955	31914	29978	26482	24431	28601	24932	24299	25254	27393	23789	24451	31593	28255	27357
M1A128	PARACETAMOL + CODEINE + IBUPROFEN | M1A128	2005-05-01	1	COMBIDIN	SOMATICO PHARMACEUTICALS LTD	SOMATICO PHARMACEUTICALS LTD	SOMATICO	INDIAN	PAIN / ANALGESICS	ANTI-RHEUMATICS, NON-STEROIDAL - SYSTEMIC	ANTI-INFLAMMATORY AND ANTI-RHEUMATIC PRODUCTS	MUSCULO-SKELETAL SYSTEM	ACUTE	2005-05-01	1849	1286	1764	1842	945	889	1108	544	7	4	33	32	41	25	90	5	0	0	0	0	0	0	0	0	0	0	0	0	0	0	0	0	0	0	0
M1A129	DEXIBUPROFEN + PARACETAMOL | M1A129	2006-11-01	1	POWERPARA	ABBOTT HEALTHCARE PVT. LTD	ABBOTT + ABBOTT HC + SOLVAY	ACTIS	MNC	PAIN / ANALGESICS	ANTI-RHEUMATICS, NON-STEROIDAL - SYSTEMIC	ANTI-INFLAMMATORY AND ANTI-RHEUMATIC PRODUCTS	MUSCULO-SKELETAL SYSTEM	ACUTE	2008-03-01	0	0	0	0	50280	64490	86115	92987	108928	105985	120367	86514	67888	70832	58913	53936	46418	31968	17431	9539	5234	3426	1677	8548	10513	10707	4379	3190	2986	2501	2736	2847	2096	1942	1481
M1A129	DEXIBUPROFEN + PARACETAMOL | M1A129	2006-11-01	2	BRUTEK P	ZUVENTUS HEALTHCARE LTD	EMCURE + ZUVENTUS	ZUVISTA	INDIAN	PAIN / ANALGESICS	ANTI-RHEUMATICS, NON-STEROIDAL - SYSTEMIC	ANTI-INFLAMMATORY AND ANTI-RHEUMATIC PRODUCTS	MUSCULO-SKELETAL SYSTEM	ACUTE	2007-10-01	0	131	45	17	1711	195	168	164	62	170	227	2	0	9	35172	59799	56074	56728	51961	53250	57784	54125	48094	46195	33025	25568	31815	31280	29378	23249	19687	20260	17559	18088	16351
M1A129	DEXIBUPROFEN + PARACETAMOL | M1A129	2006-11-01	3	SIBET P	GLENMARK PHARMACEUTICALS LTD.	GLENMARK PHARMACEUTICALS LTD.	INTEGRACE	INDIAN	PAIN / ANALGESICS	ANTI-RHEUMATICS, NON-STEROIDAL - SYSTEMIC	ANTI-INFLAMMATORY AND ANTI-RHEUMATIC PRODUCTS	MUSCULO-SKELETAL SYSTEM	ACUTE	2006-11-01	31870	43078	40135	28486	21140	20665	17855	15628	16967	16584	14878	12395	12017	11353	8987	6758	5552	2718	1555	645	231	45	71	208	12	79	99	4	4	334	201	259	345	69	0
M1A129	DEXIBUPROFEN + PARACETAMOL | M1A129	2006-11-01	4	DEBURA	PROCHEM INDIA PVT LTD	PROCHEM INDIA PVT LTD	PROCHEM INDIA	INDIAN	PAIN / ANALGESICS	ANTI-RHEUMATICS, NON-STEROIDAL - SYSTEMIC	ANTI-INFLAMMATORY AND ANTI-RHEUMATIC PRODUCTS	MUSCULO-SKELETAL SYSTEM	ACUTE	2008-08-01	0	0	0	0	0	0	0	0	0	28	61	102	321	791	482	295	439	400	605	249	200	199	194	69	84	125	125	70	59	48	144	110	315	99	29
M1A13	DICLOFENAC + NIMESULIDE | M1A13	2004-03-01	1	RID FORTE MD	UDIK PHARMACEUTICALS	UDIK PHARMACEUTICALS	UDIK	INDIAN	PAIN / ANALGESICS	ANTI-RHEUMATICS, NON-STEROIDAL - SYSTEMIC	ANTI-INFLAMMATORY AND ANTI-RHEUMATIC PRODUCTS	MUSCULO-SKELETAL SYSTEM	ACUTE	2008-04-01	0	0	0	0	0	2076	1814	2716	2712	2031	3635	3607	2922	1122	1251	3134	1614	1664	22	2710	1014	0	3145	2681	3507	3563	4620	2905	3183	3868	2592	2065	1848	1225	1473
M1A13	DICLOFENAC + NIMESULIDE | M1A13	2004-03-01	2	NIMELIDE FEN	CADILA PHARMACEUTICALS LTD	CADILA PHARMACEUTICALS LTD	GENERIC	INDIAN	PAIN / ANALGESICS	ANTI-RHEUMATICS, NON-STEROIDAL - SYSTEMIC	ANTI-INFLAMMATORY AND ANTI-RHEUMATIC PRODUCTS	MUSCULO-SKELETAL SYSTEM	ACUTE	2004-05-01	1195	1457	2036	1408	1020	973	1465	2397	2203	2685	2819	6130	4372	6493	6209	4505	5636	5236	8665	14568	14141	10299	7712	8254	7849	7443	11899	7670	10303	6745	8103	8603	5777	4383	6006
M1A13	DICLOFENAC + NIMESULIDE | M1A13	2004-03-01	3	MERISULIDE FEN	WOCKHARDT LTD	WOCKHARDT LTD	MERIND	INDIAN	PAIN / ANALGESICS	ANTI-RHEUMATICS, NON-STEROIDAL - SYSTEMIC	ANTI-INFLAMMATORY AND ANTI-RHEUMATIC PRODUCTS	MUSCULO-SKELETAL SYSTEM	ACUTE	2008-08-01	0	0	0	0	0	0	0	0	0	40	112	0	326	0	0	0	0	23	0	0	0	0	1386	371	2439	1860	869	113	3149	672	807	389	1705	7606	1829
M1A13	DICLOFENAC + NIMESULIDE | M1A13	2004-03-01	4	RID MD (UDIK)	UDIK PHARMACEUTICALS	UDIK PHARMACEUTICALS	UDIK	INDIAN	PAIN / ANALGESICS	ANTI-RHEUMATICS, NON-STEROIDAL - SYSTEMIC	ANTI-INFLAMMATORY AND ANTI-RHEUMATIC PRODUCTS	MUSCULO-SKELETAL SYSTEM	ACUTE	2006-10-01	0	0	0	0	0	1139	1087	1363	1657	1035	601	986	461	1269	1367	312	680	993	1	1022	1840	0	2388	732	1347	1746	2277	2248	814	1877	1681	1731	2017	2651	880
M1A13	DICLOFENAC + NIMESULIDE | M1A13	2004-03-01	5	RID PLUS	UDIK PHARMACEUTICALS	UDIK PHARMACEUTICALS	UDIK	INDIAN	PAIN / ANALGESICS	ANTI-RHEUMATICS, NON-STEROIDAL - SYSTEMIC	ANTI-INFLAMMATORY AND ANTI-RHEUMATIC PRODUCTS	MUSCULO-SKELETAL SYSTEM	ACUTE	2006-07-01	0	0	0	0	0	888	1684	1258	2181	1908	538	3831	224	979	1054	1097	1756	2320	220	412	119	120	2008	563	1201	1440	1396	1336	1795	1882	1646	955	993	104	1199
M1A13	DICLOFENAC + NIMESULIDE | M1A13	2004-03-01	6	LUPISULIDE-D	LUPIN LTD	LUPIN LTD	GENERIC	INDIAN	PAIN / ANALGESICS	ANTI-RHEUMATICS, NON-STEROIDAL - SYSTEMIC	ANTI-INFLAMMATORY AND ANTI-RHEUMATIC PRODUCTS	MUSCULO-SKELETAL SYSTEM	ACUTE	2010-05-01	0	0	0	0	0	0	0	0	0	0	0	0	0	0	0	0	0	0	0	0	0	0	0	0	0	0	0	0	0	0	54	0	28	2387	468
M1A13	DICLOFENAC + NIMESULIDE | M1A13	2004-03-01	7	EMSULIDE FEN	EMCURE PHARMACEUTICALS LTD	EMCURE + ZUVENTUS	ENNOVA	INDIAN	PAIN / ANALGESICS	ANTI-RHEUMATICS, NON-STEROIDAL - SYSTEMIC	ANTI-INFLAMMATORY AND ANTI-RHEUMATIC PRODUCTS	MUSCULO-SKELETAL SYSTEM	ACUTE	2010-01-01	0	0	0	0	0	0	0	0	0	0	0	0	0	0	0	0	0	0	0	0	0	0	0	0	0	0	0	0	0	0	0	0	0	0	0
M1A13	DICLOFENAC + NIMESULIDE | M1A13	2004-03-01	8	RID (UDIK)	UDIK PHARMACEUTICALS	UDIK PHARMACEUTICALS	UDIK	INDIAN	PAIN / ANALGESICS	ANTI-RHEUMATICS, NON-STEROIDAL - SYSTEMIC	ANTI-INFLAMMATORY AND ANTI-RHEUMATIC PRODUCTS	MUSCULO-SKELETAL SYSTEM	ACUTE	2008-04-01	0	0	0	0	0	1246	224	182	1056	1035	951	2705	21	1279	1379	930	937	2026	108	297	21	0	930	76	35	1585	1424	1424	921	1039	992	530	579	85	1108
M1A13	DICLOFENAC + NIMESULIDE | M1A13	2004-03-01	9	TOREX PAIN RELIEF	TORQUE PHARMACEUTICALS PVT LTD	TORQUE PHARMACEUTICALS PVT LTD	TORQUE	INDIAN	PAIN / ANALGESICS	ANTI-RHEUMATICS, NON-STEROIDAL - SYSTEMIC	ANTI-INFLAMMATORY AND ANTI-RHEUMATIC PRODUCTS	MUSCULO-SKELETAL SYSTEM	ACUTE	2010-10-01	0	0	0	0	0	0	0	0	0	0	0	0	0	0	0	0	0	0	0	0	0	0	0	0	0	0	0	0	0	0	0	0	0	0	0
M1A13	DICLOFENAC + NIMESULIDE | M1A13	2004-03-01	10	NIRESULIDE FEN	NIRLIFE HEALTHCARE	NIRLIFE HEALTHCARE	NIRLIFE	INDIAN	PAIN / ANALGESICS	ANTI-RHEUMATICS, NON-STEROIDAL - SYSTEMIC	ANTI-INFLAMMATORY AND ANTI-RHEUMATIC PRODUCTS	MUSCULO-SKELETAL SYSTEM	ACUTE	2010-09-01	0	0	0	0	0	0	0	0	0	0	0	0	0	0	0	0	0	0	0	0	0	0	0	0	0	0	0	0	0	0	0	0	0	0	5
M1A13	DICLOFENAC + NIMESULIDE | M1A13	2004-03-01	11	NICIP FEN	CIPLA LTD.	CIPLA LTD.	GENERIC	INDIAN	PAIN / ANALGESICS	ANTI-RHEUMATICS, NON-STEROIDAL - SYSTEMIC	ANTI-INFLAMMATORY AND ANTI-RHEUMATIC PRODUCTS	MUSCULO-SKELETAL SYSTEM	ACUTE	2009-11-01	0	0	0	0	0	0	0	0	0	0	0	0	0	0	0	0	0	0	0	0	0	0	0	0	30	19	60	379	299	378	314	418	682	389	366
M1A13	DICLOFENAC + NIMESULIDE | M1A13	2004-03-01	12	NACONIMA	TORQUE PHARMACEUTICALS PVT LTD	TORQUE PHARMACEUTICALS PVT LTD	TORQUE	INDIAN	PAIN / ANALGESICS	ANTI-RHEUMATICS, NON-STEROIDAL - SYSTEMIC	ANTI-INFLAMMATORY AND ANTI-RHEUMATIC PRODUCTS	MUSCULO-SKELETAL SYSTEM	ACUTE	2007-06-01	0	0	0	0	0	0	0	0	0	0	14	0	0	0	0	0	0	0	0	0	0	0	0	0	0	0	0	0	0	0	0	0	0	0	0
M1A13	DICLOFENAC + NIMESULIDE | M1A13	2004-03-01	13	NIMIFEN	GLENMARK PHARMACEUTICALS LTD.	GLENMARK PHARMACEUTICALS LTD.	GENERIC	INDIAN	PAIN / ANALGESICS	ANTI-RHEUMATICS, NON-STEROIDAL - SYSTEMIC	ANTI-INFLAMMATORY AND ANTI-RHEUMATIC PRODUCTS	MUSCULO-SKELETAL SYSTEM	ACUTE	2007-04-01	1081	283	215	653	276	1548	284	367	413	281	612	224	350	67	0	0	870	0	0	0	3	0	440	348	1041	1159	481	0	0	0	0	0	0	0	74
M1A13	DICLOFENAC + NIMESULIDE | M1A13	2004-03-01	14	DICLONICE	TORQUE PHARMACEUTICALS PVT LTD	TORQUE PHARMACEUTICALS PVT LTD	TORQUE	INDIAN	PAIN / ANALGESICS	ANTI-RHEUMATICS, NON-STEROIDAL - SYSTEMIC	ANTI-INFLAMMATORY AND ANTI-RHEUMATIC PRODUCTS	MUSCULO-SKELETAL SYSTEM	ACUTE	2007-04-01	513	424	1200	844	1333	1333	1067	293	444	1053	258	267	178	444	267	133	426	360	1737	937	648	2244	1378	5803	1164	558	515	4115	288	1201	172	214	257	342	285
M1A13	DICLOFENAC + NIMESULIDE | M1A13	2004-03-01	15	NIMPUS D	AMPUS LIFESCIENCES LTD	AMPUS LIFESCIENCES LTD	AMPUS	INDIAN	PAIN / ANALGESICS	ANTI-RHEUMATICS, NON-STEROIDAL - SYSTEMIC	ANTI-INFLAMMATORY AND ANTI-RHEUMATIC PRODUCTS	MUSCULO-SKELETAL SYSTEM	ACUTE	2007-04-01	15	10	1	39	253	15	63	38	0	0	0	0	0	0	0	0	0	0	0	0	0	0	0	0	0	0	0	0	0	0	0	0	0	0	0
M1A13	DICLOFENAC + NIMESULIDE | M1A13	2004-03-01	16	NISUL PLUS	INTAS PHARMACEUTICALS LTD	INTAS PHARMACEUTICALS LTD	GENERIC	INDIAN	PAIN / ANALGESICS	ANTI-RHEUMATICS, NON-STEROIDAL - SYSTEMIC	ANTI-INFLAMMATORY AND ANTI-RHEUMATIC PRODUCTS	MUSCULO-SKELETAL SYSTEM	ACUTE	2004-03-01	0	891	1856	4754	4160	0	0	0	5444	1473	1260	324	1086	3	6	20	0	0	537	0	1895	0	0	0	0	2892	1141	1142	1187	438	0	210	595	421	1420
M1A131	PARACETAMOL + CHLORMEZANONE + IBUPROFEN | M1A131	2007-04-01	1	PROFINEX MR	NAVIL LABORATORIES	NAVIL LABORATORIES	NAVIL	INDIAN	PAIN / ANALGESICS	ANTI-RHEUMATICS, NON-STEROIDAL - SYSTEMIC	ANTI-INFLAMMATORY AND ANTI-RHEUMATIC PRODUCTS	MUSCULO-SKELETAL SYSTEM	ACUTE	2007-04-01	699	995	814	638	690	626	548	978	1001	1041	882	732	911	755	966	912	874	1349	1097	1341	903	988	1105	1236	1200	1699	1075	856	1035	1076	1386	1360	1304	1645	1577
M1A131	PARACETAMOL + CHLORMEZANONE + IBUPROFEN | M1A131	2007-04-01	2	PRESTIFEN MR	SYNTHIKO FORMULATIONS LTD.	SYNTHIKO FORMULATIONS LTD.	SYNTHIKO	INDIAN	PAIN / ANALGESICS	ANTI-RHEUMATICS, NON-STEROIDAL - SYSTEMIC	ANTI-INFLAMMATORY AND ANTI-RHEUMATIC PRODUCTS	MUSCULO-SKELETAL SYSTEM	ACUTE	2007-04-01	891	1500	968	1009	774	1200	798	1106	1431	1178	1409	956	670	797	861	705	1188	1815	1440	1321	913	1326	811	1077	795	1417	824	1061	853	1741	1554	925	753	796	677
M1A131	PARACETAMOL + CHLORMEZANONE + IBUPROFEN | M1A131	2007-04-01	3	NEUROPHEN COMPOUND	INDSWIFT LABORATORIES LTD.	INDSWIFT LABORATORIES LTD.	INDSWIFT LABORATORIES	INDIAN	PAIN / ANALGESICS	ANTI-RHEUMATICS, NON-STEROIDAL - SYSTEMIC	ANTI-INFLAMMATORY AND ANTI-RHEUMATIC PRODUCTS	MUSCULO-SKELETAL SYSTEM	ACUTE	2007-06-01	0	0	4047	4047	428	0	0	0	1619	0	0	0	0	0	0	0	0	0	0	0	0	0	0	0	0	0	0	0	0	0	0	0	0	0	0
M1A132	PARACETAMOL + DICLOFENAC + TRAMADOL | M1A132	2007-12-01	1	DICLOFON	PSYCHOTROPICS INDIA LTD	PSYCHOTROPICS INDIA LTD	PSYCHOTROPICS	INDIAN	PAIN / ANALGESICS	ANTI-RHEUMATICS, NON-STEROIDAL - SYSTEMIC	ANTI-INFLAMMATORY AND ANTI-RHEUMATIC PRODUCTS	MUSCULO-SKELETAL SYSTEM	ACUTE	2007-12-01	0	58	7520	2006	4323	4622	2821	417	896	546	2194	1485	5475	3502	1747	2846	1774	2170	1633	3025	4116	2905	2146	1764	2571	1406	3737	2241	1802	1927	3319	4737	2664	2154	1646
M1A133	PARACETAMOL + OXYPHENBUTAZONE | M1A133	2007-04-01	1	ALGIRIL	P &B LABORATORIES PVT LTD	P &B LABORATORIES PVT LTD	PB LAB	INDIAN	PAIN / ANALGESICS	ANTI-RHEUMATICS, NON-STEROIDAL - SYSTEMIC	ANTI-INFLAMMATORY AND ANTI-RHEUMATIC PRODUCTS	MUSCULO-SKELETAL SYSTEM	ACUTE	2007-04-01	3082	2125	2255	1922	3124	3026	3083	2003	3566	3880	4196	2346	1769	1987	1851	2251	2162	1984	1428	2275	3407	3535	3669	2991	1598	1615	1973	1982	2101	2134	1679	1711	2536	4077	3733
M1A133	PARACETAMOL + OXYPHENBUTAZONE | M1A133	2007-04-01	2	PRESTIGESIC	SYNTHIKO FORMULATIONS LTD.	SYNTHIKO FORMULATIONS LTD.	SYNTHIKO	INDIAN	PAIN / ANALGESICS	ANTI-RHEUMATICS, NON-STEROIDAL - SYSTEMIC	ANTI-INFLAMMATORY AND ANTI-RHEUMATIC PRODUCTS	MUSCULO-SKELETAL SYSTEM	ACUTE	2007-04-01	1001	1031	604	1379	162	323	208	271	479	1169	190	346	250	0	307	510	172	1743	1120	893	600	1057	717	1566	1278	1208	1519	1173	2443	1727	2058	1748	1289	1304	1606
M1A134	NABUMETONE + PARACETAMOL | M1A134	2007-06-01	1	NILITIS P	IPCA LABORATORIES PVT LTD.	IPCA LABORATORIES PVT LTD.	ACTIVA	INDIAN	PAIN / ANALGESICS	ANTI-RHEUMATICS, NON-STEROIDAL - SYSTEMIC	ANTI-INFLAMMATORY AND ANTI-RHEUMATIC PRODUCTS	MUSCULO-SKELETAL SYSTEM	ACUTE	2007-06-01	25574	24690	23250	24150	20642	25853	20584	18054	16983	15219	16254	16901	16722	12882	14690	12377	10655	16618	13275	14811	16437	10596	11842	10534	13545	8728	13882	9162	8648	11235	8552	9978	9598	8656	10945
M1A135	PARACETAMOL + FAMOTIDINE + IBUPROFEN | M1A135	2008-02-01	1	IBUKIND PLUS	MANKIND PHARMACEUTICALS LTD.	MANKIND PHARMACEUTICALS LTD.	LIFESTAR	INDIAN	PAIN / ANALGESICS	ANTI-RHEUMATICS, NON-STEROIDAL - SYSTEMIC	ANTI-INFLAMMATORY AND ANTI-RHEUMATIC PRODUCTS	MUSCULO-SKELETAL SYSTEM	ACUTE	2008-02-01	0	0	0	46631	55265	55381	57960	58872	69668	68906	61647	61319	65597	63037	61175	61140	54219	38591	29167	18352	15748	10763	6929	3390	3103	2103	2006	1907	2086	2103	1341	597	3187	10654	13862
M1A136	PARACETAMOL + DICLOFENAC + RABEPRAZOLE | M1A136	2007-11-01	1	SOFTDICLO ACUTE	PANACEA BIOTEC LTD	PANACEA BIOTEC LTD	PRO CARE	INDIAN	PAIN / ANALGESICS	ANTI-RHEUMATICS, NON-STEROIDAL - SYSTEMIC	ANTI-INFLAMMATORY AND ANTI-RHEUMATIC PRODUCTS	MUSCULO-SKELETAL SYSTEM	ACUTE	2007-11-01	8932	8948	10623	10961	13826	14283	15340	14207	16954	13608	13697	12261	11597	12955	10091	10329	9676	10632	9888	8699	7690	7787	7211	8676	7133	8232	6251	6391	6391	6502	5962	5477	5791	5687	5520
M1A139	CHLORZOXAZONE + DICLOFENAC + TRAMADOL | M1A139	2008-01-01	1	DICLOFON MR	PSYCHOTROPICS INDIA LTD	PSYCHOTROPICS INDIA LTD	PSYCHOTROPICS	INDIAN	PAIN / ANALGESICS	ANTI-RHEUMATICS, NON-STEROIDAL - SYSTEMIC	ANTI-INFLAMMATORY AND ANTI-RHEUMATIC PRODUCTS	MUSCULO-SKELETAL SYSTEM	ACUTE	2008-01-01	0	0	8163	8492	10905	10908	13118	12857	12564	6372	10115	5477	3951	8511	2224	3792	4033	4982	3959	3815	3270	2946	1159	2816	2040	1306	7005	6537	7728	7332	8106	5597	7991	6267	5406
M1A14	DICLOFENAC + PARACETAMOL | M1A14	2001-03-01	1	ESGIPYRIN	ABBOTT HEALTHCARE PVT. LTD	ABBOTT + ABBOTT HC + SOLVAY	ZESTEK	MNC	PAIN / ANALGESICS	ANTI-RHEUMATICS, NON-STEROIDAL - SYSTEMIC	ANTI-INFLAMMATORY AND ANTI-RHEUMATIC PRODUCTS	MUSCULO-SKELETAL SYSTEM	ACUTE	2007-04-01	647990	619421	630518	740991	662228	864601	835312	775135	849233	721413	717636	776140	908868	1034773	858689	888665	684823	830829	651357	628347	671249	670416	638618	691940	642813	621728	725893	661747	748985	697314	563059	562084	647853	703118	688170
M1A14	DICLOFENAC + PARACETAMOL | M1A14	2001-03-01	2	OXALGIN DP	ZYDUS CADILA	ZYDUS + BIOCHEM	CADILA	INDIAN	PAIN / ANALGESICS	ANTI-RHEUMATICS, NON-STEROIDAL - SYSTEMIC	ANTI-INFLAMMATORY AND ANTI-RHEUMATIC PRODUCTS	MUSCULO-SKELETAL SYSTEM	ACUTE	2007-04-01	625107	485794	305063	331553	415471	690327	554519	493942	520059	567651	536502	533958	624640	467680	453135	391273	403618	550520	640406	461499	486408	742910	704332	561551	582490	571978	633913	671875	630181	555055	498667	719041	710823	551468	587266
M1A14	DICLOFENAC + PARACETAMOL | M1A14	2001-03-01	3	DICLOWIN PLUS	WINGS PHARMACEUTICALS PVT. LTD.	WINGS PHARMACEUTICALS PVT. LTD.	WINGS	INDIAN	PAIN / ANALGESICS	ANTI-RHEUMATICS, NON-STEROIDAL - SYSTEMIC	ANTI-INFLAMMATORY AND ANTI-RHEUMATIC PRODUCTS	MUSCULO-SKELETAL SYSTEM	ACUTE	2008-04-01	0	0	0	0	0	2668030	13812095	6678422	2494386	5136988	5322224	7132111	6665781	2326734	5494320	1436795	1560334	915574	6195985	2049821	2233585	11726635	1103761	1737053	3435610	640582	1922718	2012462	1519717	1658989	1762025	1202136	1289432	1163737	2287572
M1A14	DICLOFENAC + PARACETAMOL | M1A14	2001-03-01	4	DYNAPAR	TROIKAA PHARMACEUTICALS LTD	TROIKAA PHARMACEUTICALS LTD	SPEKTRA	INDIAN	PAIN / ANALGESICS	ANTI-RHEUMATICS, NON-STEROIDAL - SYSTEMIC	ANTI-INFLAMMATORY AND ANTI-RHEUMATIC PRODUCTS	MUSCULO-SKELETAL SYSTEM	ACUTE	2007-04-01	134746	118233	135994	141890	130840	133740	125749	159193	231116	183776	172158	110968	92114	182440	133793	149491	163878	129311	129359	134563	156127	167818	150678	157853	154178	137904	183869	178212	165006	203829	211698	203818	228152	216843	207987
M1A14	DICLOFENAC + PARACETAMOL | M1A14	2001-03-01	5	DICLOMOL	WIN-MEDICARE PVT. LTD.	WIN-MEDICARE PVT. LTD.	WIN MEDICARE	MNC	PAIN / ANALGESICS	ANTI-RHEUMATICS, NON-STEROIDAL - SYSTEMIC	ANTI-INFLAMMATORY AND ANTI-RHEUMATIC PRODUCTS	MUSCULO-SKELETAL SYSTEM	ACUTE	2007-04-01	270849	276180	243735	251017	257082	350805	325610	334457	371129	371180	372711	407949	413860	421476	384695	370856	415770	388577	360660	400985	372800	369957	385325	368212	323803	321586	340360	333497	335672	359559	335192	341912	367717	384216	405470
M1A14	DICLOFENAC + PARACETAMOL | M1A14	2001-03-01	6	JONAC PLUS	ZYDUS CADILA	ZYDUS + BIOCHEM	PHARMA	INDIAN	PAIN / ANALGESICS	ANTI-RHEUMATICS, NON-STEROIDAL - SYSTEMIC	ANTI-INFLAMMATORY AND ANTI-RHEUMATIC PRODUCTS	MUSCULO-SKELETAL SYSTEM	ACUTE	2010-01-01	0	0	0	0	0	0	0	0	0	0	0	0	0	0	0	0	0	0	0	0	0	0	0	0	0	0	42999	40585	33803	40313	30248	25934	42569	2300	3103
M1A14	DICLOFENAC + PARACETAMOL | M1A14	2001-03-01	7	DICLORAN A	JB CHEMICALS	JB CHEMICALS	UNIQUE	INDIAN	PAIN / ANALGESICS	ANTI-RHEUMATICS, NON-STEROIDAL - SYSTEMIC	ANTI-INFLAMMATORY AND ANTI-RHEUMATIC PRODUCTS	MUSCULO-SKELETAL SYSTEM	ACUTE	2002-05-01	180697	272174	191128	206251	208262	239887	201030	188227	277755	228556	293267	253104	269169	248061	238864	188844	246657	231637	210771	243000	289807	296535	335554	367743	325636	328653	280102	324084	346665	310940	268646	356697	322830	317338	326566
M1A14	DICLOFENAC + PARACETAMOL | M1A14	2001-03-01	8	MAGADOL	ALEMBIC LTD	ALEMBIC LTD	PHARMA	INDIAN	PAIN / ANALGESICS	ANTI-RHEUMATICS, NON-STEROIDAL - SYSTEMIC	ANTI-INFLAMMATORY AND ANTI-RHEUMATIC PRODUCTS	MUSCULO-SKELETAL SYSTEM	ACUTE	2007-04-01	191325	170734	177764	164125	186850	223044	180835	177711	477340	233770	228996	202890	243770	236249	242765	242715	235537	221319	207754	191610	222205	231935	231551	241589	208580	232699	232490	239799	234212	241833	235396	244167	256314	259384	322185
M1A14	DICLOFENAC + PARACETAMOL | M1A14	2001-03-01	9	VOVERAN PLUS	NOVARTIS INDIA LTD	NOVARTIS INDIA LTD	MPBU	MNC	PAIN / ANALGESICS	ANTI-RHEUMATICS, NON-STEROIDAL - SYSTEMIC	ANTI-INFLAMMATORY AND ANTI-RHEUMATIC PRODUCTS	MUSCULO-SKELETAL SYSTEM	ACUTE	2007-04-01	186080	161408	148643	143635	152852	202913	201999	234692	240536	229680	219914	213132	204571	216498	202919	184964	197909	229635	188412	207793	220631	224075	228586	231606	194843	195445	177475	165923	171728	196390	201092	210301	219502	211811	215825
M1A14	DICLOFENAC + PARACETAMOL | M1A14	2001-03-01	10	DICLOGESIC	TORRENT PHARMACEUTICALS LTD.	TORRENT PHARMACEUTICALS LTD.	VISTA	INDIAN	PAIN / ANALGESICS	ANTI-RHEUMATICS, NON-STEROIDAL - SYSTEMIC	ANTI-INFLAMMATORY AND ANTI-RHEUMATIC PRODUCTS	MUSCULO-SKELETAL SYSTEM	ACUTE	2007-04-01	180898	153262	230149	213253	159839	274834	253969	223360	226718	251086	272383	224164	191159	188493	236706	222894	198820	259354	226672	244814	227394	223576	220686	233811	241020	249394	203735	190312	188400	215673	222786	211325	225208	216288	215791
M1A14	DICLOFENAC + PARACETAMOL | M1A14	2001-03-01	11	DUOFLAM N	MANEESH PHARMACEUTICALS LTD	MANEESH PHARMACEUTICALS LTD	MANAVCARE	INDIAN	PAIN / ANALGESICS	ANTI-RHEUMATICS, NON-STEROIDAL - SYSTEMIC	ANTI-INFLAMMATORY AND ANTI-RHEUMATIC PRODUCTS	MUSCULO-SKELETAL SYSTEM	ACUTE	2011-10-01	0	0	0	0	0	0	0	0	0	0	0	0	0	0	0	0	0	0	0	0	0	0	0	0	0	0	0	0	0	0	0	0	0	0	0
M1A14	DICLOFENAC + PARACETAMOL | M1A14	2001-03-01	12	DAN P	UNISON PHARMACEUTICALS	UNISON PHARMACEUTICALS	UNISON	INDIAN	PAIN / ANALGESICS	ANTI-RHEUMATICS, NON-STEROIDAL - SYSTEMIC	ANTI-INFLAMMATORY AND ANTI-RHEUMATIC PRODUCTS	MUSCULO-SKELETAL SYSTEM	ACUTE	2007-04-01	191103	191877	193119	204921	202861	212681	205638	202848	216311	210032	205216	224140	236473	249768	248612	229452	238755	238469	226142	248247	267780	253882	253883	254010	232384	250967	249383	249038	250467	271756	254758	253448	283656	271500	287249
M1A14	DICLOFENAC + PARACETAMOL | M1A14	2001-03-01	13	FASTAC	SYNCOM FORMULATIONS (I) LIMITED	SYNCOM FORMULATIONS (I) LIMITED	SYNCOM	INDIAN	PAIN / ANALGESICS	ANTI-RHEUMATICS, NON-STEROIDAL - SYSTEMIC	ANTI-INFLAMMATORY AND ANTI-RHEUMATIC PRODUCTS	MUSCULO-SKELETAL SYSTEM	ACUTE	2007-04-01	488082	471891	429414	550631	320257	121483	190084	143341	190604	172180	182067	115445	755969	616186	444110	233496	154901	567200	620634	559051	475688	679221	457449	477101	522088	993798	548145	489817	1086169	938279	899029	954336	942063	1294828	907744
M1A14	DICLOFENAC + PARACETAMOL | M1A14	2001-03-01	14	DIVON PLUS	MICRO LABS LTD	MICRO + BAL	EROS	INDIAN	PAIN / ANALGESICS	ANTI-RHEUMATICS, NON-STEROIDAL - SYSTEMIC	ANTI-INFLAMMATORY AND ANTI-RHEUMATIC PRODUCTS	MUSCULO-SKELETAL SYSTEM	ACUTE	2007-04-01	8410	11396	10777	9812	8795	13798	19167	16483	16037	17004	20848	19094	12932	15410	110180	49900	56289	56085	53961	87702	90279	95165	73396	53750	59548	65663	55978	44776	48169	48968	45623	48051	70047	60363	59238
M1A14	DICLOFENAC + PARACETAMOL | M1A14	2001-03-01	15	FENAK PLUS	RANBAXY LABORATORIES LTD	RANBAXY LABORATORIES LTD	GENERICS	MNC	PAIN / ANALGESICS	ANTI-RHEUMATICS, NON-STEROIDAL - SYSTEMIC	ANTI-INFLAMMATORY AND ANTI-RHEUMATIC PRODUCTS	MUSCULO-SKELETAL SYSTEM	ACUTE	2007-04-01	1429557	1139102	108638	854815	1086356	199125	194182	100737	121256	107384	97080	137457	124708	103364	112816	114220	143193	536865	522123	449698	476115	675429	643745	858087	1053896	1341043	1581663	852459	796988	144845	107403	163653	294130	299883	364497
M1A14	DICLOFENAC + PARACETAMOL | M1A14	2001-03-01	16	RHUMACORT	GALPHA LABORATORIES LTD	GALPHA LABORATORIES LTD	GALPHA	INDIAN	PAIN / ANALGESICS	ANTI-RHEUMATICS, NON-STEROIDAL - SYSTEMIC	ANTI-INFLAMMATORY AND ANTI-RHEUMATIC PRODUCTS	MUSCULO-SKELETAL SYSTEM	ACUTE	2006-03-01	137139	127178	100001	107432	100046	129682	145862	126607	138340	99320	87495	143129	190212	102023	119855	109610	131218	197834	106817	133142	121915	110501	117483	161149	147331	171064	98975	83640	92679	110348	92859	93504	150483	122579	110270
M1A14	DICLOFENAC + PARACETAMOL | M1A14	2001-03-01	17	DICLOTAL FORTE	BLUE CROSS LABORATORIES LTD	BLUE CROSS LABORATORIES LTD	EXCELLA	INDIAN	PAIN / ANALGESICS	ANTI-RHEUMATICS, NON-STEROIDAL - SYSTEMIC	ANTI-INFLAMMATORY AND ANTI-RHEUMATIC PRODUCTS	MUSCULO-SKELETAL SYSTEM	ACUTE	2007-04-01	18843	26087	23861	21380	25709	30268	22349	29161	29298	22280	25198	27048	23397	29493	34129	32936	31093	35865	23470	37369	42574	36862	40089	32266	43156	43007	44709	47027	44884	43827	42609	40853	41530	44184	44946
M1A14	DICLOFENAC + PARACETAMOL | M1A14	2001-03-01	18	XEROFLAM	HELIOS PHARMACEUTICALS	HELIOS PHARMACEUTICALS	HELIOS	INDIAN	PAIN / ANALGESICS	ANTI-RHEUMATICS, NON-STEROIDAL - SYSTEMIC	ANTI-INFLAMMATORY AND ANTI-RHEUMATIC PRODUCTS	MUSCULO-SKELETAL SYSTEM	ACUTE	2007-04-01	15826	20867	19393	16185	15736	16690	17106	17866	21350	21372	24333	24327	20790	22008	21846	20709	18671	22363	19502	24871	26835	27850	26995	30109	29597	22452	18059	18410	19010	18049	17417	22031	22754	23606	25300
M1A14	DICLOFENAC + PARACETAMOL | M1A14	2001-03-01	19	TOPAC PLUS	ABBOTT HEALTHCARE PVT. LTD	ABBOTT + ABBOTT HC + SOLVAY	TRUECARE	MNC	PAIN / ANALGESICS	ANTI-RHEUMATICS, NON-STEROIDAL - SYSTEMIC	ANTI-INFLAMMATORY AND ANTI-RHEUMATIC PRODUCTS	MUSCULO-SKELETAL SYSTEM	ACUTE	2007-07-01	0	340	338	960	338	3662	6429	6311	19510	21811	22213	25596	28879	40107	37630	37389	36216	36101	47271	61339	58104	58950	57297	46853	53250	63292	53853	44632	39724	42332	32969	36803	42275	40334	47779
M1A14	DICLOFENAC + PARACETAMOL | M1A14	2001-03-01	20	DICLOLAB PLUS	LABORATE PHARMACEUTICAL (INDIA)	LABORATE PHARMACEUTICAL (INDIA)	LABORATE	INDIAN	PAIN / ANALGESICS	ANTI-RHEUMATICS, NON-STEROIDAL - SYSTEMIC	ANTI-INFLAMMATORY AND ANTI-RHEUMATIC PRODUCTS	MUSCULO-SKELETAL SYSTEM	ACUTE	2009-04-01	0	0	0	0	0	0	0	0	0	0	0	0	0	0	0	0	0	504273	406342	418582	969813	0	0	105512	277078	365232	297808	230430	2151261	368602	586467	281817	339106	0	728486
M1A14	DICLOFENAC + PARACETAMOL | M1A14	2001-03-01	21	DOLENTIA P	AKUMENTIS HEALTHCARE LTD	AKUMENTIS HEALTHCARE LTD	ASPIRIS	INDIAN	PAIN / ANALGESICS	ANTI-RHEUMATICS, NON-STEROIDAL - SYSTEMIC	ANTI-INFLAMMATORY AND ANTI-RHEUMATIC PRODUCTS	MUSCULO-SKELETAL SYSTEM	ACUTE	2010-11-01	0	0	0	0	0	0	0	0	0	0	0	0	0	0	0	0	0	0	0	0	0	0	0	0	0	0	0	0	0	0	0	0	0	0	0
M1A14	DICLOFENAC + PARACETAMOL | M1A14	2001-03-01	22	DOFLEX PLUS	JAGSONPAL PHARMACEUTICALS LTD	JAGSONPAL PHARMACEUTICALS LTD	GENERIC	INDIAN	PAIN / ANALGESICS	ANTI-RHEUMATICS, NON-STEROIDAL - SYSTEMIC	ANTI-INFLAMMATORY AND ANTI-RHEUMATIC PRODUCTS	MUSCULO-SKELETAL SYSTEM	ACUTE	2003-03-01	28685	13461	204	247	219	161	233	778	1264	707	669	523	688	415	576	478	9932	406	223	3567	2370	9342	31596	53086	1716	31070	29262	27289	4680	2920	3668	1577	27846	9942	13072
M1A14	DICLOFENAC + PARACETAMOL | M1A14	2001-03-01	23	DIAZOX	STRIDES ARCOLAB LIMITED	STRIDES ARCOLAB LIMITED	ZEST	MNC	PAIN / ANALGESICS	ANTI-RHEUMATICS, NON-STEROIDAL - SYSTEMIC	ANTI-INFLAMMATORY AND ANTI-RHEUMATIC PRODUCTS	MUSCULO-SKELETAL SYSTEM	ACUTE	2005-11-01	25431	27763	16011	12454	15327	23651	28233	29725	18983	29165	28662	27710	33497	31482	26609	26444	18846	27661	23367	32424	28015	33144	39158	47138	41167	49202	33287	35637	44089	23554	32250	23375	23942	23680	28707
M1A14	DICLOFENAC + PARACETAMOL | M1A14	2001-03-01	24	MAXREL	DEYS MEDICAL	DEYS MEDICAL	DEYS MEDICAL	INDIAN	PAIN / ANALGESICS	ANTI-RHEUMATICS, NON-STEROIDAL - SYSTEMIC	ANTI-INFLAMMATORY AND ANTI-RHEUMATIC PRODUCTS	MUSCULO-SKELETAL SYSTEM	ACUTE	2007-04-01	49239	51587	49958	47004	57251	54000	52476	46294	54185	56886	54413	47666	57529	49434	48596	51658	60429	59667	53895	58332	57200	61926	64560	63449	55887	57127	49127	53445	53108	60388	56227	51332	60975	60791	66734
M1A14	DICLOFENAC + PARACETAMOL | M1A14	2001-03-01	25	FENAPLUS	MODI MUNDI PHARMA PVT LTD	MODI MUNDI PHARMA PVT LTD	MODI MUNDI	INDIAN	PAIN / ANALGESICS	ANTI-RHEUMATICS, NON-STEROIDAL - SYSTEMIC	ANTI-INFLAMMATORY AND ANTI-RHEUMATIC PRODUCTS	MUSCULO-SKELETAL SYSTEM	ACUTE	2007-04-01	58195	52513	54944	44818	45553	37777	32832	34050	40310	35151	38175	32719	37628	34356	28333	26778	30066	32979	30077	30244	28062	32809	25024	27947	25841	24205	24234	26986	25993	29656	26482	24714	23036	23009	26578
M1A14	DICLOFENAC + PARACETAMOL | M1A14	2001-03-01	26	MUSCARE P	WIN-MEDICARE PVT. LTD.	WIN-MEDICARE PVT. LTD.	OTC	MNC	PAIN / ANALGESICS	ANTI-RHEUMATICS, NON-STEROIDAL - SYSTEMIC	ANTI-INFLAMMATORY AND ANTI-RHEUMATIC PRODUCTS	MUSCULO-SKELETAL SYSTEM	ACUTE	2007-04-01	14684	4604	18141	13028	14584	21016	0	2959	1085	28390	58136	44928	47174	41199	70236	38953	113505	75791	151201	36884	197607	191914	64601	183612	201737	184406	37355	474	2090	2093	2063	2652	3635	3515	55537
M1A14	DICLOFENAC + PARACETAMOL | M1A14	2001-03-01	27	PANDROP	SYNCOM FORMULATIONS (I) LIMITED	SYNCOM FORMULATIONS (I) LIMITED	SYNCOM	INDIAN	PAIN / ANALGESICS	ANTI-RHEUMATICS, NON-STEROIDAL - SYSTEMIC	ANTI-INFLAMMATORY AND ANTI-RHEUMATIC PRODUCTS	MUSCULO-SKELETAL SYSTEM	ACUTE	2005-11-01	76694	64544	114777	64684	67838	6835	29283	15673	75600	35286	39377	19554	65700	37619	71293	36519	44442	76905	70572	60042	57126	74249	98525	100410	67723	114203	91944	100837	155319	142686	116676	99411	87580	123648	101204
M1A14	DICLOFENAC + PARACETAMOL | M1A14	2001-03-01	28	DOLOJUST	MANKIND PHARMACEUTICALS LTD.	MANKIND PHARMACEUTICALS LTD.	LIFESTAR	INDIAN	PAIN / ANALGESICS	ANTI-RHEUMATICS, NON-STEROIDAL - SYSTEMIC	ANTI-INFLAMMATORY AND ANTI-RHEUMATIC PRODUCTS	MUSCULO-SKELETAL SYSTEM	ACUTE	2011-12-01	0	0	0	0	0	0	0	0	0	0	0	0	0	0	0	0	0	0	0	0	0	0	0	0	0	0	0	0	0	0	0	0	0	0	0
M1A14	DICLOFENAC + PARACETAMOL | M1A14	2001-03-01	29	NAC PLUS	SYSTOPIC LABORATORIES LTD-MEM	SYSTOPIC LABORATORIES LTD-MEM	SYSTOPIC LABORATORIES	INDIAN	PAIN / ANALGESICS	ANTI-RHEUMATICS, NON-STEROIDAL - SYSTEMIC	ANTI-INFLAMMATORY AND ANTI-RHEUMATIC PRODUCTS	MUSCULO-SKELETAL SYSTEM	ACUTE	2007-04-01	19216	19603	24241	23135	18088	24160	25633	22552	24706	22681	20986	21999	31360	20439	25726	18643	18058	16590	16631	15645	20964	20326	23608	22032	23409	25438	24901	27756	30584	37162	25579	29687	28832	31193	36369
M1A14	DICLOFENAC + PARACETAMOL | M1A14	2001-03-01	30	PAMAGIN PLUS	CACHET PHARMACEUTICALS PVT LTD	ALKEM + CACHET + INDCHEMIE	CACHET	INDIAN	PAIN / ANALGESICS	ANTI-RHEUMATICS, NON-STEROIDAL - SYSTEMIC	ANTI-INFLAMMATORY AND ANTI-RHEUMATIC PRODUCTS	MUSCULO-SKELETAL SYSTEM	ACUTE	2007-04-01	27275	22662	45376	52036	33056	15896	107074	53691	43946	33720	35268	28399	31531	33697	26408	31998	23212	46400	32754	40200	39695	45035	34765	55448	33623	40908	37421	28349	28424	29997	23868	23400	45024	49937	38973
M1A14	DICLOFENAC + PARACETAMOL | M1A14	2001-03-01	31	VOLITRA P	RANBAXY LABORATORIES LTD	RANBAXY LABORATORIES LTD	CROSSLAND	MNC	PAIN / ANALGESICS	ANTI-RHEUMATICS, NON-STEROIDAL - SYSTEMIC	ANTI-INFLAMMATORY AND ANTI-RHEUMATIC PRODUCTS	MUSCULO-SKELETAL SYSTEM	ACUTE	2010-07-01	0	0	0	0	0	0	0	0	0	0	0	0	0	0	0	0	0	0	0	0	0	0	0	0	0	0	0	0	0	0	0	0	1418	13663	16109
M1A14	DICLOFENAC + PARACETAMOL | M1A14	2001-03-01	32	ANAIDA	DR. REDDYS LABORATORIES LTD	DR. REDDYS LABORATORIES LTD	PFD	INDIAN	PAIN / ANALGESICS	ANTI-RHEUMATICS, NON-STEROIDAL - SYSTEMIC	ANTI-INFLAMMATORY AND ANTI-RHEUMATIC PRODUCTS	MUSCULO-SKELETAL SYSTEM	ACUTE	2001-12-01	67	27	27	126	72	0	0	0	0	0	0	0	0	0	0	0	0	0	0	0	0	0	0	0	0	0	0	14	15	15	17	47	2132	8163	13634
M1A14	DICLOFENAC + PARACETAMOL | M1A14	2001-03-01	33	DYNAPAR LD	TROIKAA PHARMACEUTICALS LTD	TROIKAA PHARMACEUTICALS LTD	ALTIUS	INDIAN	PAIN / ANALGESICS	ANTI-RHEUMATICS, NON-STEROIDAL - SYSTEMIC	ANTI-INFLAMMATORY AND ANTI-RHEUMATIC PRODUCTS	MUSCULO-SKELETAL SYSTEM	ACUTE	2007-04-01	2770	3788	5935	12369	13368	14634	23403	22712	28225	27797	28864	26691	26373	35915	24496	24689	33711	31021	27986	23450	30223	25085	21278	24429	20098	15030	29369	24196	19621	17022	21954	21355	16198	14837	19094
M1A14	DICLOFENAC + PARACETAMOL | M1A14	2001-03-01	34	RELAXYL PLUS	FRANCO INDIAN PHARMACEUTICALS PVT LTD	FRANCO INDIAN PHARMACEUTICALS PVT LTD	FIP	INDIAN	PAIN / ANALGESICS	ANTI-RHEUMATICS, NON-STEROIDAL - SYSTEMIC	ANTI-INFLAMMATORY AND ANTI-RHEUMATIC PRODUCTS	MUSCULO-SKELETAL SYSTEM	ACUTE	2007-04-01	36950	33047	32428	41314	31973	29803	32706	34012	31723	31271	29812	28589	25202	27928	23946	24601	22272	30431	20646	27452	22149	29993	26214	24413	32739	61203	56241	42628	32716	25642	15366	14625	22310	19275	22837
M1A14	DICLOFENAC + PARACETAMOL | M1A14	2001-03-01	35	DICLOPEP P	THETA LAB PVT LTD	THETA LAB PVT LTD	THETA LAB	INDIAN	PAIN / ANALGESICS	ANTI-RHEUMATICS, NON-STEROIDAL - SYSTEMIC	ANTI-INFLAMMATORY AND ANTI-RHEUMATIC PRODUCTS	MUSCULO-SKELETAL SYSTEM	ACUTE	2004-04-01	3570	3740	2949	2197	2146	3276	3409	4084	3514	4406	4133	3495	4103	4475	4649	3632	2933	4205	3593	4532	5016	3627	3862	4778	4177	4874	3925	3705	4052	4174	4084	4052	4732	4951	4729
M1A14	DICLOFENAC + PARACETAMOL | M1A14	2001-03-01	36	DOLO PLUS	MANKIND PHARMACEUTICALS LTD.	MANKIND PHARMACEUTICALS LTD.	LIFESTAR	INDIAN	PAIN / ANALGESICS	ANTI-RHEUMATICS, NON-STEROIDAL - SYSTEMIC	ANTI-INFLAMMATORY AND ANTI-RHEUMATIC PRODUCTS	MUSCULO-SKELETAL SYSTEM	ACUTE	2007-04-01	37226	37935	29816	45708	51016	52503	64109	55435	69173	52913	68198	62029	56273	54388	69218	55502	53760	64952	67952	54664	99054	102084	87704	89428	89915	90223	71549	68836	78094	83715	81621	85515	84014	89524	113181
M1A14	DICLOFENAC + PARACETAMOL | M1A14	2001-03-01	37	FENAC-P	RANBAXY LABORATORIES LTD	RANBAXY LABORATORIES LTD	CONSUMER	MNC	PAIN / ANALGESICS	ANTI-RHEUMATICS, NON-STEROIDAL - SYSTEMIC	ANTI-INFLAMMATORY AND ANTI-RHEUMATIC PRODUCTS	MUSCULO-SKELETAL SYSTEM	ACUTE	2007-04-01	116754	65025	36071	51915	62083	19265	51337	41171	32395	75952	60822	65708	444744	67913	38213	14233	38284	45516	7094	4288	2985	3960	4200	3327	9124	34961	13585	39215	40558	40348	31167	49005	56341	127795	47684
M1A14	DICLOFENAC + PARACETAMOL | M1A14	2001-03-01	38	DICNAC P	ALMET CORPORATION LTD.	ALMET CORPORATION LTD.	ALMET	INDIAN	PAIN / ANALGESICS	ANTI-RHEUMATICS, NON-STEROIDAL - SYSTEMIC	ANTI-INFLAMMATORY AND ANTI-RHEUMATIC PRODUCTS	MUSCULO-SKELETAL SYSTEM	ACUTE	2007-04-01	8720	9983	7936	10198	17278	9937	11393	6608	11791	13463	10205	7778	18038	13392	16760	13182	11997	14440	14261	12305	16971	21801	22942	18032	18982	22941	18869	15293	16313	18048	20588	16163	32100	37552	28513
M1A14	DICLOFENAC + PARACETAMOL | M1A14	2001-03-01	39	DILONA PLUS	MAPRA LABORATORIES PVT. LTD	MAPRA LABORATORIES PVT. LTD	MAPRA LAB	INDIAN	PAIN / ANALGESICS	ANTI-RHEUMATICS, NON-STEROIDAL - SYSTEMIC	ANTI-INFLAMMATORY AND ANTI-RHEUMATIC PRODUCTS	MUSCULO-SKELETAL SYSTEM	ACUTE	2007-04-01	7815	7598	5162	7993	10067	9099	10230	11827	14299	9163	8353	8254	8238	10315	8340	9413	9821	9323	9354	10420	11795	13584	11881	9767	11032	10743	9149	9888	12804	13296	12130	14480	24387	13361	14115
M1A14	DICLOFENAC + PARACETAMOL | M1A14	2001-03-01	40	DICLONOVA P	LUPIN LTD	LUPIN LTD	SANGAM	INDIAN	PAIN / ANALGESICS	ANTI-RHEUMATICS, NON-STEROIDAL - SYSTEMIC	ANTI-INFLAMMATORY AND ANTI-RHEUMATIC PRODUCTS	MUSCULO-SKELETAL SYSTEM	ACUTE	2007-05-01	0	0	0	0	0	0	0	0	0	0	0	3342	11626	32329	30547	21537	14311	15796	26688	22470	30854	25022	34721	24943	27255	19148	60484	51097	50327	29058	16230	19599	31115	35539	28878
M1A14	DICLOFENAC + PARACETAMOL | M1A14	2001-03-01	41	SOMAGESIC FORTE	SOMATICO PHARMACEUTICALS LTD	SOMATICO PHARMACEUTICALS LTD	SOMATICO	INDIAN	PAIN / ANALGESICS	ANTI-RHEUMATICS, NON-STEROIDAL - SYSTEMIC	ANTI-INFLAMMATORY AND ANTI-RHEUMATIC PRODUCTS	MUSCULO-SKELETAL SYSTEM	ACUTE	2007-04-01	12166	15740	10052	8323	6889	9363	9704	9045	6925	8051	11174	9308	9273	10786	11224	10360	8711	9395	8133	6935	7458	10375	7145	9159	10808	9094	8679	8527	9653	10312	7965	7914	6573	9109	9682
M1A14	DICLOFENAC + PARACETAMOL | M1A14	2001-03-01	42	DILOFEN P	P &B LABORATORIES PVT LTD	P &B LABORATORIES PVT LTD	PB LAB	INDIAN	PAIN / ANALGESICS	ANTI-RHEUMATICS, NON-STEROIDAL - SYSTEMIC	ANTI-INFLAMMATORY AND ANTI-RHEUMATIC PRODUCTS	MUSCULO-SKELETAL SYSTEM	ACUTE	2007-04-01	2425	2357	2870	2471	2504	3569	2754	3332	3754	2738	2907	2505	2418	2592	3856	3654	4291	4374	4057	4660	4608	5379	4937	4765	4499	4360	3620	3793	3338	3252	3079	3275	2312	4441	4823
M1A14	DICLOFENAC + PARACETAMOL | M1A14	2001-03-01	43	LYTIX DP	VANCE & HEALTH PHARMACEUTICALS LTD	VANCE & HEALTH PHARMACEUTICALS LTD	VANCE	INDIAN	PAIN / ANALGESICS	ANTI-RHEUMATICS, NON-STEROIDAL - SYSTEMIC	ANTI-INFLAMMATORY AND ANTI-RHEUMATIC PRODUCTS	MUSCULO-SKELETAL SYSTEM	ACUTE	2007-04-01	1147	1046	1784	1616	1447	878	1531	1087	1327	1591	1388	1216	951	1478	987	1216	846	9506	6394	5970	8502	5026	6756	6034	4726	8295	6749	5975	2821	10330	4701	3517	7177	6780	5647
M1A14	DICLOFENAC + PARACETAMOL | M1A14	2001-03-01	44	INFLARYL AD	GENO PHARMACEUTICALS LTD	GENO PHARMACEUTICALS LTD	GENO PHARMA	INDIAN	PAIN / ANALGESICS	ANTI-RHEUMATICS, NON-STEROIDAL - SYSTEMIC	ANTI-INFLAMMATORY AND ANTI-RHEUMATIC PRODUCTS	MUSCULO-SKELETAL SYSTEM	ACUTE	2007-04-01	63748	46916	37849	40214	67793	13846	21266	32318	31921	23783	40586	20836	15453	37963	30354	20694	21275	24294	20947	47508	44766	33931	26278	13725	13919	9223	8177	7281	12634	11287	8675	16784	12483	14933	28053
M1A14	DICLOFENAC + PARACETAMOL | M1A14	2001-03-01	45	INFLAGIN	DALES PHARMACEUTICALS LTD	DALES PHARMACEUTICALS LTD	DALES	INDIAN	PAIN / ANALGESICS	ANTI-RHEUMATICS, NON-STEROIDAL - SYSTEMIC	ANTI-INFLAMMATORY AND ANTI-RHEUMATIC PRODUCTS	MUSCULO-SKELETAL SYSTEM	ACUTE	2007-04-01	14985	11478	12728	12228	13627	14834	14858	14110	14937	14164	13408	11412	12735	11616	11564	12194	11937	13139	14144	12384	12211	12538	12478	12300	11861	12799	10893	10266	10919	11521	12436	12183	13059	11702	13494
M1A14	DICLOFENAC + PARACETAMOL | M1A14	2001-03-01	46	VIVIAN PLUS	LINCOLN PHARMACEUTICALS LTD	LINCOLN PHARMACEUTICALS LTD	LINCOLN	INDIAN	PAIN / ANALGESICS	ANTI-RHEUMATICS, NON-STEROIDAL - SYSTEMIC	ANTI-INFLAMMATORY AND ANTI-RHEUMATIC PRODUCTS	MUSCULO-SKELETAL SYSTEM	ACUTE	2007-04-01	5998	4770	2382	2205	2364	6906	4184	3989	5988	4991	7975	9698	17831	4117	6962	4062	3390	13645	7679	5189	12928	15957	7116	7145	17907	18373	11570	13145	9189	13249	8192	14658	11754	6604	7571
M1A14	DICLOFENAC + PARACETAMOL | M1A14	2001-03-01	47	INTAGESIC	INTAS PHARMACEUTICALS LTD	INTAS PHARMACEUTICALS LTD	GENERIC	INDIAN	PAIN / ANALGESICS	ANTI-RHEUMATICS, NON-STEROIDAL - SYSTEMIC	ANTI-INFLAMMATORY AND ANTI-RHEUMATIC PRODUCTS	MUSCULO-SKELETAL SYSTEM	ACUTE	2002-08-01	14202	18739	10285	14030	11404	5651	5495	12973	7103	6507	1550	2142	1050	6724	14922	21487	34295	2808	5311	27004	4118	7848	1881	2889	11804	7864	17474	25466	15852	25371	15153	12804	39979	63239	139408
M1A14	DICLOFENAC + PARACETAMOL | M1A14	2001-03-01	48	REACTIN-PLUS	CIPLA LTD.	CIPLA LTD.	GENERIC	INDIAN	PAIN / ANALGESICS	ANTI-RHEUMATICS, NON-STEROIDAL - SYSTEMIC	ANTI-INFLAMMATORY AND ANTI-RHEUMATIC PRODUCTS	MUSCULO-SKELETAL SYSTEM	ACUTE	2001-07-01	9682	7494	7028	9734	8714	16285	20233	17809	19469	23189	17662	19530	17416	16171	12406	12341	13437	12431	12739	15230	15691	15337	18858	13607	12146	12772	9893	11649	15740	14874	15114	20848	20642	23275	22210
M1A14	DICLOFENAC + PARACETAMOL | M1A14	2001-03-01	49	D-PAIN PLUS	HETERO HEALTHCARE LTD	HETERO HEALTHCARE LTD	HETERO	INDIAN	PAIN / ANALGESICS	ANTI-RHEUMATICS, NON-STEROIDAL - SYSTEMIC	ANTI-INFLAMMATORY AND ANTI-RHEUMATIC PRODUCTS	MUSCULO-SKELETAL SYSTEM	ACUTE	2010-11-01	0	0	0	0	0	0	0	0	0	0	0	0	0	0	0	0	0	0	0	0	0	0	0	0	0	0	0	0	0	0	0	0	0	0	0
M1A14	DICLOFENAC + PARACETAMOL | M1A14	2001-03-01	50	ADIFLAM COMPOUND	LEBEN LABORATORIES PVT.LTD	LEBEN LABORATORIES PVT.LTD	LEBEN	INDIAN	PAIN / ANALGESICS	ANTI-RHEUMATICS, NON-STEROIDAL - SYSTEMIC	ANTI-INFLAMMATORY AND ANTI-RHEUMATIC PRODUCTS	MUSCULO-SKELETAL SYSTEM	ACUTE	2007-04-01	11676	11453	12212	12421	8941	15211	11924	15918	13675	18077	17769	12015	15406	11921	10029	10553	9141	8776	10190	12321	17796	13211	16254	11446	13306	10136	8535	8297	9062	6518	8255	10007	12694	14692	15984
M1A14	DICLOFENAC + PARACETAMOL | M1A14	2001-03-01	51	DR.DEC	SHRINIVAS GUJARAT LABORATORIES PVT LTD	SHRINIVAS GUJARAT LABORATORIES PVT LTD	SHRINIVAS GUJARAT	INDIAN	PAIN / ANALGESICS	ANTI-RHEUMATICS, NON-STEROIDAL - SYSTEMIC	ANTI-INFLAMMATORY AND ANTI-RHEUMATIC PRODUCTS	MUSCULO-SKELETAL SYSTEM	ACUTE	2007-04-01	153	149	169	364	347	2561	1213	1238	1825	1082	2527	286	887	1409	511	1977	62	147	1757	39	154	4227	951	1037	261	1257	3167	8252	4299	10775	13239	10383	20219	18688	15540
M1A14	DICLOFENAC + PARACETAMOL | M1A14	2001-03-01	52	ACTIMOL	PHARMED LTD	PHARMED LTD	PHARMED	INDIAN	PAIN / ANALGESICS	ANTI-RHEUMATICS, NON-STEROIDAL - SYSTEMIC	ANTI-INFLAMMATORY AND ANTI-RHEUMATIC PRODUCTS	MUSCULO-SKELETAL SYSTEM	ACUTE	2007-04-01	28901	10632	7244	12830	7458	14288	6487	10057	12819	11884	11276	12484	8889	8824	5997	6171	6424	11160	9478	13579	15549	16737	65158	18243	9687	12029	10263	9383	12142	13403	15800	15642	6115	17980	14527
M1A14	DICLOFENAC + PARACETAMOL | M1A14	2001-03-01	53	DINAX P	COLINZ LABORATORIES LTD	COLINZ LABORATORIES LTD	COLINZ	INDIAN	PAIN / ANALGESICS	ANTI-RHEUMATICS, NON-STEROIDAL - SYSTEMIC	ANTI-INFLAMMATORY AND ANTI-RHEUMATIC PRODUCTS	MUSCULO-SKELETAL SYSTEM	ACUTE	2007-04-01	1939	1629	1309	1702	1469	2301	2135	1888	3052	3240	2685	3237	2812	3932	4066	3559	3293	5194	4623	3671	2003	4457	3962	4490	4284	4607	2944	2605	2817	2602	3092	2942	4955	4164	3467
M1A14	DICLOFENAC + PARACETAMOL | M1A14	2001-03-01	54	TOLFEN NF	MICRO LABS LTD	MICRO + BAL	GTF	INDIAN	PAIN / ANALGESICS	ANTI-RHEUMATICS, NON-STEROIDAL - SYSTEMIC	ANTI-INFLAMMATORY AND ANTI-RHEUMATIC PRODUCTS	MUSCULO-SKELETAL SYSTEM	ACUTE	2007-04-01	20065	16439	12844	13812	14736	9422	5080	11339	9601	8863	8050	7845	9198	8622	20898	29253	22939	23662	25002	24605	19706	19016	18413	14650	13133	18191	23394	19891	10814	2968	2285	1894	1432	4099	2512
M1A14	DICLOFENAC + PARACETAMOL | M1A14	2001-03-01	55	OXYBUTA	MEDO PHARMA	MEDO PHARMA	MEDO PHARMA	INDIAN	PAIN / ANALGESICS	ANTI-RHEUMATICS, NON-STEROIDAL - SYSTEMIC	ANTI-INFLAMMATORY AND ANTI-RHEUMATIC PRODUCTS	MUSCULO-SKELETAL SYSTEM	ACUTE	2009-01-01	0	0	0	0	0	0	0	0	0	0	0	0	0	0	14028	13665	13015	12517	10064	11706	13005	11321	13374	14236	15883	15614	10176	13294	30746	31027	31163	47908	43506	43343	42882
M1A14	DICLOFENAC + PARACETAMOL | M1A14	2001-03-01	56	DOLORON P	AGRON REMEDIES PVT. LTD.	AGRON REMEDIES PVT. LTD.	AGRON	INDIAN	PAIN / ANALGESICS	ANTI-RHEUMATICS, NON-STEROIDAL - SYSTEMIC	ANTI-INFLAMMATORY AND ANTI-RHEUMATIC PRODUCTS	MUSCULO-SKELETAL SYSTEM	ACUTE	2007-04-01	59406	47210	59342	53013	81731	50547	80260	45640	59377	49622	88519	61641	79108	42790	34782	34147	0	0	0	0	0	0	0	0	0	0	0	0	0	61789	28192	67507	63624	34607	0
M1A14	DICLOFENAC + PARACETAMOL | M1A14	2001-03-01	57	NUDICLO PLUS	MACLEODS PHARMACEUTICALS PVT.LTD	MACLEODS PHARMACEUTICALS PVT.LTD	GENCARE	INDIAN	PAIN / ANALGESICS	ANTI-RHEUMATICS, NON-STEROIDAL - SYSTEMIC	ANTI-INFLAMMATORY AND ANTI-RHEUMATIC PRODUCTS	MUSCULO-SKELETAL SYSTEM	ACUTE	2007-01-01	12776	11995	12746	12806	12158	11579	9512	8549	9537	8700	8623	8657	8103	6330	5804	6915	5822	6911	6792	6235	8295	7392	6918	6813	6623	5807	4874	4634	4532	5499	5584	4547	4773	4997	4977
M1A14	DICLOFENAC + PARACETAMOL | M1A14	2001-03-01	58	IBUGESIC PLUS NF	CIPLA LTD.	CIPLA LTD.	OMNICARE	INDIAN	PAIN / ANALGESICS	ANTI-RHEUMATICS, NON-STEROIDAL - SYSTEMIC	ANTI-INFLAMMATORY AND ANTI-RHEUMATIC PRODUCTS	MUSCULO-SKELETAL SYSTEM	ACUTE	2007-04-01	249819	239685	226689	222810	113331	62032	18846	18180	13011	7117	5591	7111	11387	9810	15458	10090	4662	11727	9790	9728	8844	13869	8748	15626	7978	10784	10566	11576	7640	7792	7195	9306	9248	8774	12854
M1A14	DICLOFENAC + PARACETAMOL | M1A14	2001-03-01	59	DYRECT DP	OZONE PHARMACEUTICALS	OZONE PHARMACEUTICALS	PROTON	INDIAN	PAIN / ANALGESICS	ANTI-RHEUMATICS, NON-STEROIDAL - SYSTEMIC	ANTI-INFLAMMATORY AND ANTI-RHEUMATIC PRODUCTS	MUSCULO-SKELETAL SYSTEM	ACUTE	2007-06-01	2197	3158	3320	2944	2434	1316	796	808	953	1933	2158	1916	1621	1851	1183	638	485	166	1780	6732	7256	4771	4547	3443	2688	3088	2783	2169	2215	2707	2578	3554	2359	913	3543
M1A14	DICLOFENAC + PARACETAMOL | M1A14	2001-03-01	60	OSTEOFLAM P	INDOCO REMEDIES LTD	INDOCO REMEDIES LTD	XTEND	INDIAN	PAIN / ANALGESICS	ANTI-RHEUMATICS, NON-STEROIDAL - SYSTEMIC	ANTI-INFLAMMATORY AND ANTI-RHEUMATIC PRODUCTS	MUSCULO-SKELETAL SYSTEM	ACUTE	2011-08-01	0	0	0	0	0	0	0	0	0	0	0	0	0	0	0	0	0	0	0	0	0	0	0	0	0	0	0	0	0	0	0	0	0	0	0
M1A14	DICLOFENAC + PARACETAMOL | M1A14	2001-03-01	61	DOLOCIDE KP	KEE PHARMA	KEE PHARMA	KEE PHARMA	INDIAN	PAIN / ANALGESICS	ANTI-RHEUMATICS, NON-STEROIDAL - SYSTEMIC	ANTI-INFLAMMATORY AND ANTI-RHEUMATIC PRODUCTS	MUSCULO-SKELETAL SYSTEM	ACUTE	2007-04-01	3737	3788	4769	5775	4507	7549	9338	7088	5497	6720	4925	8275	7414	4181	5561	5083	4527	7402	3936	9998	4032	5198	5502	2091	12216	4939	10017	8456	9105	8766	7856	3008	2728	2818	4218
M1A14	DICLOFENAC + PARACETAMOL | M1A14	2001-03-01	62	NORTON	MCASTRO PHARMA	MCASTRO PHARMA	MCASTRO	INDIAN	PAIN / ANALGESICS	ANTI-RHEUMATICS, NON-STEROIDAL - SYSTEMIC	ANTI-INFLAMMATORY AND ANTI-RHEUMATIC PRODUCTS	MUSCULO-SKELETAL SYSTEM	ACUTE	2007-08-01	8278	7517	5864	6527	5116	5369	4093	6122	7976	5768	6696	4391	5689	4719	5245	5035	6060	4280	3694	4044	5455	6873	6606	5840	4673	8529	5127	5772	4969	5718	4866	5148	6583	7663	7728
M1A14	DICLOFENAC + PARACETAMOL | M1A14	2001-03-01	63	VIVOGESIC PLUS	BESTOCHEM FORMULATIONS (I) LTD	BESTOCHEM FORMULATIONS (I) LTD	SALUTE	INDIAN	PAIN / ANALGESICS	ANTI-RHEUMATICS, NON-STEROIDAL - SYSTEMIC	ANTI-INFLAMMATORY AND ANTI-RHEUMATIC PRODUCTS	MUSCULO-SKELETAL SYSTEM	ACUTE	2004-07-01	2686	360	4300	2098	4821	4977	5863	5338	3436	2019	2782	3674	9076	9636	4202	4704	3992	46615	13427	9175	10395	18085	19665	5721	3634	6567	2498	3289	5448	5708	10233	1932	1932	3177	2365
M1A14	DICLOFENAC + PARACETAMOL | M1A14	2001-03-01	64	DICLOPAL MR	MED MANOR ORGANICS PVT LTD.	MED MANOR ORGANICS PVT LTD.	MED MANOR	INDIAN	PAIN / ANALGESICS	ANTI-RHEUMATICS, NON-STEROIDAL - SYSTEMIC	ANTI-INFLAMMATORY AND ANTI-RHEUMATIC PRODUCTS	MUSCULO-SKELETAL SYSTEM	ACUTE	2007-04-01	1718	1282	595	1446	1654	1824	1640	1704	1334	1251	2046	1762	1660	989	516	3595	1328	591	628	1337	701	1014	1173	980	517	572	573	368	389	484	121	269	697	1580	2462
M1A14	DICLOFENAC + PARACETAMOL | M1A14	2001-03-01	65	NUMOL (KARNATAKA)	KARNATAKA ANTIBIOTICS & PHARMACEUTICALS LTD(KAPL)	KARNATAKA ANTIBIOTICS & PHARMACEUTICALS LTD(KAPL)	KARNATAKA ANTIBIOTICS	INDIAN	PAIN / ANALGESICS	ANTI-RHEUMATICS, NON-STEROIDAL - SYSTEMIC	ANTI-INFLAMMATORY AND ANTI-RHEUMATIC PRODUCTS	MUSCULO-SKELETAL SYSTEM	ACUTE	2007-04-01	8385	14404	8706	9398	9090	10166	10805	10372	8785	7562	6109	19665	7501	15490	21856	13266	15588	10501	6406	15106	7431	9675	6822	5908	6147	7516	4981	4643	5621	7370	5688	4832	5934	5199	4284
M1A14	DICLOFENAC + PARACETAMOL | M1A14	2001-03-01	66	ORONAC PLUS	MICRO LABS LTD	MICRO + BAL	DTF	INDIAN	PAIN / ANALGESICS	ANTI-RHEUMATICS, NON-STEROIDAL - SYSTEMIC	ANTI-INFLAMMATORY AND ANTI-RHEUMATIC PRODUCTS	MUSCULO-SKELETAL SYSTEM	ACUTE	2009-03-01	0	0	0	0	0	0	0	0	0	0	0	0	0	0	0	0	308	3659	4019	1415	3119	1487	3872	5969	6817	7123	5100	3276	4207	8299	7047	7409	5281	6142	5562
M1A14	DICLOFENAC + PARACETAMOL | M1A14	2001-03-01	67	DIPANE	WOCKHARDT LTD	WOCKHARDT LTD	MERIND	INDIAN	PAIN / ANALGESICS	ANTI-RHEUMATICS, NON-STEROIDAL - SYSTEMIC	ANTI-INFLAMMATORY AND ANTI-RHEUMATIC PRODUCTS	MUSCULO-SKELETAL SYSTEM	ACUTE	2007-04-01	124089	105747	56295	63963	161362	47871	27284	209629	27792	78831	31283	18825	18338	5796	1045	7662	7629	4577	6333	5476	5149	4713	8679	8916	2442	7243	7411	8316	6822	8506	9046	10201	9361	15886	9421
M1A14	DICLOFENAC + PARACETAMOL | M1A14	2001-03-01	68	DIPOT PLUS	PARAS PHARMACEUTICALS LTD.	PARAS PHARMACEUTICALS LTD.	PARAS PHARMA	INDIAN	PAIN / ANALGESICS	ANTI-RHEUMATICS, NON-STEROIDAL - SYSTEMIC	ANTI-INFLAMMATORY AND ANTI-RHEUMATIC PRODUCTS	MUSCULO-SKELETAL SYSTEM	ACUTE	2007-04-01	11496	5858	6324	6999	9675	9637	7941	7008	4927	4051	3511	1884	729	1196	629	2378	197	455	834	701	310	597	352	62	425	309	118	137	145	152	268	1763	10331	423	1906
M1A14	DICLOFENAC + PARACETAMOL | M1A14	2001-03-01	69	DICLONAC-P	LUPIN LTD	LUPIN LTD	MAXTER	INDIAN	PAIN / ANALGESICS	ANTI-RHEUMATICS, NON-STEROIDAL - SYSTEMIC	ANTI-INFLAMMATORY AND ANTI-RHEUMATIC PRODUCTS	MUSCULO-SKELETAL SYSTEM	ACUTE	2007-04-01	7281	7326	7807	7150	8097	7263	6114	5244	9578	7623	7107	5554	6368	6694	6388	4627	6065	27932	6047	6448	7152	7231	5611	6584	6920	6514	7696	7778	7156	8205	9022	7727	8576	7729	6889
M1A14	DICLOFENAC + PARACETAMOL | M1A14	2001-03-01	70	INFLAGESIC	WIN-MEDICARE PVT. LTD.	WIN-MEDICARE PVT. LTD.	OTC	MNC	PAIN / ANALGESICS	ANTI-RHEUMATICS, NON-STEROIDAL - SYSTEMIC	ANTI-INFLAMMATORY AND ANTI-RHEUMATIC PRODUCTS	MUSCULO-SKELETAL SYSTEM	ACUTE	2007-04-01	190	1618	5630	1043	657	1976	3905	1967	2769	3284	3641	5128	2654	3288	2359	3934	6056	2089	1822	1918	2649	2725	2455	3422	1973	2453	2477	3375	2652	2476	3584	3270	2816	3824	3065
M1A14	DICLOFENAC + PARACETAMOL | M1A14	2001-03-01	71	PRONTOFLAM	MERIDIAN ENTERPRISES PVT LTD	MERIDIAN ENTERPRISES PVT LTD	MERIDIAN	INDIAN	PAIN / ANALGESICS	ANTI-RHEUMATICS, NON-STEROIDAL - SYSTEMIC	ANTI-INFLAMMATORY AND ANTI-RHEUMATIC PRODUCTS	MUSCULO-SKELETAL SYSTEM	ACUTE	2007-04-01	1675	1894	5264	2466	4680	2244	3653	4463	2793	4795	4750	3579	2746	3181	3062	3339	2094	2608	4831	5437	5234	7447	4356	3650	2827	3005	2553	2295	2347	2346	3869	2843	3448	3200	2366
M1A14	DICLOFENAC + PARACETAMOL | M1A14	2001-03-01	72	ACTIVA P	ZYDUS CADILA	ZYDUS + BIOCHEM	GERMED	INDIAN	PAIN / ANALGESICS	ANTI-RHEUMATICS, NON-STEROIDAL - SYSTEMIC	ANTI-INFLAMMATORY AND ANTI-RHEUMATIC PRODUCTS	MUSCULO-SKELETAL SYSTEM	ACUTE	2003-01-01	3879	2286	966	2684	3098	535	416	294	5765	765	3676	8004	1133	976	634	819	831	1292	4069	2174	3625	2737	196	2040	1489	1118	7996	3470	7070	6279	13324	12944	21020	16997	16906
M1A14	DICLOFENAC + PARACETAMOL | M1A14	2001-03-01	73	EUCRASIL	EISEN PHARMACEUTICALS CO. PVT. LTD	EISEN PHARMACEUTICALS CO. PVT. LTD	EISEN	INDIAN	PAIN / ANALGESICS	ANTI-RHEUMATICS, NON-STEROIDAL - SYSTEMIC	ANTI-INFLAMMATORY AND ANTI-RHEUMATIC PRODUCTS	MUSCULO-SKELETAL SYSTEM	ACUTE	2007-04-01	985	1432	1871	847	899	1733	1553	912	1393	985	1698	1505	1225	1630	2406	1942	1645	2504	2547	2149	3311	2016	2988	3697	3407	2651	3259	2617	2827	2515	2672	2799	2209	2287	2346
M1A14	DICLOFENAC + PARACETAMOL | M1A14	2001-03-01	74	NUMOL PLUS	NUMED	NUMED	NUMED	INDIAN	PAIN / ANALGESICS	ANTI-RHEUMATICS, NON-STEROIDAL - SYSTEMIC	ANTI-INFLAMMATORY AND ANTI-RHEUMATIC PRODUCTS	MUSCULO-SKELETAL SYSTEM	ACUTE	2007-04-01	8371	11241	7582	14847	12565	9769	4515	6379	4507	5165	8307	7461	15652	6311	7522	6189	6681	6990	3730	2429	3934	4731	9592	5666	14471	9929	8482	6146	6417	5030	4041	4280	4205	5420	6700
M1A14	DICLOFENAC + PARACETAMOL | M1A14	2001-03-01	75	ARUMIN	EMPIAI PHARMACEUTICALS PVT LTD	EMPIAI PHARMACEUTICALS PVT LTD	EMPIAI	INDIAN	PAIN / ANALGESICS	ANTI-RHEUMATICS, NON-STEROIDAL - SYSTEMIC	ANTI-INFLAMMATORY AND ANTI-RHEUMATIC PRODUCTS	MUSCULO-SKELETAL SYSTEM	ACUTE	2007-04-01	3483	2460	2728	1946	3193	2750	2463	2806	2670	2570	3172	2667	2604	3259	8424	4461	5898	5914	6543	6666	8826	8858	5746	7524	6124	7157	8905	9168	7728	5901	6945	6502	6472	6932	8350
M1A14	DICLOFENAC + PARACETAMOL | M1A14	2001-03-01	76	DICLOFAM PLUS	ABBOTT HEALTHCARE PVT. LTD	ABBOTT + ABBOTT HC + SOLVAY	GENERIC	MNC	PAIN / ANALGESICS	ANTI-RHEUMATICS, NON-STEROIDAL - SYSTEMIC	ANTI-INFLAMMATORY AND ANTI-RHEUMATIC PRODUCTS	MUSCULO-SKELETAL SYSTEM	ACUTE	2007-04-01	2242	1287	1141	2425	1644	2942	1584	2174	1260	2180	1572	2759	2163	1609	2765	1646	1845	496	178	716	968	770	564	891	677	0	1452	1182	2133	2756	2111	2815	6075	2528	9117
M1A14	DICLOFENAC + PARACETAMOL | M1A14	2001-03-01	77	OXYPAMOL D	SHALAKS PHARMACEUTICALS PVT LTD	SHALAKS PHARMACEUTICALS PVT LTD	SHALAKS	INDIAN	PAIN / ANALGESICS	ANTI-RHEUMATICS, NON-STEROIDAL - SYSTEMIC	ANTI-INFLAMMATORY AND ANTI-RHEUMATIC PRODUCTS	MUSCULO-SKELETAL SYSTEM	ACUTE	2007-04-01	6368	3861	2757	7311	6142	2800	1434	1817	3857	2816	2493	2790	3074	2622	3838	3185	2774	1994	8134	1257	2637	2237	4549	3741	1734	1321	2937	2370	4081	4584	4247	1455	1178	2817	2357
M1A14	DICLOFENAC + PARACETAMOL | M1A14	2001-03-01	78	CLOFEN PLUS	LESANTO LABORATORIES	LESANTO LABORATORIES	LESANTO	INDIAN	PAIN / ANALGESICS	ANTI-RHEUMATICS, NON-STEROIDAL - SYSTEMIC	ANTI-INFLAMMATORY AND ANTI-RHEUMATIC PRODUCTS	MUSCULO-SKELETAL SYSTEM	ACUTE	2007-04-01	2765	2769	2376	2752	2997	2822	3252	2525	2566	2910	2349	2982	2151	2733	2177	2211	2155	2044	1977	2836	2634	2802	2321	2080	1997	1448	1356	1602	1975	1519	1418	1405	2456	1914	2008
M1A14	DICLOFENAC + PARACETAMOL | M1A14	2001-03-01	79	AGILE	INDSWIFT LABORATORIES LTD.	INDSWIFT LABORATORIES LTD.	MEGASWIFT	INDIAN	PAIN / ANALGESICS	ANTI-RHEUMATICS, NON-STEROIDAL - SYSTEMIC	ANTI-INFLAMMATORY AND ANTI-RHEUMATIC PRODUCTS	MUSCULO-SKELETAL SYSTEM	ACUTE	2007-04-01	4215	2047	3626	698	5000	15699	15954	9546	5718	31173	45752	24658	2196	5628	34294	59136	27416	63431	49312	47006	69466	20472	69961	67821	47908	58636	14833	23410	14250	13648	14418	31292	18038	11747	3287
M1A14	DICLOFENAC + PARACETAMOL | M1A14	2001-03-01	80	ULTRAFLAM	RANBAXY LABORATORIES LTD	RANBAXY LABORATORIES LTD	CROSSLAND	MNC	PAIN / ANALGESICS	ANTI-RHEUMATICS, NON-STEROIDAL - SYSTEMIC	ANTI-INFLAMMATORY AND ANTI-RHEUMATIC PRODUCTS	MUSCULO-SKELETAL SYSTEM	ACUTE	2007-04-01	82846	85900	80335	71445	0	0	0	16413	2508	1960	1887	1635	0	14874	14700	24692	32358	110052	41009	20348	27819	38578	33694	27092	44885	51531	0	0	0	0	0	0	0	0	0
M1A14	DICLOFENAC + PARACETAMOL | M1A14	2001-03-01	81	COFENAC	CIPLA LTD.	CIPLA LTD.	PROTEC	INDIAN	PAIN / ANALGESICS	ANTI-RHEUMATICS, NON-STEROIDAL - SYSTEMIC	ANTI-INFLAMMATORY AND ANTI-RHEUMATIC PRODUCTS	MUSCULO-SKELETAL SYSTEM	ACUTE	2007-04-01	33838	31896	33468	28029	27039	58805	44077	41764	36688	29744	43237	36755	37937	28012	26465	24712	22202	41920	32041	37032	33449	27513	38859	41504	34929	30209	28677	19001	12263	7950	7574	3961	2893	5786	5700
M1A14	DICLOFENAC + PARACETAMOL | M1A14	2001-03-01	82	DP GESIC	CADILA PHARMACEUTICALS LTD	CADILA PHARMACEUTICALS LTD	GENERIC	INDIAN	PAIN / ANALGESICS	ANTI-RHEUMATICS, NON-STEROIDAL - SYSTEMIC	ANTI-INFLAMMATORY AND ANTI-RHEUMATIC PRODUCTS	MUSCULO-SKELETAL SYSTEM	ACUTE	2001-07-01	33207	57827	62760	58758	54961	44459	70855	62693	66533	10165	8562	16596	18696	18908	11125	13580	13476	12060	31832	20435	17082	63415	53629	54852	45755	63151	78351	49449	52270	18569	23666	33959	74260	68422	17323
M1A14	DICLOFENAC + PARACETAMOL | M1A14	2001-03-01	83	DEPNSAID P	CANVARZYS PHARMACEUTICALS	CANVARZYS PHARMACEUTICALS	CANVARZYS	INDIAN	PAIN / ANALGESICS	ANTI-RHEUMATICS, NON-STEROIDAL - SYSTEMIC	ANTI-INFLAMMATORY AND ANTI-RHEUMATIC PRODUCTS	MUSCULO-SKELETAL SYSTEM	ACUTE	2007-04-01	1427	1269	1657	1963	1694	3266	6806	5025	6630	4604	5718	6561	6163	6081	4961	2766	7127	3927	3934	4122	7188	3754	3838	5325	3709	4565	2891	4215	4300	4653	1475	7659	4942	3895	3653
M1A14	DICLOFENAC + PARACETAMOL | M1A14	2001-03-01	84	FENAC-P (ABARIS)	ABARIS HEALTHCARE	ABARIS HEALTHCARE	ABARIS	INDIAN	PAIN / ANALGESICS	ANTI-RHEUMATICS, NON-STEROIDAL - SYSTEMIC	ANTI-INFLAMMATORY AND ANTI-RHEUMATIC PRODUCTS	MUSCULO-SKELETAL SYSTEM	ACUTE	2007-04-01	13422	17691	9564	10869	4595	724	3557	2383	6995	28198	24633	16411	14976	15807	14477	12987	6341	15613	18432	13706	26529	33809	32233	24666	20358	15678	12297	4832	6156	2794	9803	15502	19331	28066	33823
M1A14	DICLOFENAC + PARACETAMOL | M1A14	2001-03-01	85	DICLOPAL	MED MANOR ORGANICS PVT LTD.	MED MANOR ORGANICS PVT LTD.	MED MANOR	INDIAN	PAIN / ANALGESICS	ANTI-RHEUMATICS, NON-STEROIDAL - SYSTEMIC	ANTI-INFLAMMATORY AND ANTI-RHEUMATIC PRODUCTS	MUSCULO-SKELETAL SYSTEM	ACUTE	2007-04-01	1365	985	3450	1305	1991	1142	2289	1928	1392	1343	1592	1382	1873	1697	1860	1212	881	617	583	587	696	396	743	734	630	814	938	651	655	347	853	688	758	3599	7468
M1A14	DICLOFENAC + PARACETAMOL | M1A14	2001-03-01	86	MEGAFLAM	OMEGA REMEDIES PVT LTD	OMEGA REMEDIES PVT LTD	OMEGA	INDIAN	PAIN / ANALGESICS	ANTI-RHEUMATICS, NON-STEROIDAL - SYSTEMIC	ANTI-INFLAMMATORY AND ANTI-RHEUMATIC PRODUCTS	MUSCULO-SKELETAL SYSTEM	ACUTE	2007-04-01	1942	1123	2019	1058	2129	2452	791	1405	2370	3823	2524	1935	2168	1419	1614	744	1044	1779	810	1821	1202	1389	1238	1539	1589	2955	2308	2083	966	2088	2126	1692	1322	943	981
M1A14	DICLOFENAC + PARACETAMOL | M1A14	2001-03-01	87	DICLOTER P	GUJARAT TERCE LABORATORIES LTD	GUJARAT TERCE LABORATORIES LTD	GUJARAT TERCE	INDIAN	PAIN / ANALGESICS	ANTI-RHEUMATICS, NON-STEROIDAL - SYSTEMIC	ANTI-INFLAMMATORY AND ANTI-RHEUMATIC PRODUCTS	MUSCULO-SKELETAL SYSTEM	ACUTE	2007-04-01	1122	435	858	1429	1484	946	302	505	1178	1846	2769	2198	4383	1592	1986	1589	3115	1630	2356	1786	1411	2676	2019	3904	2938	2632	3234	3470	3544	1302	1093	745	1179	915	1857
M1A14	DICLOFENAC + PARACETAMOL | M1A14	2001-03-01	88	VOLFLAM PLUS	PSYCHOTROPICS INDIA LTD	PSYCHOTROPICS INDIA LTD	PSYCHOTROPICS	INDIAN	PAIN / ANALGESICS	ANTI-RHEUMATICS, NON-STEROIDAL - SYSTEMIC	ANTI-INFLAMMATORY AND ANTI-RHEUMATIC PRODUCTS	MUSCULO-SKELETAL SYSTEM	ACUTE	2003-03-01	10018	6477	3734	7145	7138	3065	6739	4769	2343	3661	8750	10280	5922	6256	3780	4027	4844	4870	4000	4252	5337	6482	4190	1142	8230	8681	19826	18827	19403	21202	20661	24786	24680	10817	12082
M1A14	DICLOFENAC + PARACETAMOL | M1A14	2001-03-01	89	3D PLUS	INTAS PHARMACEUTICALS LTD	INTAS PHARMACEUTICALS LTD	GENERIC	INDIAN	PAIN / ANALGESICS	ANTI-RHEUMATICS, NON-STEROIDAL - SYSTEMIC	ANTI-INFLAMMATORY AND ANTI-RHEUMATIC PRODUCTS	MUSCULO-SKELETAL SYSTEM	ACUTE	2007-04-01	3921	19016	8982	2498	4903	0	0	0	0	0	0	0	0	0	0	0	0	3044	0	0	0	5	1042	1042	1042	1314	9653	9471	11618	5587	1995	3946	616	4105	1026
M1A14	DICLOFENAC + PARACETAMOL | M1A14	2001-03-01	90	ROLOD K PLUS	TIDAL LABORATORIES PVT LTD	TIDAL LABORATORIES PVT LTD	TIDAL LAB	INDIAN	PAIN / ANALGESICS	ANTI-RHEUMATICS, NON-STEROIDAL - SYSTEMIC	ANTI-INFLAMMATORY AND ANTI-RHEUMATIC PRODUCTS	MUSCULO-SKELETAL SYSTEM	ACUTE	2007-04-01	668	506	479	373	221	481	315	383	416	359	260	273	464	239	294	227	369	400	433	288	406	1323	283	971	1813	1336	1807	2433	3432	1177	2022	1318	3251	1746	1469
M1A14	DICLOFENAC + PARACETAMOL | M1A14	2001-03-01	91	RECOFLAM PLUS	NECTAR REMEDIES LTD	NECTAR REMEDIES LTD	NECTAR	INDIAN	PAIN / ANALGESICS	ANTI-RHEUMATICS, NON-STEROIDAL - SYSTEMIC	ANTI-INFLAMMATORY AND ANTI-RHEUMATIC PRODUCTS	MUSCULO-SKELETAL SYSTEM	ACUTE	2007-04-01	563	1053	1367	1323	1383	1164	1212	1674	2267	1204	926	599	1188	474	349	575	750	974	678	720	555	889	732	260	478	458	734	562	539	485	597	520	464	419	413
M1A14	DICLOFENAC + PARACETAMOL | M1A14	2001-03-01	92	DEGESIC	FRANKLIN LABORATORIES (INDIA) PVT. LTD.	FRANKLIN LABORATORIES (INDIA) PVT. LTD.	FRANKLIN LAB	INDIAN	PAIN / ANALGESICS	ANTI-RHEUMATICS, NON-STEROIDAL - SYSTEMIC	ANTI-INFLAMMATORY AND ANTI-RHEUMATIC PRODUCTS	MUSCULO-SKELETAL SYSTEM	ACUTE	2007-04-01	1599	982	1044	545	1184	2757	1380	2863	2392	3088	3111	3384	2176	5584	2671	2409	1942	3896	1935	4121	2844	2529	4247	4737	4680	4138	3098	2325	2897	6065	3257	2876	3870	3123	3051
M1A14	DICLOFENAC + PARACETAMOL | M1A14	2001-03-01	93	DEFENAC-P	LUPIN LTD	LUPIN LTD	MAXTER	INDIAN	PAIN / ANALGESICS	ANTI-RHEUMATICS, NON-STEROIDAL - SYSTEMIC	ANTI-INFLAMMATORY AND ANTI-RHEUMATIC PRODUCTS	MUSCULO-SKELETAL SYSTEM	ACUTE	2007-04-01	3830	2481	1503	3491	3300	2114	1650	4847	11676	3339	5715	2845	11901	17228	9149	3665	1445	4081	2508	2584	6882	2517	1771	1513	931	1233	3801	3777	2823	4026	4986	5587	5901	6843	4577
M1A14	DICLOFENAC + PARACETAMOL | M1A14	2001-03-01	94	LARGESIC	LARK LABORATORIES LTD	LARK LABORATORIES LTD	LARK	INDIAN	PAIN / ANALGESICS	ANTI-RHEUMATICS, NON-STEROIDAL - SYSTEMIC	ANTI-INFLAMMATORY AND ANTI-RHEUMATIC PRODUCTS	MUSCULO-SKELETAL SYSTEM	ACUTE	2007-05-01	37	0	0	0	0	0	0	0	0	0	0	0	0	0	0	0	0	0	0	0	0	0	0	20	0	61	0	0	0	0	0	0	0	0	0
M1A14	DICLOFENAC + PARACETAMOL | M1A14	2001-03-01	95	FENADEC PLUS	MANEESH PHARMACEUTICALS LTD	MANEESH PHARMACEUTICALS LTD	PURE HEALTHCARE	INDIAN	PAIN / ANALGESICS	ANTI-RHEUMATICS, NON-STEROIDAL - SYSTEMIC	ANTI-INFLAMMATORY AND ANTI-RHEUMATIC PRODUCTS	MUSCULO-SKELETAL SYSTEM	ACUTE	2007-04-01	8963	7540	8230	10119	8653	8135	7304	8398	9557	6476	7808	5759	10761	8537	10762	8174	5980	10526	9036	6957	12813	7652	8358	8402	7949	6467	6273	5537	6119	7405	6914	6679	7429	8888	8968
M1A14	DICLOFENAC + PARACETAMOL | M1A14	2001-03-01	96	RAVIFLAM	RAVIAN PHARMACEUTICALS PVT LTD	RAVIAN PHARMACEUTICALS PVT LTD	RAVIAN PHARMA	INDIAN	PAIN / ANALGESICS	ANTI-RHEUMATICS, NON-STEROIDAL - SYSTEMIC	ANTI-INFLAMMATORY AND ANTI-RHEUMATIC PRODUCTS	MUSCULO-SKELETAL SYSTEM	ACUTE	2007-04-01	327	591	71	152	23	0	460	33	1051	1024	961	1083	268	273	345	70	372	335	292	453	924	232	257	284	725	321	820	119	657	419	438	590	545	640	471
M1A14	DICLOFENAC + PARACETAMOL | M1A14	2001-03-01	97	ICONAC P	ICON LIFESCIENCES	ICON LIFESCIENCES	ICON	INDIAN	PAIN / ANALGESICS	ANTI-RHEUMATICS, NON-STEROIDAL - SYSTEMIC	ANTI-INFLAMMATORY AND ANTI-RHEUMATIC PRODUCTS	MUSCULO-SKELETAL SYSTEM	ACUTE	2008-04-01	0	0	0	0	0	22	2	0	40	15	6	10	230	260	295	5	89	142	339	390	542	167	263	439	60	33	30	1092	1532	1500	1525	1537	26	79	72
M1A14	DICLOFENAC + PARACETAMOL | M1A14	2001-03-01	98	DICLONIJ A	SUNIJ PHARMA PVT LTD	SUNIJ PHARMA PVT LTD	SUNIJ	INDIAN	PAIN / ANALGESICS	ANTI-RHEUMATICS, NON-STEROIDAL - SYSTEMIC	ANTI-INFLAMMATORY AND ANTI-RHEUMATIC PRODUCTS	MUSCULO-SKELETAL SYSTEM	ACUTE	2007-04-01	357	331	388	376	365	274	451	667	569	754	618	765	429	536	242	279	216	383	381	488	483	334	818	349	441	752	2933	1399	2598	1447	1222	1465	1322	2576	4012
M1A14	DICLOFENAC + PARACETAMOL | M1A14	2001-03-01	99	PAMAGIN P	CACHET PHARMACEUTICALS PVT LTD	ALKEM + CACHET + INDCHEMIE	CACHET	INDIAN	PAIN / ANALGESICS	ANTI-RHEUMATICS, NON-STEROIDAL - SYSTEMIC	ANTI-INFLAMMATORY AND ANTI-RHEUMATIC PRODUCTS	MUSCULO-SKELETAL SYSTEM	ACUTE	2008-09-01	0	0	0	0	0	0	0	0	0	0	2939	3778	4827	6296	2098	2623	5877	2689	0	0	0	0	0	0	0	0	709	0	0	0	0	0	0	0	271
M1A14	DICLOFENAC + PARACETAMOL | M1A14	2001-03-01	100	COFENAC PLUS	CIPLA LTD.	CIPLA LTD.	PROTEC-EXCELLA	INDIAN	PAIN / ANALGESICS	ANTI-RHEUMATICS, NON-STEROIDAL - SYSTEMIC	ANTI-INFLAMMATORY AND ANTI-RHEUMATIC PRODUCTS	MUSCULO-SKELETAL SYSTEM	ACUTE	2010-06-01	0	0	0	0	0	0	0	0	0	0	0	0	0	0	0	0	0	0	0	0	0	0	0	0	0	0	0	0	0	0	0	158	158	2071	1447
M1A14	DICLOFENAC + PARACETAMOL | M1A14	2001-03-01	101	DICLONIJ KP	SUNIJ PHARMA PVT LTD	SUNIJ PHARMA PVT LTD	SUNIJ	INDIAN	PAIN / ANALGESICS	ANTI-RHEUMATICS, NON-STEROIDAL - SYSTEMIC	ANTI-INFLAMMATORY AND ANTI-RHEUMATIC PRODUCTS	MUSCULO-SKELETAL SYSTEM	ACUTE	2004-04-01	784	426	517	471	383	377	322	363	477	641	758	488	548	635	317	312	886	557	408	435	280	370	619	499	384	615	1082	631	1143	1336	1249	1900	1264	1198	1182
M1A14	DICLOFENAC + PARACETAMOL | M1A14	2001-03-01	102	DICLONEED	DIAL PHARMACEUTICALS PVT. LTD.	DIAL PHARMACEUTICALS PVT. LTD.	DIAL	INDIAN	PAIN / ANALGESICS	ANTI-RHEUMATICS, NON-STEROIDAL - SYSTEMIC	ANTI-INFLAMMATORY AND ANTI-RHEUMATIC PRODUCTS	MUSCULO-SKELETAL SYSTEM	ACUTE	2004-07-01	494	409	662	393	137	178	398	0	640	650	317	269	297	280	222	286	386	358	129	246	397	83	202	252	67	220	258	260	155	155	162	143	225	77	441
M1A14	DICLOFENAC + PARACETAMOL | M1A14	2001-03-01	103	CONPAR	CORONA REMEDIES PVT. LTD	CORONA REMEDIES PVT. LTD	ECOGEN	INDIAN	PAIN / ANALGESICS	ANTI-RHEUMATICS, NON-STEROIDAL - SYSTEMIC	ANTI-INFLAMMATORY AND ANTI-RHEUMATIC PRODUCTS	MUSCULO-SKELETAL SYSTEM	ACUTE	2009-06-01	0	0	0	0	0	0	0	0	0	0	0	0	0	0	0	0	0	0	0	0	174	0	0	0	0	0	0	0	0	0	0	206	823	18	0
M1A14	DICLOFENAC + PARACETAMOL | M1A14	2001-03-01	104	RID DC	UDIK PHARMACEUTICALS	UDIK PHARMACEUTICALS	UDIK	INDIAN	PAIN / ANALGESICS	ANTI-RHEUMATICS, NON-STEROIDAL - SYSTEMIC	ANTI-INFLAMMATORY AND ANTI-RHEUMATIC PRODUCTS	MUSCULO-SKELETAL SYSTEM	ACUTE	2008-04-01	0	0	0	0	0	91	182	357	224	77	1007	1587	2950	1307	1409	1777	902	1104	3	1167	49	0	230	1187	4006	1397	1296	1296	877	1201	661	624	649	54	0
M1A14	DICLOFENAC + PARACETAMOL | M1A14	2001-03-01	105	DICLOFEN-PLUS	BIOCHEM PHARMACEUTICAL INDS	ZYDUS + BIOCHEM	GENERIC	INDIAN	PAIN / ANALGESICS	ANTI-RHEUMATICS, NON-STEROIDAL - SYSTEMIC	ANTI-INFLAMMATORY AND ANTI-RHEUMATIC PRODUCTS	MUSCULO-SKELETAL SYSTEM	ACUTE	2007-04-01	1409	1075	654	0	1119	1066	174	145	116	58	131	1885	166	475	367	145	1120	226	776	236	800	267	1209	273	105	0	981	1010	1498	406	511	161	137	202	513
M1A14	DICLOFENAC + PARACETAMOL | M1A14	2001-03-01	106	DICFEN (S.V BIOVAC)	S.V BIOVAC PHARMACEUTICALS PVT LTD	S.V BIOVAC PHARMACEUTICALS PVT LTD	S.V BIOVAC	INDIAN	PAIN / ANALGESICS	ANTI-RHEUMATICS, NON-STEROIDAL - SYSTEMIC	ANTI-INFLAMMATORY AND ANTI-RHEUMATIC PRODUCTS	MUSCULO-SKELETAL SYSTEM	ACUTE	2007-04-01	11017	4164	3451	9430	6469	5476	4707	5933	8512	7989	9869	11401	8588	2602	4986	6748	2909	6380	6727	7755	3467	8288	3003	4261	2423	3684	2093	2010	3660	2613	5963	3254	2782	7271	2837
M1A14	DICLOFENAC + PARACETAMOL | M1A14	2001-03-01	107	FLAMAR-DP	INDOCO REMEDIES LTD	INDOCO REMEDIES LTD	MAIN	INDIAN	PAIN / ANALGESICS	ANTI-RHEUMATICS, NON-STEROIDAL - SYSTEMIC	ANTI-INFLAMMATORY AND ANTI-RHEUMATIC PRODUCTS	MUSCULO-SKELETAL SYSTEM	ACUTE	2007-04-01	12794	17088	15083	11807	11178	12609	12820	12153	8564	7467	7030	5650	7980	12074	12879	11288	9909	12233	11482	11775	14180	12257	11481	13458	13450	8763	12285	13740	11414	12136	12703	15075	14370	12179	12082
M1A14	DICLOFENAC + PARACETAMOL | M1A14	2001-03-01	108	ASOLT	PROFIC ORGANICS	PROFIC ORGANICS	PROFIC ORGANICS	INDIAN	PAIN / ANALGESICS	ANTI-RHEUMATICS, NON-STEROIDAL - SYSTEMIC	ANTI-INFLAMMATORY AND ANTI-RHEUMATIC PRODUCTS	MUSCULO-SKELETAL SYSTEM	ACUTE	2007-04-01	147	36	247	60	474	401	573	157	782	928	433	473	90	53	496	175	215	185	344	195	353	39	34	58	76	71	14	31	26	7	10	21	42	16	61
M1A14	DICLOFENAC + PARACETAMOL | M1A14	2001-03-01	109	DP	DEPSONS PHARMA	DEPSONS PHARMA	DEPSONS	INDIAN	PAIN / ANALGESICS	ANTI-RHEUMATICS, NON-STEROIDAL - SYSTEMIC	ANTI-INFLAMMATORY AND ANTI-RHEUMATIC PRODUCTS	MUSCULO-SKELETAL SYSTEM	ACUTE	2007-04-01	538	987	901	805	443	1034	643	1044	708	631	534	503	372	456	584	526	1202	797	388	597	675	661	720	395	593	672	473	834	963	885	558	714	743	440	629
M1A14	DICLOFENAC + PARACETAMOL | M1A14	2001-03-01	110	INFLACARE (WMP)	WIN-MEDICARE PVT. LTD.	WIN-MEDICARE PVT. LTD.	GENERIC	MNC	PAIN / ANALGESICS	ANTI-RHEUMATICS, NON-STEROIDAL - SYSTEMIC	ANTI-INFLAMMATORY AND ANTI-RHEUMATIC PRODUCTS	MUSCULO-SKELETAL SYSTEM	ACUTE	2007-11-01	447	53	84	48	336	874	58	202	395	852	754	836	798	1795	1019	1344	3574	941	1730	677	1748	1878	1348	2124	1626	2285	761	139	0	0	0	0	0	0	521
M1A14	DICLOFENAC + PARACETAMOL | M1A14	2001-03-01	111	ZEDONAC	ALKEM LABORATORIES LTD.	ALKEM + CACHET + INDCHEMIE	GENERIC	INDIAN	PAIN / ANALGESICS	ANTI-RHEUMATICS, NON-STEROIDAL - SYSTEMIC	ANTI-INFLAMMATORY AND ANTI-RHEUMATIC PRODUCTS	MUSCULO-SKELETAL SYSTEM	ACUTE	2003-08-01	2637	1193	1419	5278	4857	5936	2829	5670	2302	1584	1646	1424	3830	5520	3941	1919	538	235	1282	555	1015	708	1069	1506	2126	3324	2321	2150	2486	4327	5634	682	4583	3029	1109
M1A14	DICLOFENAC + PARACETAMOL | M1A14	2001-03-01	112	PARANAC	LITAKA PHARMACEUTICALS LTD	LITAKA PHARMACEUTICALS LTD	LITAKA	INDIAN	PAIN / ANALGESICS	ANTI-RHEUMATICS, NON-STEROIDAL - SYSTEMIC	ANTI-INFLAMMATORY AND ANTI-RHEUMATIC PRODUCTS	MUSCULO-SKELETAL SYSTEM	ACUTE	2004-07-01	809	800	863	862	860	1900	1608	3300	2036	3520	1118	1486	1515	1472	1874	2169	852	856	1361	1263	750	716	955	1501	1247	778	866	688	1017	657	1039	1163	1567	1512	1121
M1A14	DICLOFENAC + PARACETAMOL | M1A14	2001-03-01	113	FAMOOV PLUS	LIBRA DRUGS (INDIA).	LIBRA DRUGS (INDIA).	LIBRA	INDIAN	PAIN / ANALGESICS	ANTI-RHEUMATICS, NON-STEROIDAL - SYSTEMIC	ANTI-INFLAMMATORY AND ANTI-RHEUMATIC PRODUCTS	MUSCULO-SKELETAL SYSTEM	ACUTE	2007-04-01	1920	554	1223	1301	556	488	694	327	714	515	690	1046	475	531	382	69	603	277	2148	1582	441	710	177	99	26	389	212	201	49	63	357	346	463	411	288
M1A14	DICLOFENAC + PARACETAMOL | M1A14	2001-03-01	114	MEDINAC	ALDE MEDI IMPEX	ALDE MEDI IMPEX	ALDE MEDI IMPEX	INDIAN	PAIN / ANALGESICS	ANTI-RHEUMATICS, NON-STEROIDAL - SYSTEMIC	ANTI-INFLAMMATORY AND ANTI-RHEUMATIC PRODUCTS	MUSCULO-SKELETAL SYSTEM	ACUTE	2007-04-01	2032	736	362	283	427	1283	168	480	157	1995	316	182	621	340	382	498	131	849	1219	1423	480	2081	1342	304	1175	1777	222	1071	640	992	954	393	755	83	447
M1A14	DICLOFENAC + PARACETAMOL | M1A14	2001-03-01	115	DICLOTAB PLUS	SWISS PHARMA PVT. LTD	SWISS PHARMA PVT. LTD	SWISS PHARMA	MNC	PAIN / ANALGESICS	ANTI-RHEUMATICS, NON-STEROIDAL - SYSTEMIC	ANTI-INFLAMMATORY AND ANTI-RHEUMATIC PRODUCTS	MUSCULO-SKELETAL SYSTEM	ACUTE	2008-07-01	0	0	0	0	0	0	0	0	836	897	897	897	0	0	0	0	0	2577	1634	666	1716	75	0	79	0	31	11	10	0	0	0	487	827	598	598
M1A14	DICLOFENAC + PARACETAMOL | M1A14	2001-03-01	116	POWERFLAM XP (BROWN PVC)	ALKEM LABORATORIES LTD.	ALKEM + CACHET + INDCHEMIE	GENERIC	INDIAN	PAIN / ANALGESICS	ANTI-RHEUMATICS, NON-STEROIDAL - SYSTEMIC	ANTI-INFLAMMATORY AND ANTI-RHEUMATIC PRODUCTS	MUSCULO-SKELETAL SYSTEM	ACUTE	2010-02-01	0	0	0	0	0	0	0	0	0	0	0	0	0	0	0	0	0	0	0	0	0	0	0	0	0	0	0	10	0	10	0	0	0	0	0
M1A14	DICLOFENAC + PARACETAMOL | M1A14	2001-03-01	117	DICET	ANHOX HEALTHCARE PVT LTD	ANHOX HEALTHCARE PVT LTD	ANHOX	INDIAN	PAIN / ANALGESICS	ANTI-RHEUMATICS, NON-STEROIDAL - SYSTEMIC	ANTI-INFLAMMATORY AND ANTI-RHEUMATIC PRODUCTS	MUSCULO-SKELETAL SYSTEM	ACUTE	2001-03-01	68	471	749	457	83	380	882	686	853	88	491	392	664	1139	540	648	797	491	1011	639	735	1117	691	720	980	979	297	211	494	316	312	376	543	422	542
M1A14	DICLOFENAC + PARACETAMOL | M1A14	2001-03-01	118	RELAX (SHIELD)	SHIELD PHARMACEUTICALS	SHIELD PHARMACEUTICALS	SHIELD	INDIAN	PAIN / ANALGESICS	ANTI-RHEUMATICS, NON-STEROIDAL - SYSTEMIC	ANTI-INFLAMMATORY AND ANTI-RHEUMATIC PRODUCTS	MUSCULO-SKELETAL SYSTEM	ACUTE	2007-04-01	97	82	64	50	91	82	37	74	46	72	148	131	660	329	492	525	460	3184	3338	3421	3810	3624	3000	3547	3428	5538	2772	3505	3845	3854	3457	5862	4074	2968	2481
M1A14	DICLOFENAC + PARACETAMOL | M1A14	2001-03-01	119	DICLORIL PLUS	PRAYAS PHARMACEUTICALS	PRAYAS PHARMACEUTICALS	PRAYAS	INDIAN	PAIN / ANALGESICS	ANTI-RHEUMATICS, NON-STEROIDAL - SYSTEMIC	ANTI-INFLAMMATORY AND ANTI-RHEUMATIC PRODUCTS	MUSCULO-SKELETAL SYSTEM	ACUTE	2006-01-01	0	0	0	0	0	0	0	0	323	0	119	1333	1238	1528	38	59	59	0	0	0	361	555	237	156	237	124	360	195	433	301	4	244	22	1770	1062
M1A14	DICLOFENAC + PARACETAMOL | M1A14	2001-03-01	120	MOVORON P	MANKIND PHARMACEUTICALS LTD.	MANKIND PHARMACEUTICALS LTD.	GENERIC	INDIAN	PAIN / ANALGESICS	ANTI-RHEUMATICS, NON-STEROIDAL - SYSTEMIC	ANTI-INFLAMMATORY AND ANTI-RHEUMATIC PRODUCTS	MUSCULO-SKELETAL SYSTEM	ACUTE	2008-01-01	0	0	373	274	0	0	0	0	0	0	0	246	0	0	91	0	0	0	1742	4355	3631	3310	2166	1496	448	1058	628	711	129	758	941	1122	1983	4212	5634
M1A14	DICLOFENAC + PARACETAMOL | M1A14	2001-03-01	121	UNOFEN FORTE	SEAGULL LABS(I) LTD	SEAGULL LABS(I) LTD	SEAGULL LAB	INDIAN	PAIN / ANALGESICS	ANTI-RHEUMATICS, NON-STEROIDAL - SYSTEMIC	ANTI-INFLAMMATORY AND ANTI-RHEUMATIC PRODUCTS	MUSCULO-SKELETAL SYSTEM	ACUTE	2003-07-01	62	123	293	455	0	455	30	0	2538	450	0	25	0	11	0	0	75	0	0	0	0	0	0	0	0	0	0	0	0	0	0	0	0	0	0
M1A14	DICLOFENAC + PARACETAMOL | M1A14	2001-03-01	122	POWERFLAM XP (GREEN PVC)	ALKEM LABORATORIES LTD.	ALKEM + CACHET + INDCHEMIE	GENERIC	INDIAN	PAIN / ANALGESICS	ANTI-RHEUMATICS, NON-STEROIDAL - SYSTEMIC	ANTI-INFLAMMATORY AND ANTI-RHEUMATIC PRODUCTS	MUSCULO-SKELETAL SYSTEM	ACUTE	2010-02-01	0	0	0	0	0	0	0	0	0	0	0	0	0	0	0	0	0	0	0	0	0	0	0	0	0	0	0	2	0	2	0	0	0	0	0
M1A14	DICLOFENAC + PARACETAMOL | M1A14	2001-03-01	123	UTRUST	ZEST PHARMA	ZEST PHARMA	ZEST PHARMA	INDIAN	PAIN / ANALGESICS	ANTI-RHEUMATICS, NON-STEROIDAL - SYSTEMIC	ANTI-INFLAMMATORY AND ANTI-RHEUMATIC PRODUCTS	MUSCULO-SKELETAL SYSTEM	ACUTE	2007-04-01	469	514	663	516	569	547	518	678	796	505	721	398	649	879	594	416	514	550	470	728	417	458	319	617	611	755	754	463	597	748	778	556	669	619	760
M1A14	DICLOFENAC + PARACETAMOL | M1A14	2001-03-01	124	POWERFLAM XP	ALKEM LABORATORIES LTD.	ALKEM + CACHET + INDCHEMIE	GENERIC	INDIAN	PAIN / ANALGESICS	ANTI-RHEUMATICS, NON-STEROIDAL - SYSTEMIC	ANTI-INFLAMMATORY AND ANTI-RHEUMATIC PRODUCTS	MUSCULO-SKELETAL SYSTEM	ACUTE	2008-02-01	0	0	0	0	0	0	0	0	0	0	0	0	0	0	0	0	0	0	0	0	0	0	0	327	0	334	141	444	263	305	151	295	99	1030	2408
M1A14	DICLOFENAC + PARACETAMOL | M1A14	2001-03-01	125	MOBILE P (FIALE PHARMA)	FIALE PHARMACEUTICALS	FIALE PHARMACEUTICALS	FIALE	INDIAN	PAIN / ANALGESICS	ANTI-RHEUMATICS, NON-STEROIDAL - SYSTEMIC	ANTI-INFLAMMATORY AND ANTI-RHEUMATIC PRODUCTS	MUSCULO-SKELETAL SYSTEM	ACUTE	2005-05-01	277	106	39	168	280	280	124	214	254	135	76	208	153	246	260	65	51	178	315	14	66	45	413	378	322	428	392	270	272	296	233	414	613	721	483
M1A14	DICLOFENAC + PARACETAMOL | M1A14	2001-03-01	126	DICLOCIN	ELDER PHARMACEUTICALS LTD	ELDER PHARMACEUTICALS LTD	ELDER PHARMA	INDIAN	PAIN / ANALGESICS	ANTI-RHEUMATICS, NON-STEROIDAL - SYSTEMIC	ANTI-INFLAMMATORY AND ANTI-RHEUMATIC PRODUCTS	MUSCULO-SKELETAL SYSTEM	ACUTE	2002-03-01	174	207	127	319	305	272	165	345	309	280	289	378	404	340	424	819	2684	3418	456	534	1916	285	492	5020	4469	685	1917	1605	1171	1731	3371	1886	1531	1127	3622
M1A14	DICLOFENAC + PARACETAMOL | M1A14	2001-03-01	127	ZONEX P	DIVINE LIFECARE PVT LTD	DIVINE LIFECARE PVT LTD	DIVINE	INDIAN	PAIN / ANALGESICS	ANTI-RHEUMATICS, NON-STEROIDAL - SYSTEMIC	ANTI-INFLAMMATORY AND ANTI-RHEUMATIC PRODUCTS	MUSCULO-SKELETAL SYSTEM	ACUTE	2007-04-01	313	530	156	267	284	127	296	391	288	325	170	171	222	325	156	213	237	337	82	286	214	391	791	361	152	417	186	381	109	275	411	129	453	153	181
M1A14	DICLOFENAC + PARACETAMOL | M1A14	2001-03-01	128	DECIFEN P	MEDLEY PHARMACEUTICALS	MEDLEY PHARMACEUTICALS	GENERIC	INDIAN	PAIN / ANALGESICS	ANTI-RHEUMATICS, NON-STEROIDAL - SYSTEMIC	ANTI-INFLAMMATORY AND ANTI-RHEUMATIC PRODUCTS	MUSCULO-SKELETAL SYSTEM	ACUTE	2007-04-01	522	1197	510	192	88	0	0	0	0	0	0	0	0	0	0	0	0	0	84	0	197	0	246	97	44	4	0	112	143	355	669	1193	510	973	671
M1A14	DICLOFENAC + PARACETAMOL | M1A14	2001-03-01	129	INTAGIN(INTAS)	INTAS PHARMACEUTICALS LTD	INTAS PHARMACEUTICALS LTD	GENERIC	INDIAN	PAIN / ANALGESICS	ANTI-RHEUMATICS, NON-STEROIDAL - SYSTEMIC	ANTI-INFLAMMATORY AND ANTI-RHEUMATIC PRODUCTS	MUSCULO-SKELETAL SYSTEM	ACUTE	2007-04-01	200	959	885	456	196	55	225	62	139	125	276	97	176	93	41	0	149	45	871	44	839	740	135	206	208	191	289	0	0	0	0	0	0	147	285
M1A14	DICLOFENAC + PARACETAMOL | M1A14	2001-03-01	130	TRONAC	THRIFT PHARMACEUTICALS	THRIFT PHARMACEUTICALS	THRIFT	INDIAN	PAIN / ANALGESICS	ANTI-RHEUMATICS, NON-STEROIDAL - SYSTEMIC	ANTI-INFLAMMATORY AND ANTI-RHEUMATIC PRODUCTS	MUSCULO-SKELETAL SYSTEM	ACUTE	2007-04-01	885	1823	0	85	124	43	61	2	130	26	78	140	10	0	75	14	94	41	21	117	198	109	259	19	0	128	67	67	26	26	18	36	23	22	579
M1A14	DICLOFENAC + PARACETAMOL | M1A14	2001-03-01	131	MEDINAC FORTE	ALDE MEDI IMPEX	ALDE MEDI IMPEX	ALDE MEDI IMPEX	INDIAN	PAIN / ANALGESICS	ANTI-RHEUMATICS, NON-STEROIDAL - SYSTEMIC	ANTI-INFLAMMATORY AND ANTI-RHEUMATIC PRODUCTS	MUSCULO-SKELETAL SYSTEM	ACUTE	2007-04-01	177	175	99	371	394	610	146	313	180	154	311	217	262	289	147	344	379	552	412	265	284	454	234	187	462	940	460	460	445	143	272	321	109	201	603
M1A14	DICLOFENAC + PARACETAMOL | M1A14	2001-03-01	132	DOL	ABBOTT HEALTHCARE PVT. LTD	ABBOTT + ABBOTT HC + SOLVAY	SARABHAI	MNC	PAIN / ANALGESICS	ANTI-RHEUMATICS, NON-STEROIDAL - SYSTEMIC	ANTI-INFLAMMATORY AND ANTI-RHEUMATIC PRODUCTS	MUSCULO-SKELETAL SYSTEM	ACUTE	2003-04-01	191	0	0	0	0	191	0	572	0	0	0	0	0	0	0	0	0	0	0	0	0	0	0	0	0	0	0	0	0	0	0	0	0	0	0
M1A14	DICLOFENAC + PARACETAMOL | M1A14	2001-03-01	133	SOLUTIN PLUS	MARS THERAPUTICS & CHEMICALS LTD.	MARS THERAPUTICS & CHEMICALS LTD.	MARS THERAPUTICS	INDIAN	PAIN / ANALGESICS	ANTI-RHEUMATICS, NON-STEROIDAL - SYSTEMIC	ANTI-INFLAMMATORY AND ANTI-RHEUMATIC PRODUCTS	MUSCULO-SKELETAL SYSTEM	ACUTE	2007-04-01	369	210	304	135	184	374	277	353	401	143	437	648	1149	644	310	346	325	943	316	731	272	361	23	8	113	326	870	1029	1519	383	383	391	79	0	0
M1A14	DICLOFENAC + PARACETAMOL | M1A14	2001-03-01	134	EXFLAM PLUS	MERCK LTD	MERCK LTD	BIOCARE	MNC	PAIN / ANALGESICS	ANTI-RHEUMATICS, NON-STEROIDAL - SYSTEMIC	ANTI-INFLAMMATORY AND ANTI-RHEUMATIC PRODUCTS	MUSCULO-SKELETAL SYSTEM	ACUTE	2012-06-01	0	0	0	0	0	0	0	0	0	0	0	0	0	0	0	0	0	0	0	0	0	0	0	0	0	0	0	0	0	0	0	0	0	0	0
M1A14	DICLOFENAC + PARACETAMOL | M1A14	2001-03-01	135	DYNOMOL	TTK HEALTHCARE LTD	TTK HEALTHCARE LTD	TTK HEALTHCARE	INDIAN	PAIN / ANALGESICS	ANTI-RHEUMATICS, NON-STEROIDAL - SYSTEMIC	ANTI-INFLAMMATORY AND ANTI-RHEUMATIC PRODUCTS	MUSCULO-SKELETAL SYSTEM	ACUTE	2007-04-01	411	411	422	435	0	0	0	81	0	0	0	0	0	0	0	0	0	0	0	0	0	0	0	0	0	0	0	0	0	0	0	0	0	0	0
M1A14	DICLOFENAC + PARACETAMOL | M1A14	2001-03-01	136	FLAGON P	UNICURE REMEDIES PVT. LTD	UNICURE REMEDIES PVT. LTD	UNICURE	INDIAN	PAIN / ANALGESICS	ANTI-RHEUMATICS, NON-STEROIDAL - SYSTEMIC	ANTI-INFLAMMATORY AND ANTI-RHEUMATIC PRODUCTS	MUSCULO-SKELETAL SYSTEM	ACUTE	2007-04-01	0	416	45	106	75	210	42	270	228	0	0	0	0	0	0	0	0	0	25	36	54	94	27	115	85	94	69	297	91	279	221	166	133	334	374
M1A14	DICLOFENAC + PARACETAMOL | M1A14	2001-03-01	137	PROFENAC PLUS	CIPLA LTD.	CIPLA LTD.	OMNICARE	INDIAN	PAIN / ANALGESICS	ANTI-RHEUMATICS, NON-STEROIDAL - SYSTEMIC	ANTI-INFLAMMATORY AND ANTI-RHEUMATIC PRODUCTS	MUSCULO-SKELETAL SYSTEM	ACUTE	2007-04-01	21	5	14	5	5	0	530	863	1199	4297	3139	2756	4319	1972	2347	5646	4472	4770	4528	4800	7026	6709	5044	3157	4979	5064	4035	4207	4227	4328	3477	2558	12944	12948	12303
M1A14	DICLOFENAC + PARACETAMOL | M1A14	2001-03-01	138	FORTRAN	RATCHET BIOTECH PVT LTD	RATCHET BIOTECH PVT LTD	RATCHET	INDIAN	PAIN / ANALGESICS	ANTI-RHEUMATICS, NON-STEROIDAL - SYSTEMIC	ANTI-INFLAMMATORY AND ANTI-RHEUMATIC PRODUCTS	MUSCULO-SKELETAL SYSTEM	ACUTE	2005-11-01	698	642	913	699	1144	1199	763	1369	431	601	761	901	659	1021	1337	414	358	598	643	438	699	582	628	601	498	327	215	220	439	512	572	327	224	183	180
M1A14	DICLOFENAC + PARACETAMOL | M1A14	2001-03-01	139	INFLACARE PLUS	WIN-MEDICARE PVT. LTD.	WIN-MEDICARE PVT. LTD.	GENERIC	MNC	PAIN / ANALGESICS	ANTI-RHEUMATICS, NON-STEROIDAL - SYSTEMIC	ANTI-INFLAMMATORY AND ANTI-RHEUMATIC PRODUCTS	MUSCULO-SKELETAL SYSTEM	ACUTE	2007-04-01	246	0	691	0	493	280	115	296	0	565	685	1109	1435	1000	778	854	2140	709	194	319	1244	810	940	1012	950	1362	622	0	0	0	0	0	0	0	220
M1A14	DICLOFENAC + PARACETAMOL | M1A14	2001-03-01	140	DICETA (AUROBINDO)	VERITAZ HEALTHCARE LTD	VERITAZ HEALTHCARE LTD	OTHERS	INDIAN	PAIN / ANALGESICS	ANTI-RHEUMATICS, NON-STEROIDAL - SYSTEMIC	ANTI-INFLAMMATORY AND ANTI-RHEUMATIC PRODUCTS	MUSCULO-SKELETAL SYSTEM	ACUTE	2007-04-01	0	0	0	0	0	0	0	0	0	0	0	0	0	0	0	0	0	0	0	0	0	0	0	0	0	0	0	0	0	0	0	0	22174	27647	0
M1A14	DICLOFENAC + PARACETAMOL | M1A14	2001-03-01	141	EMERGESIC	ANGLO-FRENCH DRUGS & INDUSTRIES LTD.	ANGLO-FRENCH DRUGS & INDUSTRIES LTD.	OTHERS-INSTITUTION	INDIAN	PAIN / ANALGESICS	ANTI-RHEUMATICS, NON-STEROIDAL - SYSTEMIC	ANTI-INFLAMMATORY AND ANTI-RHEUMATIC PRODUCTS	MUSCULO-SKELETAL SYSTEM	ACUTE	2007-04-01	2702	2050	2558	3238	2867	1737	2788	4673	1876	578	6620	11727	16148	1269	2765	6092	1811	10512	2385	5066	3809	8631	4683	14907	37871	5444	2688	6095	2717	4768	7015	5215	2127	1785	845
M1A14	DICLOFENAC + PARACETAMOL | M1A14	2001-03-01	142	DICLOT PLUS	GLENMARK PHARMACEUTICALS LTD.	GLENMARK PHARMACEUTICALS LTD.	GENERIC	INDIAN	PAIN / ANALGESICS	ANTI-RHEUMATICS, NON-STEROIDAL - SYSTEMIC	ANTI-INFLAMMATORY AND ANTI-RHEUMATIC PRODUCTS	MUSCULO-SKELETAL SYSTEM	ACUTE	2006-01-01	0	236	788	184	1058	213	133	333	179	50	67	183	366	200	132	0	294	10	0	271	0	0	0	0	0	0	0	0	0	0	0	0	0	0	0
M1A14	DICLOFENAC + PARACETAMOL | M1A14	2001-03-01	143	DP1	PHARMASYNTH FORMULATIONS (P) LTD	PHARMASYNTH FORMULATIONS (P) LTD	PHARMASYNTH	INDIAN	PAIN / ANALGESICS	ANTI-RHEUMATICS, NON-STEROIDAL - SYSTEMIC	ANTI-INFLAMMATORY AND ANTI-RHEUMATIC PRODUCTS	MUSCULO-SKELETAL SYSTEM	ACUTE	2009-04-01	0	0	0	0	0	0	0	0	0	0	0	0	0	0	0	0	0	243	253	253	297	302	0	285	193	311	157	271	614	264	77	239	298	331	266
M1A14	DICLOFENAC + PARACETAMOL | M1A14	2001-03-01	144	DOLOPAC	BIOGUARD ORGANICS LTD.	BIOGUARD ORGANICS LTD.	BIOGUARD	INDIAN	PAIN / ANALGESICS	ANTI-RHEUMATICS, NON-STEROIDAL - SYSTEMIC	ANTI-INFLAMMATORY AND ANTI-RHEUMATIC PRODUCTS	MUSCULO-SKELETAL SYSTEM	ACUTE	2007-04-01	2979	2736	1136	1845	1845	528	487	354	394	569	1793	814	678	356	248	433	568	611	502	1541	614	431	319	549	210	287	301	344	758	181	224	309	311	382	200
M1A14	DICLOFENAC + PARACETAMOL | M1A14	2001-03-01	145	INAC P	ZYDUS CADILA	ZYDUS + BIOCHEM	ZYDUS	INDIAN	PAIN / ANALGESICS	ANTI-RHEUMATICS, NON-STEROIDAL - SYSTEMIC	ANTI-INFLAMMATORY AND ANTI-RHEUMATIC PRODUCTS	MUSCULO-SKELETAL SYSTEM	ACUTE	2004-11-01	5565	8064	6011	5348	12402	4726	5829	4195	5273	6931	6769	4508	4918	5582	4426	2928	2807	2612	3995	9219	5092	3565	4081	3774	2670	3052	10677	10707	10834	879	983	935	259	199	196
M1A14	DICLOFENAC + PARACETAMOL | M1A14	2001-03-01	146	CLOFENAC P	STERKEM	STERKEM	STERKEM	INDIAN	PAIN / ANALGESICS	ANTI-RHEUMATICS, NON-STEROIDAL - SYSTEMIC	ANTI-INFLAMMATORY AND ANTI-RHEUMATIC PRODUCTS	MUSCULO-SKELETAL SYSTEM	ACUTE	2007-04-01	249	74	153	93	5	52	9	16	131	985	913	9	2475	779	59	63	544	1065	456	172	1186	400	260	2036	606	896	1599	1981	707	1057	2745	2855	1136	2058	1773
M1A14	DICLOFENAC + PARACETAMOL | M1A14	2001-03-01	147	AGIFLAM P	INDSWIFT LABORATORIES LTD.	INDSWIFT LABORATORIES LTD.	AGILE	INDIAN	PAIN / ANALGESICS	ANTI-RHEUMATICS, NON-STEROIDAL - SYSTEMIC	ANTI-INFLAMMATORY AND ANTI-RHEUMATIC PRODUCTS	MUSCULO-SKELETAL SYSTEM	ACUTE	2007-09-01	136483	82435	27208	22577	15875	19392	95923	10488	57023	14859	29	9280	11471	32922	121	40	628	12084	0	0	0	8057	7488	1502	0	0	1986	464	830	490	568	0	0	0	0
M1A14	DICLOFENAC + PARACETAMOL | M1A14	2001-03-01	148	ENFLAM	KHANDELWAL LABORATORIES LTD	KHANDELWAL LABORATORIES LTD	GENERIC	INDIAN	PAIN / ANALGESICS	ANTI-RHEUMATICS, NON-STEROIDAL - SYSTEMIC	ANTI-INFLAMMATORY AND ANTI-RHEUMATIC PRODUCTS	MUSCULO-SKELETAL SYSTEM	ACUTE	2007-07-01	0	0	574	611	0	222	333	333	0	0	0	0	0	0	15	1112	238	1096	1199	0	1428	2416	1121	1925	2474	3423	396	884	885	451	161	93	35	35	507
M1A14	DICLOFENAC + PARACETAMOL | M1A14	2001-03-01	149	VOVCAD-PLUS	ZYDUS CADILA	ZYDUS + BIOCHEM	GENERICS	INDIAN	PAIN / ANALGESICS	ANTI-RHEUMATICS, NON-STEROIDAL - SYSTEMIC	ANTI-INFLAMMATORY AND ANTI-RHEUMATIC PRODUCTS	MUSCULO-SKELETAL SYSTEM	ACUTE	2010-01-01	0	0	0	0	0	0	0	0	0	0	0	0	0	0	0	0	0	0	0	0	0	0	0	0	0	0	165	1629	516	3101	1451	378	1698	1583	3198
M1A14	DICLOFENAC + PARACETAMOL | M1A14	2001-03-01	150	PARAZOBID	ABBOTT HEALTHCARE PVT. LTD	ABBOTT + ABBOTT HC + SOLVAY	ZESTEK	MNC	PAIN / ANALGESICS	ANTI-RHEUMATICS, NON-STEROIDAL - SYSTEMIC	ANTI-INFLAMMATORY AND ANTI-RHEUMATIC PRODUCTS	MUSCULO-SKELETAL SYSTEM	ACUTE	2007-04-01	72639	76307	65765	65252	73149	69428	62795	60040	68201	67017	57108	61932	56545	51327	50457	46088	45949	32240	15069	7423	6160	1944	1131	1718	799	639	301	550	657	324	541	758	370	416	1399
M1A14	DICLOFENAC + PARACETAMOL | M1A14	2001-03-01	151	VOLFLAM FORT	PSYCHOTROPICS INDIA LTD	PSYCHOTROPICS INDIA LTD	PSYCHOTROPICS	INDIAN	PAIN / ANALGESICS	ANTI-RHEUMATICS, NON-STEROIDAL - SYSTEMIC	ANTI-INFLAMMATORY AND ANTI-RHEUMATIC PRODUCTS	MUSCULO-SKELETAL SYSTEM	ACUTE	2008-06-01	0	0	0	0	0	0	0	118	0	0	500	668	630	179	136	1	0	90	46	90	0	0	0	1	0	4	737	1032	1075	1249	130	1689	362	233	384
M1A14	DICLOFENAC + PARACETAMOL | M1A14	2001-03-01	152	DAC	RHOMBUS PHARMA	RHOMBUS PHARMA	RHOMBUS	INDIAN	PAIN / ANALGESICS	ANTI-RHEUMATICS, NON-STEROIDAL - SYSTEMIC	ANTI-INFLAMMATORY AND ANTI-RHEUMATIC PRODUCTS	MUSCULO-SKELETAL SYSTEM	ACUTE	2003-09-01	0	0	0	0	0	0	0	0	0	0	0	0	0	0	0	0	0	0	0	0	0	0	0	0	0	0	0	24	22	0	213	25	35	22	22
M1A14	DICLOFENAC + PARACETAMOL | M1A14	2001-03-01	153	CLOF TZ	CLYDE BIOTECH (P) LTD	CLYDE BIOTECH (P) LTD	CLYDE	INDIAN	PAIN / ANALGESICS	ANTI-RHEUMATICS, NON-STEROIDAL - SYSTEMIC	ANTI-INFLAMMATORY AND ANTI-RHEUMATIC PRODUCTS	MUSCULO-SKELETAL SYSTEM	ACUTE	2007-04-01	259	172	157	651	306	532	335	613	270	615	346	434	0	2	88	12	4	0	3	431	86	345	428	428	428	428	131	0	0	0	0	0	0	0	0
M1A14	DICLOFENAC + PARACETAMOL | M1A14	2001-03-01	154	MOLIFEN	UNICHEM LABORATORIES LTD	UNICHEM LABORATORIES LTD	GENERIC	INDIAN	PAIN / ANALGESICS	ANTI-RHEUMATICS, NON-STEROIDAL - SYSTEMIC	ANTI-INFLAMMATORY AND ANTI-RHEUMATIC PRODUCTS	MUSCULO-SKELETAL SYSTEM	ACUTE	2007-04-01	66	0	3107	0	0	2074	0	0	0	9928	3265	1293	4320	328	312	0	0	202	86	1460	1415	12336	7218	7292	0	7492	6268	7227	687	849	803	1027	957	161	1373
M1A14	DICLOFENAC + PARACETAMOL | M1A14	2001-03-01	155	BALANCE ( DIAL)	DIAL PHARMACEUTICALS PVT. LTD.	DIAL PHARMACEUTICALS PVT. LTD.	DIAL	INDIAN	PAIN / ANALGESICS	ANTI-RHEUMATICS, NON-STEROIDAL - SYSTEMIC	ANTI-INFLAMMATORY AND ANTI-RHEUMATIC PRODUCTS	MUSCULO-SKELETAL SYSTEM	ACUTE	2007-04-01	15	12	0	0	0	12	0	22	15	13	3	15	20	9	20	1	6	26	7	84	21	10	18	9	3	23	294	174	114	56	88	98	158	150	318
M1A14	DICLOFENAC + PARACETAMOL | M1A14	2001-03-01	156	DICLOGAL PLUS	GALPHA LABORATORIES LTD	GALPHA LABORATORIES LTD	GALPHA	INDIAN	PAIN / ANALGESICS	ANTI-RHEUMATICS, NON-STEROIDAL - SYSTEMIC	ANTI-INFLAMMATORY AND ANTI-RHEUMATIC PRODUCTS	MUSCULO-SKELETAL SYSTEM	ACUTE	2007-04-01	58	0	0	0	0	0	0	0	0	0	0	0	0	0	0	0	0	0	0	0	0	0	0	0	0	0	0	0	0	108	108	0	68	0	3
M1A14	DICLOFENAC + PARACETAMOL | M1A14	2001-03-01	157	DOLOFIN PLUS	LANCER HEALTH CARE PVT LTD	LANCER HEALTH CARE PVT LTD	LANCER	INDIAN	PAIN / ANALGESICS	ANTI-RHEUMATICS, NON-STEROIDAL - SYSTEMIC	ANTI-INFLAMMATORY AND ANTI-RHEUMATIC PRODUCTS	MUSCULO-SKELETAL SYSTEM	ACUTE	2007-04-01	128	1078	97	17	379	375	101	581	435	509	23	136	795	101	248	597	727	363	427	1161	473	23	1043	195	0	8	375	29	481	0	627	1464	1372	1830	1631
M1A14	DICLOFENAC + PARACETAMOL | M1A14	2001-03-01	158	DICOPIN (WIN-MEDICARE)	WIN-MEDICARE PVT. LTD.	WIN-MEDICARE PVT. LTD.	GENERIC	MNC	PAIN / ANALGESICS	ANTI-RHEUMATICS, NON-STEROIDAL - SYSTEMIC	ANTI-INFLAMMATORY AND ANTI-RHEUMATIC PRODUCTS	MUSCULO-SKELETAL SYSTEM	ACUTE	2009-10-01	0	0	0	0	0	0	0	0	0	0	0	0	0	0	0	0	0	0	0	0	0	0	0	254	578	0	0	121	185	159	0	0	0	0	0
M1A14	DICLOFENAC + PARACETAMOL | M1A14	2001-03-01	159	FENDIC PLUS	ZEE LABORATORIES	ZEE LABORATORIES	ZEE LAB	INDIAN	PAIN / ANALGESICS	ANTI-RHEUMATICS, NON-STEROIDAL - SYSTEMIC	ANTI-INFLAMMATORY AND ANTI-RHEUMATIC PRODUCTS	MUSCULO-SKELETAL SYSTEM	ACUTE	2008-09-01	0	0	0	0	0	0	0	0	0	0	568	680	445	260	310	222	315	287	231	403	305	381	403	80	175	402	918	105	263	70	50	0	0	0	430
M1A14	DICLOFENAC + PARACETAMOL | M1A14	2001-03-01	160	DIRAN PLUS	INDICA LABORATORIES PVT. LTD.	INDICA LABORATORIES PVT. LTD.	INDICA	INDIAN	PAIN / ANALGESICS	ANTI-RHEUMATICS, NON-STEROIDAL - SYSTEMIC	ANTI-INFLAMMATORY AND ANTI-RHEUMATIC PRODUCTS	MUSCULO-SKELETAL SYSTEM	ACUTE	2003-06-01	0	0	85	70	14	262	0	0	98	169	404	13	210	373	255	367	360	216	72	288	177	65	7	0	0	131	0	0	0	4	0	0	32	0	0
M1A14	DICLOFENAC + PARACETAMOL | M1A14	2001-03-01	161	PARAFORTAN	KHANDELWAL LABORATORIES LTD	KHANDELWAL LABORATORIES LTD	GENNOVA	INDIAN	PAIN / ANALGESICS	ANTI-RHEUMATICS, NON-STEROIDAL - SYSTEMIC	ANTI-INFLAMMATORY AND ANTI-RHEUMATIC PRODUCTS	MUSCULO-SKELETAL SYSTEM	ACUTE	2007-04-01	10037	9108	8304	6262	9458	5632	5894	4505	4166	4103	4740	3831	4069	4448	3855	2819	3405	2598	1109	2280	5745	2838	2677	1283	2734	262	150	60	191	267	242	247	30	535	378
M1A14	DICLOFENAC + PARACETAMOL | M1A14	2001-03-01	162	QCKGESIC	SYNCOM FORMULATIONS (I) LIMITED	SYNCOM FORMULATIONS (I) LIMITED	SYNCOM BIOTECH	INDIAN	PAIN / ANALGESICS	ANTI-RHEUMATICS, NON-STEROIDAL - SYSTEMIC	ANTI-INFLAMMATORY AND ANTI-RHEUMATIC PRODUCTS	MUSCULO-SKELETAL SYSTEM	ACUTE	2012-02-01	0	0	0	0	0	0	0	0	0	0	0	0	0	0	0	0	0	0	0	0	0	0	0	0	0	0	0	0	0	0	0	0	0	0	0
M1A14	DICLOFENAC + PARACETAMOL | M1A14	2001-03-01	163	DIPANE PLUS	WOCKHARDT LTD	WOCKHARDT LTD	MERIND	INDIAN	PAIN / ANALGESICS	ANTI-RHEUMATICS, NON-STEROIDAL - SYSTEMIC	ANTI-INFLAMMATORY AND ANTI-RHEUMATIC PRODUCTS	MUSCULO-SKELETAL SYSTEM	ACUTE	2008-11-01	0	0	0	0	0	0	0	0	0	0	0	0	197	0	0	0	0	0	0	0	0	0	0	0	0	0	0	0	0	0	0	0	0	0	0
M1A14	DICLOFENAC + PARACETAMOL | M1A14	2001-03-01	164	DEFENAC-P (SILVER)	LUPIN LTD	LUPIN LTD	MAXTER	INDIAN	PAIN / ANALGESICS	ANTI-RHEUMATICS, NON-STEROIDAL - SYSTEMIC	ANTI-INFLAMMATORY AND ANTI-RHEUMATIC PRODUCTS	MUSCULO-SKELETAL SYSTEM	ACUTE	2009-06-01	0	0	0	0	0	0	0	0	0	0	0	0	0	0	0	0	0	0	0	264	131	329	131	197	66	0	417	220	20	3388	3521	3254	3203	4	4
M1A14	DICLOFENAC + PARACETAMOL | M1A14	2001-03-01	165	INTAGESIC-DL	INTAS PHARMACEUTICALS LTD	INTAS PHARMACEUTICALS LTD	GENERIC	INDIAN	PAIN / ANALGESICS	ANTI-RHEUMATICS, NON-STEROIDAL - SYSTEMIC	ANTI-INFLAMMATORY AND ANTI-RHEUMATIC PRODUCTS	MUSCULO-SKELETAL SYSTEM	ACUTE	2008-07-01	0	0	0	0	0	0	0	0	215	0	0	0	0	0	0	0	0	0	0	0	0	0	0	0	0	0	1240	378	1701	1547	1795	2005	0	0	139
M1A14	DICLOFENAC + PARACETAMOL | M1A14	2001-03-01	166	KLOFENAC PLUS	NATCO PHARMA LTD	NATCO PHARMA LTD	NATCO	INDIAN	PAIN / ANALGESICS	ANTI-RHEUMATICS, NON-STEROIDAL - SYSTEMIC	ANTI-INFLAMMATORY AND ANTI-RHEUMATIC PRODUCTS	MUSCULO-SKELETAL SYSTEM	ACUTE	2007-04-01	0	0	663	255	56	103	76	103	103	0	41	371	206	220	215	256	125	0	0	0	0	0	0	0	0	0	1944	2909	1636	2577	1573	0	30	0	1866
M1A14	DICLOFENAC + PARACETAMOL | M1A14	2001-03-01	167	CLOF	CLYDE BIOTECH (P) LTD	CLYDE BIOTECH (P) LTD	CLYDE	INDIAN	PAIN / ANALGESICS	ANTI-RHEUMATICS, NON-STEROIDAL - SYSTEMIC	ANTI-INFLAMMATORY AND ANTI-RHEUMATIC PRODUCTS	MUSCULO-SKELETAL SYSTEM	ACUTE	2002-03-01	172	24	121	222	738	0	136	152	32	2	172	104	0	2	0	12	29	0	0	0	0	159	0	34	25	45	51	7	7	7	7	1	7	3	3
M1A14	DICLOFENAC + PARACETAMOL | M1A14	2001-03-01	168	DICLOGOLD PLUS	PANACEA BIOTEC LTD	PANACEA BIOTEC LTD	VALUE INDIA	INDIAN	PAIN / ANALGESICS	ANTI-RHEUMATICS, NON-STEROIDAL - SYSTEMIC	ANTI-INFLAMMATORY AND ANTI-RHEUMATIC PRODUCTS	MUSCULO-SKELETAL SYSTEM	ACUTE	2008-12-01	0	0	0	0	0	0	0	0	0	0	0	0	0	532	1202	826	706	1162	1667	1900	1781	1540	1430	1050	947	472	462	728	802	696	750	821	410	254	72
M1A14	DICLOFENAC + PARACETAMOL | M1A14	2001-03-01	169	DIFENAC PLUS	INTERMED PHARMA PVT LTD	INTERMED PHARMA PVT LTD	INTERMED	INDIAN	PAIN / ANALGESICS	ANTI-RHEUMATICS, NON-STEROIDAL - SYSTEMIC	ANTI-INFLAMMATORY AND ANTI-RHEUMATIC PRODUCTS	MUSCULO-SKELETAL SYSTEM	ACUTE	2007-05-01	0	0	3	0	3	0	0	0	0	0	0	0	0	0	0	0	0	30	75	10	174	13	118	283	275	278	44	22	36	21	18	31	181	483	802
M1A14	DICLOFENAC + PARACETAMOL | M1A14	2001-03-01	170	BUTACORTINDON	ZYDUS CADILA	ZYDUS + BIOCHEM	ZYDUS	INDIAN	PAIN / ANALGESICS	ANTI-RHEUMATICS, NON-STEROIDAL - SYSTEMIC	ANTI-INFLAMMATORY AND ANTI-RHEUMATIC PRODUCTS	MUSCULO-SKELETAL SYSTEM	ACUTE	2012-04-01	0	0	0	0	0	0	0	0	0	0	0	0	0	0	0	0	0	0	0	0	0	0	0	0	0	0	0	0	0	0	0	0	0	0	0
M1A14	DICLOFENAC + PARACETAMOL | M1A14	2001-03-01	171	DEFENAC-P (WHITE)	LUPIN LTD	LUPIN LTD	LUPIN	INDIAN	PAIN / ANALGESICS	ANTI-RHEUMATICS, NON-STEROIDAL - SYSTEMIC	ANTI-INFLAMMATORY AND ANTI-RHEUMATIC PRODUCTS	MUSCULO-SKELETAL SYSTEM	ACUTE	2011-07-01	0	0	0	0	0	0	0	0	0	0	0	0	0	0	0	0	0	0	0	0	0	0	0	0	0	0	0	0	0	0	0	0	0	0	0
M1A14	DICLOFENAC + PARACETAMOL | M1A14	2001-03-01	172	ANALDA	DR. REDDYS LABORATORIES LTD	DR. REDDYS LABORATORIES LTD	PFD	INDIAN	PAIN / ANALGESICS	ANTI-RHEUMATICS, NON-STEROIDAL - SYSTEMIC	ANTI-INFLAMMATORY AND ANTI-RHEUMATIC PRODUCTS	MUSCULO-SKELETAL SYSTEM	ACUTE	2011-01-01	0	0	0	0	0	0	0	0	0	0	0	0	0	0	0	0	0	0	0	0	0	0	0	0	0	0	0	0	0	0	0	0	0	0	0
M1A14	DICLOFENAC + PARACETAMOL | M1A14	2001-03-01	173	ARGESIC PLUS	CENTAUR PHARMACEUTICALS PVT.LTD	CENTAUR PHARMACEUTICALS PVT.LTD	CENTAUR	INDIAN	PAIN / ANALGESICS	ANTI-RHEUMATICS, NON-STEROIDAL - SYSTEMIC	ANTI-INFLAMMATORY AND ANTI-RHEUMATIC PRODUCTS	MUSCULO-SKELETAL SYSTEM	ACUTE	2010-11-01	0	0	0	0	0	0	0	0	0	0	0	0	0	0	0	0	0	0	0	0	0	0	0	0	0	0	0	0	0	0	0	0	0	0	0
M1A14	DICLOFENAC + PARACETAMOL | M1A14	2001-03-01	174	CLOFEMOL	WEST COAST PHARMA WORKS	WEST COAST PHARMA WORKS	WEST COAST	INDIAN	PAIN / ANALGESICS	ANTI-RHEUMATICS, NON-STEROIDAL - SYSTEMIC	ANTI-INFLAMMATORY AND ANTI-RHEUMATIC PRODUCTS	MUSCULO-SKELETAL SYSTEM	ACUTE	2010-09-01	0	0	0	0	0	0	0	0	0	0	0	0	0	0	0	0	0	0	0	0	0	0	0	0	0	0	0	0	0	0	0	0	0	0	699
M1A14	DICLOFENAC + PARACETAMOL | M1A14	2001-03-01	175	DICLOMED PLUS	ALDE MEDI IMPEX	ALDE MEDI IMPEX	ALDE MEDI IMPEX	INDIAN	PAIN / ANALGESICS	ANTI-RHEUMATICS, NON-STEROIDAL - SYSTEMIC	ANTI-INFLAMMATORY AND ANTI-RHEUMATIC PRODUCTS	MUSCULO-SKELETAL SYSTEM	ACUTE	2010-05-01	0	0	0	0	0	0	0	0	0	0	0	0	0	0	0	0	0	0	0	0	0	0	0	0	0	0	0	0	0	0	1183	0	0	0	0
M1A14	DICLOFENAC + PARACETAMOL | M1A14	2001-03-01	176	BIDNAC	GLAXOSMITHKLINE PHARMACEUTICALS LTD.	GLAXOSMITHKLINE PHARMACEUTICALS LTD.	TEAM 5/VACCINE	MNC	PAIN / ANALGESICS	ANTI-RHEUMATICS, NON-STEROIDAL - SYSTEMIC	ANTI-INFLAMMATORY AND ANTI-RHEUMATIC PRODUCTS	MUSCULO-SKELETAL SYSTEM	ACUTE	2010-05-01	0	0	0	0	0	0	0	0	0	0	0	0	0	0	0	0	0	0	0	0	0	0	0	0	0	0	0	0	0	0	41	0	0	0	0
M1A14	DICLOFENAC + PARACETAMOL | M1A14	2001-03-01	177	MAHADICLO MR	MANKIND PHARMACEUTICALS LTD.	MANKIND PHARMACEUTICALS LTD.	GENERIC	INDIAN	PAIN / ANALGESICS	ANTI-RHEUMATICS, NON-STEROIDAL - SYSTEMIC	ANTI-INFLAMMATORY AND ANTI-RHEUMATIC PRODUCTS	MUSCULO-SKELETAL SYSTEM	ACUTE	2010-04-01	0	0	0	0	0	0	0	0	0	0	0	0	0	0	0	0	0	0	0	0	0	0	0	0	0	0	0	0	0	98	0	0	0	0	152
M1A14	DICLOFENAC + PARACETAMOL | M1A14	2001-03-01	178	POWERFLAM XP (WHITE PVC)	ALKEM LABORATORIES LTD.	ALKEM + CACHET + INDCHEMIE	GENERIC	INDIAN	PAIN / ANALGESICS	ANTI-RHEUMATICS, NON-STEROIDAL - SYSTEMIC	ANTI-INFLAMMATORY AND ANTI-RHEUMATIC PRODUCTS	MUSCULO-SKELETAL SYSTEM	ACUTE	2010-02-01	0	0	0	0	0	0	0	0	0	0	0	0	0	0	0	0	0	0	0	0	0	0	0	0	0	0	0	2	0	2	0	0	0	0	0
M1A14	DICLOFENAC + PARACETAMOL | M1A14	2001-03-01	179	TABORAN P	ADVENTUS LABORATORIES	ADVENTUS LABORATORIES	ADVENTUS LAB	INDIAN	PAIN / ANALGESICS	ANTI-RHEUMATICS, NON-STEROIDAL - SYSTEMIC	ANTI-INFLAMMATORY AND ANTI-RHEUMATIC PRODUCTS	MUSCULO-SKELETAL SYSTEM	ACUTE	2010-01-01	0	0	0	0	0	0	0	0	0	0	0	0	0	0	0	0	0	0	0	0	0	0	0	0	0	0	5	0	0	0	0	0	0	0	0
M1A14	DICLOFENAC + PARACETAMOL | M1A14	2001-03-01	180	PAINKIL	MEYER ORGANICS PVT. LTD	MEYER ORGANICS PVT. LTD	OTC	INDIAN	PAIN / ANALGESICS	ANTI-RHEUMATICS, NON-STEROIDAL - SYSTEMIC	ANTI-INFLAMMATORY AND ANTI-RHEUMATIC PRODUCTS	MUSCULO-SKELETAL SYSTEM	ACUTE	2010-01-01	0	0	0	0	0	0	0	0	0	0	0	0	0	0	0	0	0	0	0	0	0	0	0	0	0	0	10231	7981	8437	9551	7532	2876	7130	4395	596
M1A14	DICLOFENAC + PARACETAMOL | M1A14	2001-03-01	181	ELIFLAM	GRAF LABORATORIES PVT LTD	GRAF LABORATORIES PVT LTD	GRAF	INDIAN	PAIN / ANALGESICS	ANTI-RHEUMATICS, NON-STEROIDAL - SYSTEMIC	ANTI-INFLAMMATORY AND ANTI-RHEUMATIC PRODUCTS	MUSCULO-SKELETAL SYSTEM	ACUTE	2009-09-01	0	0	0	0	0	0	0	0	0	0	0	0	0	0	0	0	0	0	0	0	0	0	26	53	0	22	0	0	0	0	0	0	0	0	0
M1A14	DICLOFENAC + PARACETAMOL | M1A14	2001-03-01	182	VOVIMOL	WYETH LTD	PFIZER + WYETH	LEDERLE	MNC	PAIN / ANALGESICS	ANTI-RHEUMATICS, NON-STEROIDAL - SYSTEMIC	ANTI-INFLAMMATORY AND ANTI-RHEUMATIC PRODUCTS	MUSCULO-SKELETAL SYSTEM	ACUTE	2009-06-01	0	0	0	0	0	0	0	0	0	0	0	0	0	0	0	0	0	0	0	422	0	0	0	160	0	0	0	0	17	0	0	0	0	0	0
M1A14	DICLOFENAC + PARACETAMOL | M1A14	2001-03-01	183	OROGESIC	EMBIOTIC LAB	EMBIOTIC LAB	EMBIOTIC	INDIAN	PAIN / ANALGESICS	ANTI-RHEUMATICS, NON-STEROIDAL - SYSTEMIC	ANTI-INFLAMMATORY AND ANTI-RHEUMATIC PRODUCTS	MUSCULO-SKELETAL SYSTEM	ACUTE	2009-04-01	0	0	0	0	0	0	0	0	0	0	0	0	0	0	0	0	0	31	0	0	0	0	0	0	0	0	0	0	0	0	0	0	0	0	0
M1A14	DICLOFENAC + PARACETAMOL | M1A14	2001-03-01	184	VOVENAC PLUS (PSYCO)	PSYCORMEDIES	PSYCORMEDIES	PSYCORMEDIES	INDIAN	PAIN / ANALGESICS	ANTI-RHEUMATICS, NON-STEROIDAL - SYSTEMIC	ANTI-INFLAMMATORY AND ANTI-RHEUMATIC PRODUCTS	MUSCULO-SKELETAL SYSTEM	ACUTE	2009-04-01	0	0	0	0	0	0	0	0	0	0	0	0	0	0	0	0	0	160	400	300	0	0	0	55	0	0	0	0	0	0	0	5	0	0	0
M1A14	DICLOFENAC + PARACETAMOL | M1A14	2001-03-01	185	REACTIN PM	CIPLA LTD.	CIPLA LTD.	GENERIC	INDIAN	PAIN / ANALGESICS	ANTI-RHEUMATICS, NON-STEROIDAL - SYSTEMIC	ANTI-INFLAMMATORY AND ANTI-RHEUMATIC PRODUCTS	MUSCULO-SKELETAL SYSTEM	ACUTE	2009-03-01	0	0	0	0	0	0	0	0	0	0	0	0	0	0	0	0	196	0	0	0	0	0	0	0	0	0	417	0	34	0	0	0	0	0	0
M1A14	DICLOFENAC + PARACETAMOL | M1A14	2001-03-01	186	PANOXEN	ANGLO-FRENCH DRUGS & INDUSTRIES LTD.	ANGLO-FRENCH DRUGS & INDUSTRIES LTD.	OTHERS-INSTITUTION	INDIAN	PAIN / ANALGESICS	ANTI-RHEUMATICS, NON-STEROIDAL - SYSTEMIC	ANTI-INFLAMMATORY AND ANTI-RHEUMATIC PRODUCTS	MUSCULO-SKELETAL SYSTEM	ACUTE	2009-01-01	0	0	0	0	0	0	0	0	0	0	0	0	0	0	14	4	0	0	0	98	14	0	0	0	0	0	0	0	0	0	0	0	0	0	0
M1A14	DICLOFENAC + PARACETAMOL | M1A14	2001-03-01	187	RUNAC P	SUN PHARMACEUTICAL INDUSTRIES LTD	SUN PHARMACEUTICAL INDUSTRIES LTD	SUN DIVISION	INDIAN	PAIN / ANALGESICS	ANTI-RHEUMATICS, NON-STEROIDAL - SYSTEMIC	ANTI-INFLAMMATORY AND ANTI-RHEUMATIC PRODUCTS	MUSCULO-SKELETAL SYSTEM	ACUTE	2009-01-01	0	0	0	0	0	0	0	0	0	0	0	0	0	0	71	0	0	0	0	0	0	0	0	507	0	0	0	0	0	0	0	0	0	0	0
M1A14	DICLOFENAC + PARACETAMOL | M1A14	2001-03-01	188	UNIFEN A	UNIMARCK HEALTHCARE LTD	UNIMARCK HEALTHCARE LTD	UNIMARCK	INDIAN	PAIN / ANALGESICS	ANTI-RHEUMATICS, NON-STEROIDAL - SYSTEMIC	ANTI-INFLAMMATORY AND ANTI-RHEUMATIC PRODUCTS	MUSCULO-SKELETAL SYSTEM	ACUTE	2009-01-01	0	0	0	0	0	0	0	0	0	0	0	0	0	0	111	0	387	0	0	0	0	0	0	0	0	0	0	0	0	0	0	0	0	0	0
M1A14	DICLOFENAC + PARACETAMOL | M1A14	2001-03-01	189	OMNITAB	CIPLA LTD.	CIPLA LTD.	GENERIC	INDIAN	PAIN / ANALGESICS	ANTI-RHEUMATICS, NON-STEROIDAL - SYSTEMIC	ANTI-INFLAMMATORY AND ANTI-RHEUMATIC PRODUCTS	MUSCULO-SKELETAL SYSTEM	ACUTE	2008-12-01	0	0	0	0	0	0	0	0	0	0	0	0	0	166	541	0	0	0	0	7	0	490	0	0	0	0	0	0	0	0	0	0	0	0	0
M1A14	DICLOFENAC + PARACETAMOL | M1A14	2001-03-01	190	DICLOREX	ACRON PHARMACEUTICALS	ACRON PHARMACEUTICALS	ACRON	INDIAN	PAIN / ANALGESICS	ANTI-RHEUMATICS, NON-STEROIDAL - SYSTEMIC	ANTI-INFLAMMATORY AND ANTI-RHEUMATIC PRODUCTS	MUSCULO-SKELETAL SYSTEM	ACUTE	2008-11-01	0	0	0	0	0	0	0	0	0	0	0	0	1	1	1	1	8	8	8	8	8	2	1	12	0	0	0	0	0	0	0	0	0	0	0
M1A14	DICLOFENAC + PARACETAMOL | M1A14	2001-03-01	191	SUDAC K	ALEMBIC LTD	ALEMBIC LTD	OSTEOFIT	INDIAN	PAIN / ANALGESICS	ANTI-RHEUMATICS, NON-STEROIDAL - SYSTEMIC	ANTI-INFLAMMATORY AND ANTI-RHEUMATIC PRODUCTS	MUSCULO-SKELETAL SYSTEM	ACUTE	2008-09-01	0	0	0	0	0	0	0	0	0	0	60	0	0	0	0	0	0	0	0	0	0	0	0	0	0	0	0	0	0	0	0	0	0	0	0
M1A14	DICLOFENAC + PARACETAMOL | M1A14	2001-03-01	192	INFLACARE	WINCARE REMEDIES	WINCARE REMEDIES	WINCARE	INDIAN	PAIN / ANALGESICS	ANTI-RHEUMATICS, NON-STEROIDAL - SYSTEMIC	ANTI-INFLAMMATORY AND ANTI-RHEUMATIC PRODUCTS	MUSCULO-SKELETAL SYSTEM	ACUTE	2008-08-01	0	0	0	0	0	0	0	0	0	42	116	6	5	2	6	3	2	8	0	25	57	54	25	51	51	51	0	0	0	0	0	0	0	0	0
M1A14	DICLOFENAC + PARACETAMOL | M1A14	2001-03-01	193	DOLOFENAC	PARENTERAL DRUGS (INDIA) LTD.	PARENTERAL DRUGS (INDIA) LTD.	PARENTERAL DRUGS	INDIAN	PAIN / ANALGESICS	ANTI-RHEUMATICS, NON-STEROIDAL - SYSTEMIC	ANTI-INFLAMMATORY AND ANTI-RHEUMATIC PRODUCTS	MUSCULO-SKELETAL SYSTEM	ACUTE	2008-07-01	0	0	0	0	0	0	0	0	58	59	58	58	0	0	0	0	0	0	0	0	0	0	0	0	0	0	0	0	0	0	0	0	0	0	0
M1A14	DICLOFENAC + PARACETAMOL | M1A14	2001-03-01	194	LEDERFLAM	WYETH LTD	PFIZER + WYETH	LEDERLE	MNC	PAIN / ANALGESICS	ANTI-RHEUMATICS, NON-STEROIDAL - SYSTEMIC	ANTI-INFLAMMATORY AND ANTI-RHEUMATIC PRODUCTS	MUSCULO-SKELETAL SYSTEM	ACUTE	2008-07-01	0	0	0	0	0	0	0	0	3	3	3	3	0	0	0	0	0	0	0	0	0	0	0	0	0	0	0	0	0	0	0	0	0	0	0
M1A14	DICLOFENAC + PARACETAMOL | M1A14	2001-03-01	195	LIPCY A	COMED CHEMICALS PVT LTD	COMED CHEMICALS PVT LTD	PHARMA	INDIAN	PAIN / ANALGESICS	ANTI-RHEUMATICS, NON-STEROIDAL - SYSTEMIC	ANTI-INFLAMMATORY AND ANTI-RHEUMATIC PRODUCTS	MUSCULO-SKELETAL SYSTEM	ACUTE	2008-07-01	0	0	0	0	0	0	0	0	3091	2259	2006	1836	0	0	0	0	0	0	0	0	0	0	0	0	0	0	0	0	0	0	0	0	0	0	0
M1A14	DICLOFENAC + PARACETAMOL | M1A14	2001-03-01	196	DICLOSYM	SYMBIOSIS LAB	SYMBIOSIS LAB	SYMBIOSIS LAB	INDIAN	PAIN / ANALGESICS	ANTI-RHEUMATICS, NON-STEROIDAL - SYSTEMIC	ANTI-INFLAMMATORY AND ANTI-RHEUMATIC PRODUCTS	MUSCULO-SKELETAL SYSTEM	ACUTE	2008-06-01	0	0	0	0	0	0	0	8	3	3	0	0	0	0	0	0	10	0	10	0	0	0	0	0	0	0	0	0	0	0	0	0	0	0	0
M1A14	DICLOFENAC + PARACETAMOL | M1A14	2001-03-01	197	DICLOLIV PLUS	PFIZER LTD	PFIZER + WYETH	PFIZER LTD	MNC	PAIN / ANALGESICS	ANTI-RHEUMATICS, NON-STEROIDAL - SYSTEMIC	ANTI-INFLAMMATORY AND ANTI-RHEUMATIC PRODUCTS	MUSCULO-SKELETAL SYSTEM	ACUTE	2008-06-01	0	0	0	0	0	0	0	112	112	0	0	0	0	0	0	0	68	0	0	0	0	0	0	0	0	0	0	0	0	0	76	114	0	0	0
M1A14	DICLOFENAC + PARACETAMOL | M1A14	2001-03-01	198	DICON PLUS	ICON PHARMA & SURGICALS PVT LTD	ICON PHARMA & SURGICALS PVT LTD	ICON PHARMA	INDIAN	PAIN / ANALGESICS	ANTI-RHEUMATICS, NON-STEROIDAL - SYSTEMIC	ANTI-INFLAMMATORY AND ANTI-RHEUMATIC PRODUCTS	MUSCULO-SKELETAL SYSTEM	ACUTE	2008-02-01	0	0	0	7	0	0	0	0	0	0	0	5	0	0	18	28	18	14	0	14	13	24	22	11	0	73	94	0	42	84	39	86	39	62	58
M1A14	DICLOFENAC + PARACETAMOL | M1A14	2001-03-01	199	POWERFLAM PLUS	ALKEM LABORATORIES LTD.	ALKEM + CACHET + INDCHEMIE	BERGEN	INDIAN	PAIN / ANALGESICS	ANTI-RHEUMATICS, NON-STEROIDAL - SYSTEMIC	ANTI-INFLAMMATORY AND ANTI-RHEUMATIC PRODUCTS	MUSCULO-SKELETAL SYSTEM	ACUTE	2008-01-01	0	0	16	13	14	0	0	0	0	0	0	0	0	0	0	0	0	0	0	0	0	0	0	0	0	0	0	0	0	0	0	0	0	0	0
M1A14	DICLOFENAC + PARACETAMOL | M1A14	2001-03-01	200	STALOGESIC PLUS	STALLION LABORATORIES (P) LTD	STALLION LABORATORIES (P) LTD	STALLION	INDIAN	PAIN / ANALGESICS	ANTI-RHEUMATICS, NON-STEROIDAL - SYSTEMIC	ANTI-INFLAMMATORY AND ANTI-RHEUMATIC PRODUCTS	MUSCULO-SKELETAL SYSTEM	ACUTE	2007-12-01	0	22	0	44	22	21	0	40	22	44	20	0	0	130	90	80	110	101	120	70	46	140	80	120	60	30	70	110	100	120	40	40	161	361	278
M1A14	DICLOFENAC + PARACETAMOL | M1A14	2001-03-01	201	COFLAM	PARASOL LABORATORIES	PARASOL LABORATORIES	PARASOL	INDIAN	PAIN / ANALGESICS	ANTI-RHEUMATICS, NON-STEROIDAL - SYSTEMIC	ANTI-INFLAMMATORY AND ANTI-RHEUMATIC PRODUCTS	MUSCULO-SKELETAL SYSTEM	ACUTE	2007-11-01	16	27	47	11	11	66	79	77	86	86	86	20	25	46	20	20	20	0	102	0	0	0	0	0	0	0	0	0	0	0	0	2	2	120	20
M1A14	DICLOFENAC + PARACETAMOL | M1A14	2001-03-01	202	DICLOMIN	CUREWIN PHARMACEUTICALS LTD	CUREWIN PHARMACEUTICALS LTD	CUREWIN	INDIAN	PAIN / ANALGESICS	ANTI-RHEUMATICS, NON-STEROIDAL - SYSTEMIC	ANTI-INFLAMMATORY AND ANTI-RHEUMATIC PRODUCTS	MUSCULO-SKELETAL SYSTEM	ACUTE	2007-11-01	35	0	0	0	0	0	2	1	3	0	1	4	5	13	8	8	9	9	8	10	8	31	7	9	15	6	6	6	0	0	0	0	0	0	0
M1A14	DICLOFENAC + PARACETAMOL | M1A14	2001-03-01	203	OMNITAB PLUS	CIPLA LTD.	CIPLA LTD.	GENERIC	INDIAN	PAIN / ANALGESICS	ANTI-RHEUMATICS, NON-STEROIDAL - SYSTEMIC	ANTI-INFLAMMATORY AND ANTI-RHEUMATIC PRODUCTS	MUSCULO-SKELETAL SYSTEM	ACUTE	2007-10-01	119	103	69	148	0	29	0	60	0	0	0	0	0	166	0	10	28	24	13	0	0	0	34	0	0	0	0	0	0	0	0	0	0	0	0
M1A14	DICLOFENAC + PARACETAMOL | M1A14	2001-03-01	204	DYNEC PLUS	MOREPEN LABORATORIES LIMITED	MOREPEN LABORATORIES LIMITED	MOREPEN	INDIAN	PAIN / ANALGESICS	ANTI-RHEUMATICS, NON-STEROIDAL - SYSTEMIC	ANTI-INFLAMMATORY AND ANTI-RHEUMATIC PRODUCTS	MUSCULO-SKELETAL SYSTEM	ACUTE	2007-10-01	37	35	0	68	45	0	0	0	0	0	0	0	0	0	0	0	0	0	0	0	0	0	0	0	0	0	0	0	0	0	0	0	0	0	0
M1A14	DICLOFENAC + PARACETAMOL | M1A14	2001-03-01	205	DENTAIN	CENTAUR PHARMACEUTICALS PVT.LTD	CENTAUR PHARMACEUTICALS PVT.LTD	PRAGGYA	INDIAN	PAIN / ANALGESICS	ANTI-RHEUMATICS, NON-STEROIDAL - SYSTEMIC	ANTI-INFLAMMATORY AND ANTI-RHEUMATIC PRODUCTS	MUSCULO-SKELETAL SYSTEM	ACUTE	2007-10-01	341	227	360	123	769	120	497	252	74	154	95	599	101	159	83	87	111	43	152	112	58	0	0	14	0	0	0	0	47	0	0	0	0	46	0
M1A14	DICLOFENAC + PARACETAMOL | M1A14	2001-03-01	206	COXWEL DP	JB CHEMICALS	JB CHEMICALS	LEKAR	INDIAN	PAIN / ANALGESICS	ANTI-RHEUMATICS, NON-STEROIDAL - SYSTEMIC	ANTI-INFLAMMATORY AND ANTI-RHEUMATIC PRODUCTS	MUSCULO-SKELETAL SYSTEM	ACUTE	2007-09-01	77	177	6	0	20	47	27	8	7	0	0	0	0	0	0	0	0	0	0	0	0	0	0	0	0	0	0	0	0	0	0	0	0	0	0
M1A14	DICLOFENAC + PARACETAMOL | M1A14	2001-03-01	207	ELDOFEN P	ELDER PHARMACEUTICALS LTD	ELDER PHARMACEUTICALS LTD	GENERICS	INDIAN	PAIN / ANALGESICS	ANTI-RHEUMATICS, NON-STEROIDAL - SYSTEMIC	ANTI-INFLAMMATORY AND ANTI-RHEUMATIC PRODUCTS	MUSCULO-SKELETAL SYSTEM	ACUTE	2007-09-01	0	0	0	0	0	0	0	0	0	0	0	0	0	0	0	0	0	0	0	0	0	0	0	0	0	0	0	0	0	0	0	0	0	0	0
M1A14	DICLOFENAC + PARACETAMOL | M1A14	2001-03-01	208	MAXIGESIC	SHREYA LIFE SCIENCES PVT. LTD	SHREYA LIFE SCIENCES PVT. LTD	BIO LIFE	INDIAN	PAIN / ANALGESICS	ANTI-RHEUMATICS, NON-STEROIDAL - SYSTEMIC	ANTI-INFLAMMATORY AND ANTI-RHEUMATIC PRODUCTS	MUSCULO-SKELETAL SYSTEM	ACUTE	2007-08-01	0	0	0	0	0	0	0	0	0	0	285	0	0	5	3	0	0	0	0	0	0	0	0	0	0	0	0	0	0	0	0	0	0	0	0
M1A14	DICLOFENAC + PARACETAMOL | M1A14	2001-03-01	209	PEC	MOXY LAB	MOXY LAB	MOXY LAB	INDIAN	PAIN / ANALGESICS	ANTI-RHEUMATICS, NON-STEROIDAL - SYSTEMIC	ANTI-INFLAMMATORY AND ANTI-RHEUMATIC PRODUCTS	MUSCULO-SKELETAL SYSTEM	ACUTE	2007-08-01	69	109	27	58	0	0	85	29	29	58	58	32	0	0	0	0	29	3	29	0	61	0	0	0	0	0	0	0	0	0	0	0	0	0	0
M1A14	DICLOFENAC + PARACETAMOL | M1A14	2001-03-01	210	DYFENAC PLUS	ABBOTT HEALTHCARE PVT. LTD	ABBOTT + ABBOTT HC + SOLVAY	SARABHAI	MNC	PAIN / ANALGESICS	ANTI-RHEUMATICS, NON-STEROIDAL - SYSTEMIC	ANTI-INFLAMMATORY AND ANTI-RHEUMATIC PRODUCTS	MUSCULO-SKELETAL SYSTEM	ACUTE	2007-08-01	0	24	0	0	0	0	0	0	0	0	0	0	0	99	40	297	143	0	0	0	0	0	0	0	0	0	0	0	0	0	0	0	0	76	0
M1A14	DICLOFENAC + PARACETAMOL | M1A14	2001-03-01	211	DICLOPIL PLUS	PSYCHOTROPICS INDIA LTD	PSYCHOTROPICS INDIA LTD	PSYCHOTROPICS	INDIAN	PAIN / ANALGESICS	ANTI-RHEUMATICS, NON-STEROIDAL - SYSTEMIC	ANTI-INFLAMMATORY AND ANTI-RHEUMATIC PRODUCTS	MUSCULO-SKELETAL SYSTEM	ACUTE	2007-07-01	976	4830	149	358	894	299	299	3162	2773	358	2472	417	0	299	454	1996	613	1767	1199	681	1430	842	931	835	1670	1251	4015	1278	945	4172	2743	4175	2728	480	622
M1A14	DICLOFENAC + PARACETAMOL | M1A14	2001-03-01	212	DF PLUS	QUE PHARMA PVT. LTD.	QUE PHARMA PVT. LTD.	QUE PHARMA	INDIAN	PAIN / ANALGESICS	ANTI-RHEUMATICS, NON-STEROIDAL - SYSTEMIC	ANTI-INFLAMMATORY AND ANTI-RHEUMATIC PRODUCTS	MUSCULO-SKELETAL SYSTEM	ACUTE	2007-07-01	0	0	0	0	0	0	0	0	0	0	0	0	0	0	0	0	0	0	0	0	0	0	0	0	0	0	3288	2454	3567	2982	3564	3413	3482	1025	2381
M1A14	DICLOFENAC + PARACETAMOL | M1A14	2001-03-01	213	VERSAR PLUS	SPIC PHARMACEUTICALS DIVISION	SPIC PHARMACEUTICALS DIVISION	SPIC	INDIAN	PAIN / ANALGESICS	ANTI-RHEUMATICS, NON-STEROIDAL - SYSTEMIC	ANTI-INFLAMMATORY AND ANTI-RHEUMATIC PRODUCTS	MUSCULO-SKELETAL SYSTEM	ACUTE	2007-06-01	0	42	12	0	2	2	2	2	0	0	0	0	171	171	171	171	82	82	98	98	110	219	55	274	329	0	347	18	19	19	18	0	0	0	0
M1A14	DICLOFENAC + PARACETAMOL | M1A14	2001-03-01	214	DEEMOL	SUNNY DRUG&PHARMA	SUNNY DRUG&PHARMA	SUNNY	INDIAN	PAIN / ANALGESICS	ANTI-RHEUMATICS, NON-STEROIDAL - SYSTEMIC	ANTI-INFLAMMATORY AND ANTI-RHEUMATIC PRODUCTS	MUSCULO-SKELETAL SYSTEM	ACUTE	2007-06-01	3	15	155	20	27	10	10	0	67	15	22	100	211	250	60	177	100	120	305	120	0	0	0	50	0	0	129	4	44	0	0	0	0	557	387
M1A14	DICLOFENAC + PARACETAMOL | M1A14	2001-03-01	215	BICLOMOL	OLCARE LTD	OLCARE LTD	OLCARE	INDIAN	PAIN / ANALGESICS	ANTI-RHEUMATICS, NON-STEROIDAL - SYSTEMIC	ANTI-INFLAMMATORY AND ANTI-RHEUMATIC PRODUCTS	MUSCULO-SKELETAL SYSTEM	ACUTE	2007-06-01	0	0	0	0	0	0	0	0	0	0	0	0	0	0	0	0	0	0	0	0	0	0	0	0	0	0	0	0	0	0	0	0	0	0	0
M1A14	DICLOFENAC + PARACETAMOL | M1A14	2001-03-01	216	RADS PLUS	TOTAL HEALTH CARE	TOTAL HEALTH CARE	TOTAL HEALTHCARE	INDIAN	PAIN / ANALGESICS	ANTI-RHEUMATICS, NON-STEROIDAL - SYSTEMIC	ANTI-INFLAMMATORY AND ANTI-RHEUMATIC PRODUCTS	MUSCULO-SKELETAL SYSTEM	ACUTE	2007-06-01	277	215	162	204	186	67	255	199	272	56	53	0	0	0	0	0	0	0	0	0	0	0	0	0	0	0	0	0	0	0	0	0	0	0	0
M1A14	DICLOFENAC + PARACETAMOL | M1A14	2001-03-01	217	IMFLAMOL C	PANJON PHARMA LTD	PANJON PHARMA LTD	PANJON	INDIAN	PAIN / ANALGESICS	ANTI-RHEUMATICS, NON-STEROIDAL - SYSTEMIC	ANTI-INFLAMMATORY AND ANTI-RHEUMATIC PRODUCTS	MUSCULO-SKELETAL SYSTEM	ACUTE	2007-05-01	0	152	456	0	0	0	0	0	0	0	0	0	0	0	0	0	0	0	0	0	0	0	0	0	0	0	0	0	0	1273	0	0	0	0	0
M1A14	DICLOFENAC + PARACETAMOL | M1A14	2001-03-01	218	MOBIFLEX	WEST COAST PHARMA WORKS	WEST COAST PHARMA WORKS	WEST COAST	INDIAN	PAIN / ANALGESICS	ANTI-RHEUMATICS, NON-STEROIDAL - SYSTEMIC	ANTI-INFLAMMATORY AND ANTI-RHEUMATIC PRODUCTS	MUSCULO-SKELETAL SYSTEM	ACUTE	2007-05-01	218	23	29	214	50	192	201	100	223	22	230	38	0	0	0	0	0	68	59	257	213	265	253	117	166	116	75	131	80	80	137	0	0	0	0
M1A14	DICLOFENAC + PARACETAMOL | M1A14	2001-03-01	219	DICLOAT PLUS	ZOTA PHARMACEUTICALS	ZOTA PHARMACEUTICALS	ZOTA PHARMA	INDIAN	PAIN / ANALGESICS	ANTI-RHEUMATICS, NON-STEROIDAL - SYSTEMIC	ANTI-INFLAMMATORY AND ANTI-RHEUMATIC PRODUCTS	MUSCULO-SKELETAL SYSTEM	ACUTE	2007-05-01	0	0	0	0	0	0	0	0	0	0	0	0	0	0	0	0	0	80	40	0	24	56	0	0	0	0	0	0	0	0	0	0	0	0	0
M1A14	DICLOFENAC + PARACETAMOL | M1A14	2001-03-01	220	PENTAGESIC	RANBAXY LABORATORIES LTD	RANBAXY LABORATORIES LTD	GENERICS	MNC	PAIN / ANALGESICS	ANTI-RHEUMATICS, NON-STEROIDAL - SYSTEMIC	ANTI-INFLAMMATORY AND ANTI-RHEUMATIC PRODUCTS	MUSCULO-SKELETAL SYSTEM	ACUTE	2007-05-01	0	1853	0	0	0	0	0	0	0	0	0	0	0	0	0	0	0	0	0	0	0	0	0	0	0	0	0	0	0	0	0	0	0	0	0
M1A14	DICLOFENAC + PARACETAMOL | M1A14	2001-03-01	221	OXYNAL P	EUPHORIC PHARMACEUTICALS (P) LTD	EUPHORIC PHARMACEUTICALS (P) LTD	EUPHORIC	INDIAN	PAIN / ANALGESICS	ANTI-RHEUMATICS, NON-STEROIDAL - SYSTEMIC	ANTI-INFLAMMATORY AND ANTI-RHEUMATIC PRODUCTS	MUSCULO-SKELETAL SYSTEM	ACUTE	2007-05-01	0	0	0	0	0	0	0	0	0	0	0	0	0	0	0	0	0	0	0	0	0	0	0	0	0	0	0	0	0	0	0	0	0	0	0
M1A14	DICLOFENAC + PARACETAMOL | M1A14	2001-03-01	222	LYNEC PLUS	HETERO HEALTHCARE LTD	HETERO HEALTHCARE LTD	HETERO	INDIAN	PAIN / ANALGESICS	ANTI-RHEUMATICS, NON-STEROIDAL - SYSTEMIC	ANTI-INFLAMMATORY AND ANTI-RHEUMATIC PRODUCTS	MUSCULO-SKELETAL SYSTEM	ACUTE	2007-05-01	0	0	0	0	0	0	0	0	0	0	0	0	0	0	0	0	0	0	0	0	0	0	0	0	0	0	0	0	0	0	0	0	0	0	0
M1A14	DICLOFENAC + PARACETAMOL | M1A14	2001-03-01	223	DICLOSET PLUS	REDDY PHARMACEUTICALS	REDDY PHARMACEUTICALS	REDDY	INDIAN	PAIN / ANALGESICS	ANTI-RHEUMATICS, NON-STEROIDAL - SYSTEMIC	ANTI-INFLAMMATORY AND ANTI-RHEUMATIC PRODUCTS	MUSCULO-SKELETAL SYSTEM	ACUTE	2007-05-01	0	0	0	0	0	0	0	0	0	0	0	0	0	0	0	0	0	0	0	0	0	0	0	0	0	0	0	0	0	0	0	0	0	0	0
M1A14	DICLOFENAC + PARACETAMOL | M1A14	2001-03-01	224	PRESTIGESIC PLUS	SYNTHIKO FORMULATIONS LTD.	SYNTHIKO FORMULATIONS LTD.	SYNTHIKO	INDIAN	PAIN / ANALGESICS	ANTI-RHEUMATICS, NON-STEROIDAL - SYSTEMIC	ANTI-INFLAMMATORY AND ANTI-RHEUMATIC PRODUCTS	MUSCULO-SKELETAL SYSTEM	ACUTE	2007-04-01	112	116	216	0	64	224	214	1	5	41	0	0	0	0	0	0	12	0	0	0	0	0	0	61	29	10	15	98	155	123	73	47	107	119	32
M1A14	DICLOFENAC + PARACETAMOL | M1A14	2001-03-01	225	OZODIMOL	OZONE PHARMACEUTICALS	OZONE PHARMACEUTICALS	GENERIC	INDIAN	PAIN / ANALGESICS	ANTI-RHEUMATICS, NON-STEROIDAL - SYSTEMIC	ANTI-INFLAMMATORY AND ANTI-RHEUMATIC PRODUCTS	MUSCULO-SKELETAL SYSTEM	ACUTE	2007-04-01	37062	22113	5135	5275	16460	5825	13930	10	1914	0	0	0	0	0	0	0	0	0	0	0	0	0	0	0	0	0	0	0	0	0	0	0	0	0	0
M1A14	DICLOFENAC + PARACETAMOL | M1A14	2001-03-01	226	ACNEC PT	ACME PHARMACEUTICALS	ACME PHARMACEUTICALS	ACME PHARMA	INDIAN	PAIN / ANALGESICS	ANTI-RHEUMATICS, NON-STEROIDAL - SYSTEMIC	ANTI-INFLAMMATORY AND ANTI-RHEUMATIC PRODUCTS	MUSCULO-SKELETAL SYSTEM	ACUTE	2007-04-01	67	120	20	50	74	80	120	30	60	110	30	60	50	20	30	70	50	150	100	110	160	180	90	90	222	0	294	686	265	196	158	163	185	0	0
M1A14	DICLOFENAC + PARACETAMOL | M1A14	2001-03-01	227	DENAC PLUS	FRANKLIN LABORATORIES (INDIA) PVT. LTD.	FRANKLIN LABORATORIES (INDIA) PVT. LTD.	FRANKLIN LAB	INDIAN	PAIN / ANALGESICS	ANTI-RHEUMATICS, NON-STEROIDAL - SYSTEMIC	ANTI-INFLAMMATORY AND ANTI-RHEUMATIC PRODUCTS	MUSCULO-SKELETAL SYSTEM	ACUTE	2007-04-01	991	2219	1537	99	1611	942	3718	0	1131	151	0	0	0	0	0	0	0	0	0	0	0	0	0	0	0	0	0	0	0	0	0	0	0	0	0
M1A14	DICLOFENAC + PARACETAMOL | M1A14	2001-03-01	228	DICLOFENAC SODIUM & PARACETAMOL	BLUE CROSS LABORATORIES LTD	BLUE CROSS LABORATORIES LTD	GENERIC	INDIAN	PAIN / ANALGESICS	ANTI-RHEUMATICS, NON-STEROIDAL - SYSTEMIC	ANTI-INFLAMMATORY AND ANTI-RHEUMATIC PRODUCTS	MUSCULO-SKELETAL SYSTEM	ACUTE	2007-04-01	475	833	227	397	0	740	465	496	0	289	562	723	616	581	595	513	0	779	0	908	1025	572	0	0	0	0	0	0	0	0	0	0	0	0	0
M1A14	DICLOFENAC + PARACETAMOL | M1A14	2001-03-01	229	HALORAN PLUS	HINDUSTAN ANTIBIOTICS LTD	HINDUSTAN ANTIBIOTICS LTD	HINDUSTAN ANTIBIOTICS	INDIAN	PAIN / ANALGESICS	ANTI-RHEUMATICS, NON-STEROIDAL - SYSTEMIC	ANTI-INFLAMMATORY AND ANTI-RHEUMATIC PRODUCTS	MUSCULO-SKELETAL SYSTEM	ACUTE	2007-04-01	0	13	0	36	115	16	8	1	0	0	0	0	90	0	38	3	19	14	3	5	36	9	36	0	3	0	8	27	49	1	0	0	0	0	0
M1A14	DICLOFENAC + PARACETAMOL | M1A14	2001-03-01	230	KASLON PLUS	KAISER PHARMACEUTICALS	KAISER PHARMACEUTICALS	KAISER	MNC	PAIN / ANALGESICS	ANTI-RHEUMATICS, NON-STEROIDAL - SYSTEMIC	ANTI-INFLAMMATORY AND ANTI-RHEUMATIC PRODUCTS	MUSCULO-SKELETAL SYSTEM	ACUTE	2007-04-01	0	657	1150	0	2177	120	0	96	0	0	144	0	0	0	48	0	0	0	0	24	0	0	0	0	0	0	0	0	0	0	0	0	0	0	0
M1A14	DICLOFENAC + PARACETAMOL | M1A14	2001-03-01	231	BALANCE (OMEGA)	OMEGA REMEDIES PVT LTD	OMEGA REMEDIES PVT LTD	OMEGA	INDIAN	PAIN / ANALGESICS	ANTI-RHEUMATICS, NON-STEROIDAL - SYSTEMIC	ANTI-INFLAMMATORY AND ANTI-RHEUMATIC PRODUCTS	MUSCULO-SKELETAL SYSTEM	ACUTE	2007-04-01	0	0	0	0	0	0	0	0	0	6	0	5	3	17	0	0	0	0	0	0	0	0	0	0	0	0	0	0	0	0	0	0	0	0	0
M1A14	DICLOFENAC + PARACETAMOL | M1A14	2001-03-01	232	ZOTAFLAM	ZOTA PHARMACEUTICALS	ZOTA PHARMACEUTICALS	ZOTA PHARMA	INDIAN	PAIN / ANALGESICS	ANTI-RHEUMATICS, NON-STEROIDAL - SYSTEMIC	ANTI-INFLAMMATORY AND ANTI-RHEUMATIC PRODUCTS	MUSCULO-SKELETAL SYSTEM	ACUTE	2007-04-01	0	0	0	0	0	0	0	0	38	19	22	50	32	30	42	32	12	38	27	21	32	26	20	31	17	5	22	21	13	4	0	18	3	14	11
M1A14	DICLOFENAC + PARACETAMOL | M1A14	2001-03-01	233	DICET PLUS	DIVINE LIFECARE PVT LTD	DIVINE LIFECARE PVT LTD	DIVINE	INDIAN	PAIN / ANALGESICS	ANTI-RHEUMATICS, NON-STEROIDAL - SYSTEMIC	ANTI-INFLAMMATORY AND ANTI-RHEUMATIC PRODUCTS	MUSCULO-SKELETAL SYSTEM	ACUTE	2007-04-01	275	213	175	670	135	144	547	411	717	763	1893	306	1050	263	139	490	78	78	284	412	0	148	0	337	337	0	0	0	0	0	52	23	43	46	73
M1A14	DICLOFENAC + PARACETAMOL | M1A14	2001-03-01	234	DIFISAL PLUS	KOPRAN LTD	KOPRAN LTD	KOPRAN	INDIAN	PAIN / ANALGESICS	ANTI-RHEUMATICS, NON-STEROIDAL - SYSTEMIC	ANTI-INFLAMMATORY AND ANTI-RHEUMATIC PRODUCTS	MUSCULO-SKELETAL SYSTEM	ACUTE	2007-04-01	0	100	0	0	0	0	0	0	0	0	0	0	0	0	0	0	0	0	0	0	0	0	0	0	0	0	0	0	0	0	0	0	0	0	0
M1A14	DICLOFENAC + PARACETAMOL | M1A14	2001-03-01	235	DACPAR	HEALTH CARE FORMULATIONS PVT. LTD.	HEALTH CARE FORMULATIONS PVT. LTD.	HEALTH CARE FORMULATION	INDIAN	PAIN / ANALGESICS	ANTI-RHEUMATICS, NON-STEROIDAL - SYSTEMIC	ANTI-INFLAMMATORY AND ANTI-RHEUMATIC PRODUCTS	MUSCULO-SKELETAL SYSTEM	ACUTE	2007-04-01	35	0	11	5	0	3	6	26	39	67	90	37	63	46	0	57	71	0	5	0	168	0	52	33	0	11	22	77	0	85	2	26	43	22	87
M1A14	DICLOFENAC + PARACETAMOL | M1A14	2001-03-01	236	MANGESIC S	MAAN PHARMACEUTICALS LTD.	MAAN PHARMACEUTICALS LTD.	MAAN	INDIAN	PAIN / ANALGESICS	ANTI-RHEUMATICS, NON-STEROIDAL - SYSTEMIC	ANTI-INFLAMMATORY AND ANTI-RHEUMATIC PRODUCTS	MUSCULO-SKELETAL SYSTEM	ACUTE	2007-04-01	94	41	136	48	54	185	116	51	105	25	42	11	31	126	133	11	41	107	214	0	0	0	0	0	0	0	0	0	0	0	0	0	0	0	0
M1A14	DICLOFENAC + PARACETAMOL | M1A14	2001-03-01	237	INFLACARE S	WIN-MEDICARE PVT. LTD.	WIN-MEDICARE PVT. LTD.	GENERIC	MNC	PAIN / ANALGESICS	ANTI-RHEUMATICS, NON-STEROIDAL - SYSTEMIC	ANTI-INFLAMMATORY AND ANTI-RHEUMATIC PRODUCTS	MUSCULO-SKELETAL SYSTEM	ACUTE	2007-04-01	34	0	148	0	0	0	0	0	0	0	0	0	0	0	0	0	0	0	0	608	637	637	608	637	637	637	0	0	0	0	0	0	0	0	58
M1A14	DICLOFENAC + PARACETAMOL | M1A14	2001-03-01	238	DEMO P	NORDIC PHARMA LTD	NORDIC PHARMA LTD	NORDIC	INDIAN	PAIN / ANALGESICS	ANTI-RHEUMATICS, NON-STEROIDAL - SYSTEMIC	ANTI-INFLAMMATORY AND ANTI-RHEUMATIC PRODUCTS	MUSCULO-SKELETAL SYSTEM	ACUTE	2007-04-01	266	245	227	377	257	552	277	343	660	805	264	514	40	198	502	343	395	153	932	699	1336	880	166	273	278	413	84	68	169	99	22	358	375	362	580
M1A14	DICLOFENAC + PARACETAMOL | M1A14	2001-03-01	239	VOVENEC PLUS	PSYCORMEDIES	PSYCORMEDIES	PSYCORMEDIES	INDIAN	PAIN / ANALGESICS	ANTI-RHEUMATICS, NON-STEROIDAL - SYSTEMIC	ANTI-INFLAMMATORY AND ANTI-RHEUMATIC PRODUCTS	MUSCULO-SKELETAL SYSTEM	ACUTE	2007-04-01	1150	1064	801	1123	718	733	987	866	745	916	265	78	740	474	786	478	415	455	89	101	438	426	416	744	429	109	371	360	363	687	688	1	9	0	5
M1A14	DICLOFENAC + PARACETAMOL | M1A14	2001-03-01	240	DICLOZEN	ALIVE	ALIVE	ALIVE	INDIAN	PAIN / ANALGESICS	ANTI-RHEUMATICS, NON-STEROIDAL - SYSTEMIC	ANTI-INFLAMMATORY AND ANTI-RHEUMATIC PRODUCTS	MUSCULO-SKELETAL SYSTEM	ACUTE	2007-04-01	0	0	0	0	0	0	0	0	41	0	0	0	0	0	0	0	0	0	0	0	0	0	0	0	0	0	0	0	0	0	0	0	0	0	0
M1A14	DICLOFENAC + PARACETAMOL | M1A14	2001-03-01	241	DOLORID	LIBRA DRUGS (INDIA).	LIBRA DRUGS (INDIA).	LIBRA	INDIAN	PAIN / ANALGESICS	ANTI-RHEUMATICS, NON-STEROIDAL - SYSTEMIC	ANTI-INFLAMMATORY AND ANTI-RHEUMATIC PRODUCTS	MUSCULO-SKELETAL SYSTEM	ACUTE	2007-04-01	3	15	7	57	11	11	46	40	31	0	0	0	0	0	0	0	0	0	0	0	0	0	0	0	0	0	0	0	0	0	0	0	0	0	0
M1A14	DICLOFENAC + PARACETAMOL | M1A14	2001-03-01	242	DOLOACT PLUS	OCHOA LABORATIORIES LTD	OCHOA LABORATIORIES LTD	OCHOA LABORATIORIES	INDIAN	PAIN / ANALGESICS	ANTI-RHEUMATICS, NON-STEROIDAL - SYSTEMIC	ANTI-INFLAMMATORY AND ANTI-RHEUMATIC PRODUCTS	MUSCULO-SKELETAL SYSTEM	ACUTE	2007-04-01	822	1165	695	720	574	1328	693	1034	894	304	679	551	1301	842	123	107	418	261	1407	696	0	10	1	1	0	0	0	0	58	0	0	785	0	0	0
M1A14	DICLOFENAC + PARACETAMOL | M1A14	2001-03-01	243	LINI P	ORANGE HEALTHCARE	ORANGE HEALTHCARE	ORANGE	INDIAN	PAIN / ANALGESICS	ANTI-RHEUMATICS, NON-STEROIDAL - SYSTEMIC	ANTI-INFLAMMATORY AND ANTI-RHEUMATIC PRODUCTS	MUSCULO-SKELETAL SYSTEM	ACUTE	2007-04-01	24	42	42	12	6	0	0	0	0	0	0	0	0	0	0	0	0	22	19	11	82	57	0	0	0	0	0	0	0	0	0	0	0	0	0
M1A14	DICLOFENAC + PARACETAMOL | M1A14	2001-03-01	244	NEUROGESIC	TORQUE PHARMACEUTICALS PVT LTD	TORQUE PHARMACEUTICALS PVT LTD	TORQUE	INDIAN	PAIN / ANALGESICS	ANTI-RHEUMATICS, NON-STEROIDAL - SYSTEMIC	ANTI-INFLAMMATORY AND ANTI-RHEUMATIC PRODUCTS	MUSCULO-SKELETAL SYSTEM	ACUTE	2007-04-01	2713	857	2517	4332	623	855	968	161	368	137	601	778	249	172	140	122	100	241	518	60	190	871	347	913	20	562	1370	120	60	241	0	665	331	749	722
M1A14	DICLOFENAC + PARACETAMOL | M1A14	2001-03-01	245	FLAMESE K	KLAR SEHEN PVT. LTD	KLAR SEHEN PVT. LTD	KLAR SEHEN	INDIAN	PAIN / ANALGESICS	ANTI-RHEUMATICS, NON-STEROIDAL - SYSTEMIC	ANTI-INFLAMMATORY AND ANTI-RHEUMATIC PRODUCTS	MUSCULO-SKELETAL SYSTEM	ACUTE	2007-04-01	32	11	12	27	19	31	5	21	22	7	0	35	0	0	0	7	0	33	18	8	10	0	0	0	0	32	0	0	0	0	0	0	0	0	0
M1A14	DICLOFENAC + PARACETAMOL | M1A14	2001-03-01	246	DICLOPLUS	HINDUSTAN ANTIBIOTICS LTD	HINDUSTAN ANTIBIOTICS LTD	HINDUSTAN ANTIBIOTICS	INDIAN	PAIN / ANALGESICS	ANTI-RHEUMATICS, NON-STEROIDAL - SYSTEMIC	ANTI-INFLAMMATORY AND ANTI-RHEUMATIC PRODUCTS	MUSCULO-SKELETAL SYSTEM	ACUTE	2007-04-01	0	0	1	0	14	9	18	11	0	0	8	72	9	19	11	9	15	10	9	28	18	15	19	0	5	0	0	0	54	14	0	72	4	54	0
M1A14	DICLOFENAC + PARACETAMOL | M1A14	2001-03-01	247	VOPARON P	SWISS PHARMA PVT. LTD	SWISS PHARMA PVT. LTD	SWISS PHARMA	MNC	PAIN / ANALGESICS	ANTI-RHEUMATICS, NON-STEROIDAL - SYSTEMIC	ANTI-INFLAMMATORY AND ANTI-RHEUMATIC PRODUCTS	MUSCULO-SKELETAL SYSTEM	ACUTE	2007-04-01	365	141	102	689	147	699	84	81	70	590	548	109	83	48	111	33	24	24	63	13	29	29	23	11	24	46	11	6	0	19	6	6	17	0	63
M1A14	DICLOFENAC + PARACETAMOL | M1A14	2001-03-01	248	DICLOSOF	JAGSONPAL PHARMACEUTICALS LTD	JAGSONPAL PHARMACEUTICALS LTD	GENERIC	INDIAN	PAIN / ANALGESICS	ANTI-RHEUMATICS, NON-STEROIDAL - SYSTEMIC	ANTI-INFLAMMATORY AND ANTI-RHEUMATIC PRODUCTS	MUSCULO-SKELETAL SYSTEM	ACUTE	2007-04-01	0	0	0	0	0	0	0	0	0	0	0	0	0	0	0	0	0	0	0	0	0	0	0	0	0	0	0	0	0	0	0	0	0	0	0
M1A14	DICLOFENAC + PARACETAMOL | M1A14	2001-03-01	249	DICLOSIM	SYMBIOTIC DRUGS	SYMBIOTIC DRUGS	SYMBIOTIC DRUGS	INDIAN	PAIN / ANALGESICS	ANTI-RHEUMATICS, NON-STEROIDAL - SYSTEMIC	ANTI-INFLAMMATORY AND ANTI-RHEUMATIC PRODUCTS	MUSCULO-SKELETAL SYSTEM	ACUTE	2007-04-01	0	0	0	0	0	0	0	0	0	0	0	0	0	0	0	0	0	0	0	0	0	0	0	0	0	0	0	0	0	0	0	0	0	0	0
M1A14	DICLOFENAC + PARACETAMOL | M1A14	2001-03-01	250	PRESTIGIN PLUS	STADCHEM OF INDIA	STADCHEM OF INDIA	STADCHEM	INDIAN	PAIN / ANALGESICS	ANTI-RHEUMATICS, NON-STEROIDAL - SYSTEMIC	ANTI-INFLAMMATORY AND ANTI-RHEUMATIC PRODUCTS	MUSCULO-SKELETAL SYSTEM	ACUTE	2007-04-01	128	326	83	32	46	67	35	4	36	48	12	24	72	0	24	24	42	18	0	30	0	30	0	0	0	36	0	0	0	12	0	0	0	0	4
M1A14	DICLOFENAC + PARACETAMOL | M1A14	2001-03-01	251	NEUROGESIC K	TORQUE PHARMACEUTICALS PVT LTD	TORQUE PHARMACEUTICALS PVT LTD	TORQUE	INDIAN	PAIN / ANALGESICS	ANTI-RHEUMATICS, NON-STEROIDAL - SYSTEMIC	ANTI-INFLAMMATORY AND ANTI-RHEUMATIC PRODUCTS	MUSCULO-SKELETAL SYSTEM	ACUTE	2007-04-01	742	584	564	704	812	1600	622	1867	711	0	0	0	0	0	0	0	0	0	0	0	0	0	0	0	5	63	0	0	0	0	0	0	0	0	0
M1A14	DICLOFENAC + PARACETAMOL | M1A14	2001-03-01	252	PROFENA	TORQUE PHARMACEUTICALS PVT LTD	TORQUE PHARMACEUTICALS PVT LTD	TORQUE	INDIAN	PAIN / ANALGESICS	ANTI-RHEUMATICS, NON-STEROIDAL - SYSTEMIC	ANTI-INFLAMMATORY AND ANTI-RHEUMATIC PRODUCTS	MUSCULO-SKELETAL SYSTEM	ACUTE	2007-04-01	235	78	107	66	192	100	25	100	25	35	128	20	52	83	5	3	2	12	25	0	90	218	100	150	87	83	62	101	102	55	62	24	13	24	12
M1A14	DICLOFENAC + PARACETAMOL | M1A14	2001-03-01	253	DICET A	DIVINE LIFECARE PVT LTD	DIVINE LIFECARE PVT LTD	DIVINE	INDIAN	PAIN / ANALGESICS	ANTI-RHEUMATICS, NON-STEROIDAL - SYSTEMIC	ANTI-INFLAMMATORY AND ANTI-RHEUMATIC PRODUCTS	MUSCULO-SKELETAL SYSTEM	ACUTE	2007-04-01	1601	626	2898	1437	1717	1667	1224	1503	928	1424	2047	942	1510	1719	1029	1178	168	209	209	0	0	165	0	0	0	49	0	92	0	0	245	153	184	129	156
M1A14	DICLOFENAC + PARACETAMOL | M1A14	2001-03-01	254	DICLOFLAM PLUS	RELIANCE FORMULATION PVT LTD	RELIANCE FORMULATION PVT LTD	RELIANCE	INDIAN	PAIN / ANALGESICS	ANTI-RHEUMATICS, NON-STEROIDAL - SYSTEMIC	ANTI-INFLAMMATORY AND ANTI-RHEUMATIC PRODUCTS	MUSCULO-SKELETAL SYSTEM	ACUTE	2007-04-01	50	30	30	86	10	98	71	93	7	35	13	34	32	4	17	0	20	33	4	30	27	27	0	136	0	58	51	0	1217	0	124	20	229	125	44
M1A14	DICLOFENAC + PARACETAMOL | M1A14	2001-03-01	255	ORTHORAN PLUS	MAC LABORATORIESLTD	MAC LABORATORIESLTD	MAC LAB	INDIAN	PAIN / ANALGESICS	ANTI-RHEUMATICS, NON-STEROIDAL - SYSTEMIC	ANTI-INFLAMMATORY AND ANTI-RHEUMATIC PRODUCTS	MUSCULO-SKELETAL SYSTEM	ACUTE	2007-04-01	144	0	0	0	0	65	0	0	0	0	0	0	0	0	0	0	0	0	0	0	0	0	0	0	0	0	0	0	0	0	0	0	0	0	0
M1A14	DICLOFENAC + PARACETAMOL | M1A14	2001-03-01	256	DICLOCET	NESTOR PHARMACEUTICALS	NESTOR PHARMACEUTICALS	NESTOR	INDIAN	PAIN / ANALGESICS	ANTI-RHEUMATICS, NON-STEROIDAL - SYSTEMIC	ANTI-INFLAMMATORY AND ANTI-RHEUMATIC PRODUCTS	MUSCULO-SKELETAL SYSTEM	ACUTE	2007-04-01	0	0	0	0	0	0	0	0	0	0	0	0	0	0	0	0	0	0	0	0	0	0	0	0	0	0	0	0	0	0	0	0	0	0	0
M1A14	DICLOFENAC + PARACETAMOL | M1A14	2001-03-01	257	CLONET	BURNET PHARMACEUTICALS P. LTD	BURNET PHARMACEUTICALS P. LTD	BURNET	INDIAN	PAIN / ANALGESICS	ANTI-RHEUMATICS, NON-STEROIDAL - SYSTEMIC	ANTI-INFLAMMATORY AND ANTI-RHEUMATIC PRODUCTS	MUSCULO-SKELETAL SYSTEM	ACUTE	2007-04-01	0	0	0	0	0	0	0	0	0	0	0	0	0	0	0	0	0	0	0	0	0	0	0	0	0	0	0	0	0	0	0	0	0	0	0
M1A14	DICLOFENAC + PARACETAMOL | M1A14	2001-03-01	258	DINAC P	PASTEUR LABORATORIES PVT. LTD.	PASTEUR LABORATORIES PVT. LTD.	PASTEUR	INDIAN	PAIN / ANALGESICS	ANTI-RHEUMATICS, NON-STEROIDAL - SYSTEMIC	ANTI-INFLAMMATORY AND ANTI-RHEUMATIC PRODUCTS	MUSCULO-SKELETAL SYSTEM	ACUTE	2007-04-01	0	9	0	0	1	45	0	0	16	71	37	4	0	0	0	18	12	44	26	17	205	0	1	9	64	0	0	0	0	0	127	565	174	0	565
M1A14	DICLOFENAC + PARACETAMOL | M1A14	2001-03-01	259	ORTHOFEN	ORTIN	ORTIN	ORTIN	INDIAN	PAIN / ANALGESICS	ANTI-RHEUMATICS, NON-STEROIDAL - SYSTEMIC	ANTI-INFLAMMATORY AND ANTI-RHEUMATIC PRODUCTS	MUSCULO-SKELETAL SYSTEM	ACUTE	2007-04-01	124	0	0	0	0	0	0	0	0	0	0	0	0	0	0	0	0	0	0	0	0	0	0	0	0	0	0	0	0	0	0	0	0	0	0
M1A14	DICLOFENAC + PARACETAMOL | M1A14	2001-03-01	260	IBUSAAN	SRESAN PHARMACEUTICALS	SRESAN PHARMACEUTICALS	SRESAN	INDIAN	PAIN / ANALGESICS	ANTI-RHEUMATICS, NON-STEROIDAL - SYSTEMIC	ANTI-INFLAMMATORY AND ANTI-RHEUMATIC PRODUCTS	MUSCULO-SKELETAL SYSTEM	ACUTE	2007-04-01	4265	2317	110	940	1073	928	4507	795	1313	1169	2052	1540	526	2385	927	424	1059	2098	1440	1507	5028	4802	7020	2377	1689	818	4169	1425	3124	3448	3454	2411	2564	2201	888
M1A14	DICLOFENAC + PARACETAMOL | M1A14	2001-03-01	261	BLUDEC K	SEAGULL LABS(I) LTD	SEAGULL LABS(I) LTD	SEAGULL LAB	INDIAN	PAIN / ANALGESICS	ANTI-RHEUMATICS, NON-STEROIDAL - SYSTEMIC	ANTI-INFLAMMATORY AND ANTI-RHEUMATIC PRODUCTS	MUSCULO-SKELETAL SYSTEM	ACUTE	2007-04-01	620	542	1585	1640	355	1831	1349	490	1536	120	1134	1214	2636	573	1121	265	687	564	2489	559	562	0	0	0	0	0	0	79	178	205	266	0	0	0	0
M1A14	DICLOFENAC + PARACETAMOL | M1A14	2001-03-01	262	CORGESIC PLUS K	CORNEL PHARMACEUTICALS PVT. LTD.	CORNEL PHARMACEUTICALS PVT. LTD.	CORNEL	INDIAN	PAIN / ANALGESICS	ANTI-RHEUMATICS, NON-STEROIDAL - SYSTEMIC	ANTI-INFLAMMATORY AND ANTI-RHEUMATIC PRODUCTS	MUSCULO-SKELETAL SYSTEM	ACUTE	2007-04-01	0	0	0	0	0	0	0	0	0	0	0	0	0	0	0	0	0	0	0	0	0	0	0	0	0	0	0	0	0	0	0	0	0	0	0
M1A14	DICLOFENAC + PARACETAMOL | M1A14	2001-03-01	263	PAIN OFF	MERCURY HEALTH CARE PVT LTD	MERCURY HEALTH CARE PVT LTD	MERCURY	INDIAN	PAIN / ANALGESICS	ANTI-RHEUMATICS, NON-STEROIDAL - SYSTEMIC	ANTI-INFLAMMATORY AND ANTI-RHEUMATIC PRODUCTS	MUSCULO-SKELETAL SYSTEM	ACUTE	2007-04-01	12060	8225	17180	12432	12432	19894	16492	33203	20521	3917	4895	2859	0	794	0	600	187	979	0	0	0	0	9083	0	0	0	0	0	0	0	0	0	0	0	0
M1A14	DICLOFENAC + PARACETAMOL | M1A14	2001-03-01	264	DICOLIV PLUS	INDSWIFT LABORATORIES LTD.	INDSWIFT LABORATORIES LTD.	INSTITUTIONAL	INDIAN	PAIN / ANALGESICS	ANTI-RHEUMATICS, NON-STEROIDAL - SYSTEMIC	ANTI-INFLAMMATORY AND ANTI-RHEUMATIC PRODUCTS	MUSCULO-SKELETAL SYSTEM	ACUTE	2007-04-01	3092	3305	5734	451	2027	24241	56029	78522	631	2420	267	0	35	0	0	3484	2783	0	0	232	0	0	0	0	0	0	0	0	0	0	0	0	0	0	0
M1A14	DICLOFENAC + PARACETAMOL | M1A14	2001-03-01	265	DICLUONE	YASH PHARMA LABORATORIES	YASH PHARMA LABORATORIES	YASH PHARMA	INDIAN	PAIN / ANALGESICS	ANTI-RHEUMATICS, NON-STEROIDAL - SYSTEMIC	ANTI-INFLAMMATORY AND ANTI-RHEUMATIC PRODUCTS	MUSCULO-SKELETAL SYSTEM	ACUTE	2007-04-01	494	686	152	77	81	446	413	641	641	246	168	60	126	672	834	1106	110	434	389	320	0	237	269	230	480	0	0	0	0	0	0	0	0	0	0
M1A14	DICLOFENAC + PARACETAMOL | M1A14	2001-03-01	266	SYSDOL PLUS	SYSMED LABORATORIES PVT LTD	SYSMED LABORATORIES PVT LTD	SYSMED LAB	INDIAN	PAIN / ANALGESICS	ANTI-RHEUMATICS, NON-STEROIDAL - SYSTEMIC	ANTI-INFLAMMATORY AND ANTI-RHEUMATIC PRODUCTS	MUSCULO-SKELETAL SYSTEM	ACUTE	2007-04-01	2896	1904	430	0	0	0	0	1635	0	0	6541	0	654	311	1970	1308	5	3184	2327	2064	3083	3276	2594	3010	182	0	0	0	0	3248	3338	0	0	0	0
M1A14	DICLOFENAC + PARACETAMOL | M1A14	2001-03-01	267	AEUGESIC	ZANEKA PHARMA PVT LTD	ZANEKA PHARMA PVT LTD	ZANEKA	INDIAN	PAIN / ANALGESICS	ANTI-RHEUMATICS, NON-STEROIDAL - SYSTEMIC	ANTI-INFLAMMATORY AND ANTI-RHEUMATIC PRODUCTS	MUSCULO-SKELETAL SYSTEM	ACUTE	2007-04-01	184	160	172	204	540	40	1164	1214	2952	1126	1245	1366	1225	1235	1331	1284	110	145	270	0	350	409	409	409	409	48	3	48	48	3	0	160	140	0	23
M1A14	DICLOFENAC + PARACETAMOL | M1A14	2001-03-01	268	DICOPIN	MAKERS LABS	MAKERS LABS	MAKERS	INDIAN	PAIN / ANALGESICS	ANTI-RHEUMATICS, NON-STEROIDAL - SYSTEMIC	ANTI-INFLAMMATORY AND ANTI-RHEUMATIC PRODUCTS	MUSCULO-SKELETAL SYSTEM	ACUTE	2007-04-01	20	80	94	268	230	93	61	50	65	60	100	70	15	20	14	0	6	29	25	44	31	22	47	83	70	16	16	81	20	13	12	52	13	75	148
M1A14	DICLOFENAC + PARACETAMOL | M1A14	2001-03-01	269	VIKNAC PLUS	ANVIK BIOTECH	ANVIK BIOTECH	ANVIK BIOTECH	INDIAN	PAIN / ANALGESICS	ANTI-RHEUMATICS, NON-STEROIDAL - SYSTEMIC	ANTI-INFLAMMATORY AND ANTI-RHEUMATIC PRODUCTS	MUSCULO-SKELETAL SYSTEM	ACUTE	2007-04-01	245	123	57	18	484	206	235	679	919	17	452	760	102	51	47	223	335	257	312	1028	289	247	193	511	206	0	0	0	284	284	0	1022	1022	1022	425
M1A14	DICLOFENAC + PARACETAMOL | M1A14	2001-03-01	270	COFNEC	CIPLA LTD.	CIPLA LTD.	PROTEC	INDIAN	PAIN / ANALGESICS	ANTI-RHEUMATICS, NON-STEROIDAL - SYSTEMIC	ANTI-INFLAMMATORY AND ANTI-RHEUMATIC PRODUCTS	MUSCULO-SKELETAL SYSTEM	ACUTE	2007-04-01	431	431	664	342	185	247	630	263	247	209	206	190	289	278	341	308	235	574	476	329	553	465	367	432	609	522	604	93	43	0	0	0	0	0	0
M1A14	DICLOFENAC + PARACETAMOL | M1A14	2001-03-01	271	DICLOSON PLUS	PATSON LABORATORIES PVT. LTD.	PATSON LABORATORIES PVT. LTD.	PATSON	INDIAN	PAIN / ANALGESICS	ANTI-RHEUMATICS, NON-STEROIDAL - SYSTEMIC	ANTI-INFLAMMATORY AND ANTI-RHEUMATIC PRODUCTS	MUSCULO-SKELETAL SYSTEM	ACUTE	2007-04-01	9	23	23	0	0	109	9	23	5	0	0	0	0	0	0	0	0	0	62	150	99	69	114	61	80	91	135	74	20	42	26	0	47	9	95
M1A14	DICLOFENAC + PARACETAMOL | M1A14	2001-03-01	272	DIFLAC A	RADICURA PHARMA	RADICURA PHARMA	RADICURA	INDIAN	PAIN / ANALGESICS	ANTI-RHEUMATICS, NON-STEROIDAL - SYSTEMIC	ANTI-INFLAMMATORY AND ANTI-RHEUMATIC PRODUCTS	MUSCULO-SKELETAL SYSTEM	ACUTE	2007-04-01	2424	1706	904	1333	5502	1832	5485	1435	4514	876	2316	2395	2384	3135	3988	565	2791	2294	1164	4452	1169	3858	921	2090	2124	3762	781	552	1119	1592	2500	2061	2274	2578	5856
M1A14	DICLOFENAC + PARACETAMOL | M1A14	2001-03-01	273	DICLOGIN PLUS	ACRON PHARMACEUTICALS	ACRON PHARMACEUTICALS	ACRON	INDIAN	PAIN / ANALGESICS	ANTI-RHEUMATICS, NON-STEROIDAL - SYSTEMIC	ANTI-INFLAMMATORY AND ANTI-RHEUMATIC PRODUCTS	MUSCULO-SKELETAL SYSTEM	ACUTE	2007-04-01	0	0	0	0	0	0	0	0	0	0	0	0	0	0	0	0	0	0	0	0	0	0	0	0	0	0	94	0	66	0	0	0	0	330	197
M1A14	DICLOFENAC + PARACETAMOL | M1A14	2001-03-01	274	BLUDEC	SEAGULL LABS(I) LTD	SEAGULL LABS(I) LTD	SEAGULL LAB	INDIAN	PAIN / ANALGESICS	ANTI-RHEUMATICS, NON-STEROIDAL - SYSTEMIC	ANTI-INFLAMMATORY AND ANTI-RHEUMATIC PRODUCTS	MUSCULO-SKELETAL SYSTEM	ACUTE	2007-03-01	138054	753	268	1136	940	610	531	835	881	655	1793	983	819	998	554	330	346	315	57	408	156	0	0	0	0	0	175	0	0	0	0	0	0	0	0
M1A14	DICLOFENAC + PARACETAMOL | M1A14	2001-03-01	275	DIVEXX P	ZUVENTUS HEALTHCARE LTD	EMCURE + ZUVENTUS	MAIN	INDIAN	PAIN / ANALGESICS	ANTI-RHEUMATICS, NON-STEROIDAL - SYSTEMIC	ANTI-INFLAMMATORY AND ANTI-RHEUMATIC PRODUCTS	MUSCULO-SKELETAL SYSTEM	ACUTE	2006-09-01	5915	4695	4242	4708	3541	3841	3060	2147	1920	1797	1182	1158	214	1371	412	102	361	84	0	20	0	0	0	0	135	0	153	177	283	324	152	182	71	0	45
M1A14	DICLOFENAC + PARACETAMOL | M1A14	2001-03-01	276	DICULONE	YASH PHARMA LABORATORIES	YASH PHARMA LABORATORIES	YASH PHARMA	INDIAN	PAIN / ANALGESICS	ANTI-RHEUMATICS, NON-STEROIDAL - SYSTEMIC	ANTI-INFLAMMATORY AND ANTI-RHEUMATIC PRODUCTS	MUSCULO-SKELETAL SYSTEM	ACUTE	2006-04-01	0	269	0	110	117	0	0	30	29	128	84	0	0	0	3	87	117	39	3	32	21	53	38	78	38	38	0	0	0	0	0	0	0	0	0
M1A14	DICLOFENAC + PARACETAMOL | M1A14	2001-03-01	277	MOBILE	MEDILIANCE	MEDILIANCE	MEDILIANCE	INDIAN	PAIN / ANALGESICS	ANTI-RHEUMATICS, NON-STEROIDAL - SYSTEMIC	ANTI-INFLAMMATORY AND ANTI-RHEUMATIC PRODUCTS	MUSCULO-SKELETAL SYSTEM	ACUTE	2005-03-01	0	0	17	17	17	17	0	0	0	0	0	0	0	0	0	0	0	0	0	0	0	0	0	0	0	0	0	0	0	0	0	0	0	0	0
M1A14	DICLOFENAC + PARACETAMOL | M1A14	2001-03-01	278	DUBLACT	TABLETS INDIA LTD	TABLETS INDIA LTD	TILCARE	INDIAN	PAIN / ANALGESICS	ANTI-RHEUMATICS, NON-STEROIDAL - SYSTEMIC	ANTI-INFLAMMATORY AND ANTI-RHEUMATIC PRODUCTS	MUSCULO-SKELETAL SYSTEM	ACUTE	2004-12-01	1285	807	1349	3923	433	1932	956	37	1484	2499	2065	760	0	103	0	0	0	0	0	0	0	0	0	0	0	0	0	0	0	0	0	0	0	0	0
M1A14	DICLOFENAC + PARACETAMOL | M1A14	2001-03-01	279	PARACIP PLUS	CIPLA LTD.	CIPLA LTD.	GENERIC	INDIAN	PAIN / ANALGESICS	ANTI-RHEUMATICS, NON-STEROIDAL - SYSTEMIC	ANTI-INFLAMMATORY AND ANTI-RHEUMATIC PRODUCTS	MUSCULO-SKELETAL SYSTEM	ACUTE	2004-11-01	2617	2158	2388	2825	19194	2603	2609	1832	1268	802	159	36	68	0	0	0	0	0	0	0	0	0	0	2	0	0	0	0	2	2	0	0	0	0	0
M1A14	DICLOFENAC + PARACETAMOL | M1A14	2001-03-01	280	DICLOACT PLUS	CADILA PHARMACEUTICALS LTD	CADILA PHARMACEUTICALS LTD	GENERIC	INDIAN	PAIN / ANALGESICS	ANTI-RHEUMATICS, NON-STEROIDAL - SYSTEMIC	ANTI-INFLAMMATORY AND ANTI-RHEUMATIC PRODUCTS	MUSCULO-SKELETAL SYSTEM	ACUTE	2004-05-01	54	10	0	13	6	14	52	9	26	42	31	0	0	130	24	108	0	63	5	12	33	9	19	89	14	0	14	47	14	5	47	24	24	3735	38
M1A14	DICLOFENAC + PARACETAMOL | M1A14	2001-03-01	281	DICLONAT PLUS	NATCO PHARMA LTD	NATCO PHARMA LTD	NATCO	INDIAN	PAIN / ANALGESICS	ANTI-RHEUMATICS, NON-STEROIDAL - SYSTEMIC	ANTI-INFLAMMATORY AND ANTI-RHEUMATIC PRODUCTS	MUSCULO-SKELETAL SYSTEM	ACUTE	2003-07-01	0	0	0	0	0	0	0	0	0	0	0	0	0	0	0	0	0	0	0	0	0	0	0	0	0	0	0	0	0	0	0	0	0	0	0
M1A14	DICLOFENAC + PARACETAMOL | M1A14	2001-03-01	282	ZEFORT	SEAGULL LABS(I) LTD	SEAGULL LABS(I) LTD	SEAGULL LAB	INDIAN	PAIN / ANALGESICS	ANTI-RHEUMATICS, NON-STEROIDAL - SYSTEMIC	ANTI-INFLAMMATORY AND ANTI-RHEUMATIC PRODUCTS	MUSCULO-SKELETAL SYSTEM	ACUTE	2003-07-01	1263	1263	1263	0	5047	0	0	0	0	0	0	0	0	0	0	0	4217	5706	12000	2523	48486	40430	0	0	0	0	15770	15770	0	0	0	0	0	0	0
M1A14	DICLOFENAC + PARACETAMOL | M1A14	2001-03-01	283	BRONAC	HEALERS PHARMACEUTICALS	HEALERS PHARMACEUTICALS	HEALERS	INDIAN	PAIN / ANALGESICS	ANTI-RHEUMATICS, NON-STEROIDAL - SYSTEMIC	ANTI-INFLAMMATORY AND ANTI-RHEUMATIC PRODUCTS	MUSCULO-SKELETAL SYSTEM	ACUTE	2003-07-01	88	50	51	31	28	37	33	94	60	32	126	48	39	53	68	57	84	84	6459	6506	8122	5186	5355	7886	5096	2212	8983	6440	6791	9856	9261	4314	4458	4040	4073
M1A14	DICLOFENAC + PARACETAMOL | M1A14	2001-03-01	284	DOL P (SERVE)	SERVE PHARMACEUTICALS	SERVE PHARMACEUTICALS	SERVE PHARMA	INDIAN	PAIN / ANALGESICS	ANTI-RHEUMATICS, NON-STEROIDAL - SYSTEMIC	ANTI-INFLAMMATORY AND ANTI-RHEUMATIC PRODUCTS	MUSCULO-SKELETAL SYSTEM	ACUTE	2003-06-01	0	0	0	0	0	124	124	124	0	0	0	0	0	0	0	0	0	0	0	0	0	0	0	0	0	0	0	0	0	0	0	0	0	0	0
M1A14	DICLOFENAC + PARACETAMOL | M1A14	2001-03-01	285	DICLOPARA	CIPLA LTD.	CIPLA LTD.	GENERIC	INDIAN	PAIN / ANALGESICS	ANTI-RHEUMATICS, NON-STEROIDAL - SYSTEMIC	ANTI-INFLAMMATORY AND ANTI-RHEUMATIC PRODUCTS	MUSCULO-SKELETAL SYSTEM	ACUTE	2003-06-01	0	0	0	0	0	5978	17040	1604	2911	3807	0	0	0	0	0	0	0	0	0	0	0	2810	2115	1796	1796	1908	0	1643	0	0	0	0	3074	3234	4289
M1A14	DICLOFENAC + PARACETAMOL | M1A14	2001-03-01	286	DICOL PLUS	INDSWIFT LABORATORIES LTD.	INDSWIFT LABORATORIES LTD.	HEALTH	INDIAN	PAIN / ANALGESICS	ANTI-RHEUMATICS, NON-STEROIDAL - SYSTEMIC	ANTI-INFLAMMATORY AND ANTI-RHEUMATIC PRODUCTS	MUSCULO-SKELETAL SYSTEM	ACUTE	2002-09-01	0	0	226	0	0	0	0	0	0	0	0	0	0	0	0	0	0	0	0	0	0	0	0	0	0	0	0	0	0	0	0	0	0	0	0
M1A14	DICLOFENAC + PARACETAMOL | M1A14	2001-03-01	287	AZET PLUS	MORACEAE PHARMACEUTICALS PVT LTD	MORACEAE PHARMACEUTICALS PVT LTD	MORACEAE	INDIAN	PAIN / ANALGESICS	ANTI-RHEUMATICS, NON-STEROIDAL - SYSTEMIC	ANTI-INFLAMMATORY AND ANTI-RHEUMATIC PRODUCTS	MUSCULO-SKELETAL SYSTEM	ACUTE	2002-08-01	13	9	4	26	87	28	72	0	0	68	68	68	0	0	158	164	13	0	34	0	0	0	0	0	0	0	0	0	0	0	0	0	0	0	0
M1A14	DICLOFENAC + PARACETAMOL | M1A14	2001-03-01	288	ONFLAM	SHREEYAM HEALTHCARE	SHREEYAM HEALTHCARE	SHREEYAM	INDIAN	PAIN / ANALGESICS	ANTI-RHEUMATICS, NON-STEROIDAL - SYSTEMIC	ANTI-INFLAMMATORY AND ANTI-RHEUMATIC PRODUCTS	MUSCULO-SKELETAL SYSTEM	ACUTE	2002-03-01	110	130	74	150	104	71	62	85	100	55	127	103	81	96	80	64	16	33	56	36	33	61	29	35	25	22	4	25	18	7	13	36	11	39	25
M1A14	DICLOFENAC + PARACETAMOL | M1A14	2001-03-01	289	DICLOSYN	KENTRECK LABS PVT. LTD.	KENTRECK LABS PVT. LTD.	KENTRECK	INDIAN	PAIN / ANALGESICS	ANTI-RHEUMATICS, NON-STEROIDAL - SYSTEMIC	ANTI-INFLAMMATORY AND ANTI-RHEUMATIC PRODUCTS	MUSCULO-SKELETAL SYSTEM	ACUTE	2001-08-01	0	0	0	0	0	0	0	0	0	0	0	0	0	0	0	0	0	0	0	0	0	0	0	0	0	0	0	0	0	0	51	26	163	9	0
M1A140	NIMESULIDE + ANALGIN | M1A140	2007-08-01	1	PYRALGIN	ALEMBIC LTD	ALEMBIC LTD	GENERIC	INDIAN	PAIN / ANALGESICS	ANTI-RHEUMATICS, NON-STEROIDAL - SYSTEMIC	ANTI-INFLAMMATORY AND ANTI-RHEUMATIC PRODUCTS	MUSCULO-SKELETAL SYSTEM	ACUTE	2007-08-01	6912	6967	3639	1779	3831	4045	5742	4798	5581	4247	4438	4161	2794	2641	3696	3510	2666	4104	4931	2487	3065	3233	4069	5846	4418	6047	7325	7179	6337	13098	8825	12403	3425	9832	9177
M1A141	MEFENAMIC ACID + IBUPROFEN | M1A141	2007-04-01	1	SIMULTIN	DALES PHARMACEUTICALS LTD	DALES PHARMACEUTICALS LTD	DALES	INDIAN	PAIN / ANALGESICS	ANTI-RHEUMATICS, NON-STEROIDAL - SYSTEMIC	ANTI-INFLAMMATORY AND ANTI-RHEUMATIC PRODUCTS	MUSCULO-SKELETAL SYSTEM	ACUTE	2007-04-01	4437	4141	4179	3730	4555	5010	4814	4469	5726	4358	4905	3622	4760	5665	4229	4309	4530	4430	4952	5695	5742	5296	4691	5307	4922	6299	6300	5964	5559	5071	6798	6665	7925	7438	8038
M1A142	FLUPIRTINE | M1A142	2010-08-01	1	KATADOL	LUPIN LTD	LUPIN LTD	MAXTER	INDIAN	PAIN / ANALGESICS	ANTI-RHEUMATICS, NON-STEROIDAL - SYSTEMIC	ANTI-INFLAMMATORY AND ANTI-RHEUMATIC PRODUCTS	MUSCULO-SKELETAL SYSTEM	ACUTE	2010-10-01	0	0	0	0	0	0	0	0	0	0	0	0	0	0	0	0	0	0	0	0	0	0	0	0	0	0	0	0	0	0	0	0	0	0	0
M1A142	FLUPIRTINE | M1A142	2010-08-01	2	RETENSE	SUN PHARMACEUTICAL INDUSTRIES LTD	SUN PHARMACEUTICAL INDUSTRIES LTD	SYNERGY	INDIAN	PAIN / ANALGESICS	ANTI-RHEUMATICS, NON-STEROIDAL - SYSTEMIC	ANTI-INFLAMMATORY AND ANTI-RHEUMATIC PRODUCTS	MUSCULO-SKELETAL SYSTEM	ACUTE	2011-04-01	0	0	0	0	0	0	0	0	0	0	0	0	0	0	0	0	0	0	0	0	0	0	0	0	0	0	0	0	0	0	0	0	0	0	0
M1A142	FLUPIRTINE | M1A142	2010-08-01	3	SNEPDOL	SUN PHARMACEUTICAL INDUSTRIES LTD	SUN PHARMACEUTICAL INDUSTRIES LTD	SOLARES	INDIAN	PAIN / ANALGESICS	ANTI-RHEUMATICS, NON-STEROIDAL - SYSTEMIC	ANTI-INFLAMMATORY AND ANTI-RHEUMATIC PRODUCTS	MUSCULO-SKELETAL SYSTEM	ACUTE	2010-08-01	0	0	0	0	0	0	0	0	0	0	0	0	0	0	0	0	0	0	0	0	0	0	0	0	0	0	0	0	0	0	0	0	0	2638	14399
M1A142	FLUPIRTINE | M1A142	2010-08-01	4	LUPIRTIN	LUPIN LTD	LUPIN LTD	MINDVISION	INDIAN	PAIN / ANALGESICS	ANTI-RHEUMATICS, NON-STEROIDAL - SYSTEMIC	ANTI-INFLAMMATORY AND ANTI-RHEUMATIC PRODUCTS	MUSCULO-SKELETAL SYSTEM	ACUTE	2010-08-01	0	0	0	0	0	0	0	0	0	0	0	0	0	0	0	0	0	0	0	0	0	0	0	0	0	0	0	0	0	0	0	0	0	200	6294
M1A142	FLUPIRTINE | M1A142	2010-08-01	5	PRUF	INTAS PHARMACEUTICALS LTD	INTAS PHARMACEUTICALS LTD	PHARMA	INDIAN	PAIN / ANALGESICS	ANTI-RHEUMATICS, NON-STEROIDAL - SYSTEMIC	ANTI-INFLAMMATORY AND ANTI-RHEUMATIC PRODUCTS	MUSCULO-SKELETAL SYSTEM	ACUTE	2011-06-01	0	0	0	0	0	0	0	0	0	0	0	0	0	0	0	0	0	0	0	0	0	0	0	0	0	0	0	0	0	0	0	0	0	0	0
M1A142	FLUPIRTINE | M1A142	2010-08-01	6	FLUGESIC	LUPIN LTD	LUPIN LTD	LUPIN	INDIAN	PAIN / ANALGESICS	ANTI-RHEUMATICS, NON-STEROIDAL - SYSTEMIC	ANTI-INFLAMMATORY AND ANTI-RHEUMATIC PRODUCTS	MUSCULO-SKELETAL SYSTEM	ACUTE	2011-09-01	0	0	0	0	0	0	0	0	0	0	0	0	0	0	0	0	0	0	0	0	0	0	0	0	0	0	0	0	0	0	0	0	0	0	0
M1A142	FLUPIRTINE | M1A142	2010-08-01	7	FLUPROXY	WOCKHARDT LTD	WOCKHARDT LTD	WOCKHARDT LTD	INDIAN	PAIN / ANALGESICS	ANTI-RHEUMATICS, NON-STEROIDAL - SYSTEMIC	ANTI-INFLAMMATORY AND ANTI-RHEUMATIC PRODUCTS	MUSCULO-SKELETAL SYSTEM	ACUTE	2011-05-01	0	0	0	0	0	0	0	0	0	0	0	0	0	0	0	0	0	0	0	0	0	0	0	0	0	0	0	0	0	0	0	0	0	0	0
M1A142	FLUPIRTINE | M1A142	2010-08-01	8	LUPIRTIN-P	LUPIN LTD	LUPIN LTD	LUPIN	INDIAN	PAIN / ANALGESICS	ANTI-RHEUMATICS, NON-STEROIDAL - SYSTEMIC	ANTI-INFLAMMATORY AND ANTI-RHEUMATIC PRODUCTS	MUSCULO-SKELETAL SYSTEM	ACUTE	2012-04-01	0	0	0	0	0	0	0	0	0	0	0	0	0	0	0	0	0	0	0	0	0	0	0	0	0	0	0	0	0	0	0	0	0	0	0
M1A142	FLUPIRTINE | M1A142	2010-08-01	9	VASFREE	INTAS PHARMACEUTICALS LTD	INTAS PHARMACEUTICALS LTD	INTAS	INDIAN	PAIN / ANALGESICS	ANTI-RHEUMATICS, NON-STEROIDAL - SYSTEMIC	ANTI-INFLAMMATORY AND ANTI-RHEUMATIC PRODUCTS	MUSCULO-SKELETAL SYSTEM	ACUTE	2012-01-01	0	0	0	0	0	0	0	0	0	0	0	0	0	0	0	0	0	0	0	0	0	0	0	0	0	0	0	0	0	0	0	0	0	0	0
M1A142	FLUPIRTINE | M1A142	2010-08-01	10	PRUF-P	INTAS PHARMACEUTICALS LTD	INTAS PHARMACEUTICALS LTD	ACTIMA	INDIAN	PAIN / ANALGESICS	ANTI-RHEUMATICS, NON-STEROIDAL - SYSTEMIC	ANTI-INFLAMMATORY AND ANTI-RHEUMATIC PRODUCTS	MUSCULO-SKELETAL SYSTEM	ACUTE	2012-07-01	0	0	0	0	0	0	0	0	0	0	0	0	0	0	0	0	0	0	0	0	0	0	0	0	0	0	0	0	0	0	0	0	0	0	0
M1A142	FLUPIRTINE | M1A142	2010-08-01	11	FLUVISTA	ZUVENTUS HEALTHCARE LTD	EMCURE + ZUVENTUS	ZUVENTUS	INDIAN	PAIN / ANALGESICS	ANTI-RHEUMATICS, NON-STEROIDAL - SYSTEMIC	ANTI-INFLAMMATORY AND ANTI-RHEUMATIC PRODUCTS	MUSCULO-SKELETAL SYSTEM	ACUTE	2011-11-01	0	0	0	0	0	0	0	0	0	0	0	0	0	0	0	0	0	0	0	0	0	0	0	0	0	0	0	0	0	0	0	0	0	0	0
M1A142	FLUPIRTINE | M1A142	2010-08-01	12	TORVIN	TORRENT PHARMACEUTICALS LTD.	TORRENT PHARMACEUTICALS LTD.	VISTA	INDIAN	PAIN / ANALGESICS	ANTI-RHEUMATICS, NON-STEROIDAL - SYSTEMIC	ANTI-INFLAMMATORY AND ANTI-RHEUMATIC PRODUCTS	MUSCULO-SKELETAL SYSTEM	ACUTE	2011-07-01	0	0	0	0	0	0	0	0	0	0	0	0	0	0	0	0	0	0	0	0	0	0	0	0	0	0	0	0	0	0	0	0	0	0	0
M1A142	FLUPIRTINE | M1A142	2010-08-01	13	FLUPIDOL	MANKIND PHARMACEUTICALS LTD.	MANKIND PHARMACEUTICALS LTD.	BROWN & BURK	INDIAN	PAIN / ANALGESICS	ANTI-RHEUMATICS, NON-STEROIDAL - SYSTEMIC	ANTI-INFLAMMATORY AND ANTI-RHEUMATIC PRODUCTS	MUSCULO-SKELETAL SYSTEM	ACUTE	2012-06-01	0	0	0	0	0	0	0	0	0	0	0	0	0	0	0	0	0	0	0	0	0	0	0	0	0	0	0	0	0	0	0	0	0	0	0
M1A142	FLUPIRTINE | M1A142	2010-08-01	14	FLUPIXA	AJANTA PHARMA LTD	AJANTA PHARMA LTD	AJANTA	INDIAN	PAIN / ANALGESICS	ANTI-RHEUMATICS, NON-STEROIDAL - SYSTEMIC	ANTI-INFLAMMATORY AND ANTI-RHEUMATIC PRODUCTS	MUSCULO-SKELETAL SYSTEM	ACUTE	2012-06-01	0	0	0	0	0	0	0	0	0	0	0	0	0	0	0	0	0	0	0	0	0	0	0	0	0	0	0	0	0	0	0	0	0	0	0
M1A143	DICLOFENAC + PARACETAMOL + FAMOTIDINE | M1A143	2005-11-01	1	MAHAGESIC PLUS	MANKIND PHARMACEUTICALS LTD.	MANKIND PHARMACEUTICALS LTD.	LIFESTAR	INDIAN	PAIN / ANALGESICS	ANTI-RHEUMATICS, NON-STEROIDAL - SYSTEMIC	ANTI-INFLAMMATORY AND ANTI-RHEUMATIC PRODUCTS	MUSCULO-SKELETAL SYSTEM	ACUTE	2005-11-01	31321	31083	31710	32892	34761	42901	40988	40562	50591	48573	47285	39934	41378	40264	45255	44456	49352	35124	29730	31844	44380	76564	73029	65046	58174	57540	52434	46889	51249	47423	39055	48598	55752	59320	56489
M1A143	DICLOFENAC + PARACETAMOL + FAMOTIDINE | M1A143	2005-11-01	2	DIOFEN	BIOCHEM PHARMACEUTICAL INDS	ZYDUS + BIOCHEM	VIVO	INDIAN	PAIN / ANALGESICS	ANTI-RHEUMATICS, NON-STEROIDAL - SYSTEMIC	ANTI-INFLAMMATORY AND ANTI-RHEUMATIC PRODUCTS	MUSCULO-SKELETAL SYSTEM	ACUTE	2007-05-01	2917	4473	5024	2940	4644	4859	6051	14603	12867	6809	5323	4102	3218	3127	3628	4061	5848	3187	2247	1683	3725	3614	3765	2812	649	2596	955	2192	1536	1646	2351	1506	1661	1941	2552
M1A143	DICLOFENAC + PARACETAMOL + FAMOTIDINE | M1A143	2005-11-01	3	DIAZOX SAFE	STRIDES ARCOLAB LIMITED	STRIDES ARCOLAB LIMITED	ZEST	MNC	PAIN / ANALGESICS	ANTI-RHEUMATICS, NON-STEROIDAL - SYSTEMIC	ANTI-INFLAMMATORY AND ANTI-RHEUMATIC PRODUCTS	MUSCULO-SKELETAL SYSTEM	ACUTE	2008-04-01	0	0	0	0	0	859	921	890	838	900	838	870	676	676	321	327	317	266	0	0	0	0	0	0	0	0	0	0	0	0	0	0	0	0	0
M1A144	DICLOFENAC + PARACETAMOL + OMEPRAZOLE | M1A144	2010-12-01	1	DOLENTIA TOTAL	AKUMENTIS HEALTHCARE LTD	AKUMENTIS HEALTHCARE LTD	EXCELLIS	INDIAN	PAIN / ANALGESICS	ANTI-RHEUMATICS, NON-STEROIDAL - SYSTEMIC	ANTI-INFLAMMATORY AND ANTI-RHEUMATIC PRODUCTS	MUSCULO-SKELETAL SYSTEM	ACUTE	2010-12-01	0	0	0	0	0	0	0	0	0	0	0	0	0	0	0	0	0	0	0	0	0	0	0	0	0	0	0	0	0	0	0	0	0	0	0
M1A145	PARACETAMOL + THIOCOLCHICOSIDE | M1A145	2011-01-01	1	XYKAA MR	TROIKAA PHARMACEUTICALS LTD	TROIKAA PHARMACEUTICALS LTD	ALTIUS	INDIAN	PAIN / ANALGESICS	ANTI-RHEUMATICS, NON-STEROIDAL - SYSTEMIC	ANTI-INFLAMMATORY AND ANTI-RHEUMATIC PRODUCTS	MUSCULO-SKELETAL SYSTEM	ACUTE	2011-01-01	0	0	0	0	0	0	0	0	0	0	0	0	0	0	0	0	0	0	0	0	0	0	0	0	0	0	0	0	0	0	0	0	0	0	0
M1A147	NAPROXEN + PARACETAMOL | M1A147	2010-11-01	1	NAPROSYN P	RPG LIFE SCIENCES LTD.	RPG LIFE SCIENCES LTD.	MAIN	INDIAN	PAIN / ANALGESICS	ANTI-RHEUMATICS, NON-STEROIDAL - SYSTEMIC	ANTI-INFLAMMATORY AND ANTI-RHEUMATIC PRODUCTS	MUSCULO-SKELETAL SYSTEM	ACUTE	2010-11-01	0	0	0	0	0	0	0	0	0	0	0	0	0	0	0	0	0	0	0	0	0	0	0	0	0	0	0	0	0	0	0	0	0	0	0
M1A148	ZALTOPROFEN | M1A148	2010-11-01	1	ZALTOKIN	IPCA LABORATORIES PVT LTD.	IPCA LABORATORIES PVT LTD.	ACTIVA	INDIAN	PAIN / ANALGESICS	ANTI-RHEUMATICS, NON-STEROIDAL - SYSTEMIC	ANTI-INFLAMMATORY AND ANTI-RHEUMATIC PRODUCTS	MUSCULO-SKELETAL SYSTEM	ACUTE	2010-12-01	0	0	0	0	0	0	0	0	0	0	0	0	0	0	0	0	0	0	0	0	0	0	0	0	0	0	0	0	0	0	0	0	0	0	0
M1A148	ZALTOPROFEN | M1A148	2010-11-01	2	ZALTO	INTAS PHARMACEUTICALS LTD	INTAS PHARMACEUTICALS LTD	INTAS	INDIAN	PAIN / ANALGESICS	ANTI-RHEUMATICS, NON-STEROIDAL - SYSTEMIC	ANTI-INFLAMMATORY AND ANTI-RHEUMATIC PRODUCTS	MUSCULO-SKELETAL SYSTEM	ACUTE	2010-11-01	0	0	0	0	0	0	0	0	0	0	0	0	0	0	0	0	0	0	0	0	0	0	0	0	0	0	0	0	0	0	0	0	0	0	0
M1A149	LORNOXICAM + PARACETAMOL + CHLORZOXAZONE | M1A149	2011-06-01	1	TROIS CX	VENUS REMEDIES LTD	VENUS REMEDIES LTD	BIOCARD	INDIAN	PAIN / ANALGESICS	ANTI-RHEUMATICS, NON-STEROIDAL - SYSTEMIC	ANTI-INFLAMMATORY AND ANTI-RHEUMATIC PRODUCTS	MUSCULO-SKELETAL SYSTEM	ACUTE	2011-06-01	0	0	0	0	0	0	0	0	0	0	0	0	0	0	0	0	0	0	0	0	0	0	0	0	0	0	0	0	0	0	0	0	0	0	0
M1A15	DICLOFENAC + SERRATIOPEPTIDASE | M1A15	2001-01-01	1	EMANZEN-D	EMCURE PHARMACEUTICALS LTD	EMCURE + ZUVENTUS	PHARMA	INDIAN	PAIN / ANALGESICS	ANTI-RHEUMATICS, NON-STEROIDAL - SYSTEMIC	ANTI-INFLAMMATORY AND ANTI-RHEUMATIC PRODUCTS	MUSCULO-SKELETAL SYSTEM	ACUTE	2007-04-01	156000	161632	202655	169853	177049	214822	211423	234576	229053	224694	231852	208111	218341	209677	244055	201864	212192	250662	248926	268042	269771	259827	253870	255300	244326	232208	226720	241648	239735	264281	277385	272666	303608	309983	309876
M1A15	DICLOFENAC + SERRATIOPEPTIDASE | M1A15	2001-01-01	2	LYSER D	COMED CHEMICALS PVT LTD	COMED CHEMICALS PVT LTD	PHARMA	INDIAN	PAIN / ANALGESICS	ANTI-RHEUMATICS, NON-STEROIDAL - SYSTEMIC	ANTI-INFLAMMATORY AND ANTI-RHEUMATIC PRODUCTS	MUSCULO-SKELETAL SYSTEM	ACUTE	2007-04-01	133163	127393	152585	190994	133245	165909	168752	213735	202257	184095	202632	174987	212355	210796	182029	204082	219738	225181	249071	256161	285473	244882	221685	272697	226624	204984	232197	187172	200716	252442	244129	282134	311164	258269	278847
M1A15	DICLOFENAC + SERRATIOPEPTIDASE | M1A15	2001-01-01	3	TOLPA D	MICRO LABS LTD	MICRO + BAL	HEALTH CARE	INDIAN	PAIN / ANALGESICS	ANTI-RHEUMATICS, NON-STEROIDAL - SYSTEMIC	ANTI-INFLAMMATORY AND ANTI-RHEUMATIC PRODUCTS	MUSCULO-SKELETAL SYSTEM	ACUTE	2001-12-01	26144	13749	16062	17938	18807	23728	28951	22687	29220	26963	25491	23048	25944	26453	60753	51568	61834	60500	67166	74379	71097	64388	62942	62561	60507	62495	69900	66208	73236	65379	67221	73954	68856	56358	56378
M1A15	DICLOFENAC + SERRATIOPEPTIDASE | M1A15	2001-01-01	4	BIOZOBID	ABBOTT HEALTHCARE PVT. LTD	ABBOTT + ABBOTT HC + SOLVAY	ZESTEK	MNC	PAIN / ANALGESICS	ANTI-RHEUMATICS, NON-STEROIDAL - SYSTEMIC	ANTI-INFLAMMATORY AND ANTI-RHEUMATIC PRODUCTS	MUSCULO-SKELETAL SYSTEM	ACUTE	2007-04-01	65232	69091	68392	63943	68345	74133	72735	74045	84040	70976	38973	86048	64768	67653	71788	68745	67946	75639	73260	75691	80090	66801	71619	76653	63261	69900	73458	75049	82754	80423	78000	64432	81158	73650	73060
M1A15	DICLOFENAC + SERRATIOPEPTIDASE | M1A15	2001-01-01	5	FLANZEN-D	MANEESH PHARMACEUTICALS LTD	MANEESH PHARMACEUTICALS LTD	INSPIRA	INDIAN	PAIN / ANALGESICS	ANTI-RHEUMATICS, NON-STEROIDAL - SYSTEMIC	ANTI-INFLAMMATORY AND ANTI-RHEUMATIC PRODUCTS	MUSCULO-SKELETAL SYSTEM	ACUTE	2003-05-01	34798	30544	31845	32279	35458	38909	41693	43951	53433	56127	55668	45726	52547	47651	55934	50500	56175	60345	56407	62472	61613	59580	54250	53946	49102	51394	53978	56113	55119	58334	61530	63675	65356	74816	72672
M1A15	DICLOFENAC + SERRATIOPEPTIDASE | M1A15	2001-01-01	6	DILONA SP	MAPRA LABORATORIES PVT. LTD	MAPRA LABORATORIES PVT. LTD	MAPRA LAB	INDIAN	PAIN / ANALGESICS	ANTI-RHEUMATICS, NON-STEROIDAL - SYSTEMIC	ANTI-INFLAMMATORY AND ANTI-RHEUMATIC PRODUCTS	MUSCULO-SKELETAL SYSTEM	ACUTE	2002-02-01	49621	42640	71536	13514	33648	64810	44031	91616	39222	20894	53943	98498	45258	56655	38816	68095	45242	72069	61575	54488	69047	36111	62041	43582	79261	97878	35725	33754	73525	69255	63857	61138	82615	75030	64865
M1A15	DICLOFENAC + SERRATIOPEPTIDASE | M1A15	2001-01-01	7	KINETO DP	SYSTOPIC LABORATORIES LTD-MEM	SYSTOPIC LABORATORIES LTD-MEM	SYSTOPIC LABORATORIES	INDIAN	PAIN / ANALGESICS	ANTI-RHEUMATICS, NON-STEROIDAL - SYSTEMIC	ANTI-INFLAMMATORY AND ANTI-RHEUMATIC PRODUCTS	MUSCULO-SKELETAL SYSTEM	ACUTE	2002-07-01	34200	30044	32726	28545	32076	23099	14311	2721	1778	24880	23374	27078	27963	31182	31969	31297	38101	42205	38726	44304	46201	39293	40862	40618	45365	38902	38179	36276	40746	46365	42227	37659	39448	40915	47689
M1A15	DICLOFENAC + SERRATIOPEPTIDASE | M1A15	2001-01-01	8	DYRECT	OZONE PHARMACEUTICALS	OZONE PHARMACEUTICALS	PROTON	INDIAN	PAIN / ANALGESICS	ANTI-RHEUMATICS, NON-STEROIDAL - SYSTEMIC	ANTI-INFLAMMATORY AND ANTI-RHEUMATIC PRODUCTS	MUSCULO-SKELETAL SYSTEM	ACUTE	2001-03-01	31609	29933	27206	26124	25165	33551	34276	33941	36846	36615	42488	39194	35588	37754	42501	41463	35501	38002	39854	34130	39106	35077	31574	33868	30733	32635	27471	27123	28101	30314	29022	29631	30255	35599	28543
M1A15	DICLOFENAC + SERRATIOPEPTIDASE | M1A15	2001-01-01	9	SEPTIDASE D	MMC HEALTHCARE LTD.	MMC HEALTHCARE LTD.	MMC	INDIAN	PAIN / ANALGESICS	ANTI-RHEUMATICS, NON-STEROIDAL - SYSTEMIC	ANTI-INFLAMMATORY AND ANTI-RHEUMATIC PRODUCTS	MUSCULO-SKELETAL SYSTEM	ACUTE	2007-04-01	10199	8618	7585	9827	10269	6332	12171	17600	15036	27125	6300	8112	42725	37947	53704	27352	17829	13024	17961	12850	16629	15073	12453	15657	11903	5459	14383	15697	14583	12636	14388	7126	8264	6438	9935
M1A15	DICLOFENAC + SERRATIOPEPTIDASE | M1A15	2001-01-01	10	SERADIC	OBSURGE PHARMA (P) LTD	OBSURGE PHARMA (P) LTD	OBSURGE	INDIAN	PAIN / ANALGESICS	ANTI-RHEUMATICS, NON-STEROIDAL - SYSTEMIC	ANTI-INFLAMMATORY AND ANTI-RHEUMATIC PRODUCTS	MUSCULO-SKELETAL SYSTEM	ACUTE	2003-07-01	33988	43312	55715	33580	36056	53814	52137	47810	67561	60195	47139	57670	69462	43457	39267	51728	47063	59093	51723	55599	61571	56852	48186	45654	50402	27157	48138	49160	39091	30927	23442	32376	24724	53951	52899
M1A15	DICLOFENAC + SERRATIOPEPTIDASE | M1A15	2001-01-01	11	DIVON S	MICRO LABS LTD	MICRO + BAL	EROS	INDIAN	PAIN / ANALGESICS	ANTI-RHEUMATICS, NON-STEROIDAL - SYSTEMIC	ANTI-INFLAMMATORY AND ANTI-RHEUMATIC PRODUCTS	MUSCULO-SKELETAL SYSTEM	ACUTE	2007-11-01	11663	5146	5787	6417	5819	7796	8695	5432	10467	10178	10725	7516	8013	7513	12736	10307	11212	13606	12902	18084	19809	16503	16433	14202	12440	11857	11207	10701	10780	11942	12110	16878	17411	13417	15562
M1A15	DICLOFENAC + SERRATIOPEPTIDASE | M1A15	2001-01-01	12	DISER	KEE PHARMA	KEE PHARMA	KEE PHARMA	INDIAN	PAIN / ANALGESICS	ANTI-RHEUMATICS, NON-STEROIDAL - SYSTEMIC	ANTI-INFLAMMATORY AND ANTI-RHEUMATIC PRODUCTS	MUSCULO-SKELETAL SYSTEM	ACUTE	2001-01-01	22611	31742	29604	23064	24472	42910	36944	34751	32828	46244	36589	43095	31891	30502	43323	36903	27585	34216	32291	21376	31683	35813	28445	31658	25319	29695	22021	17904	18261	18087	18267	26311	29345	29669	27585
M1A15	DICLOFENAC + SERRATIOPEPTIDASE | M1A15	2001-01-01	13	ZINASE D	RAPROSS PHARMACEUTICALS PVT LTD	RAPROSS PHARMACEUTICALS PVT LTD	RAPROSS	INDIAN	PAIN / ANALGESICS	ANTI-RHEUMATICS, NON-STEROIDAL - SYSTEMIC	ANTI-INFLAMMATORY AND ANTI-RHEUMATIC PRODUCTS	MUSCULO-SKELETAL SYSTEM	ACUTE	2007-04-01	15081	15018	14586	17561	17358	16872	19465	19631	23270	22464	23380	22243	20012	21542	18965	19134	20542	21655	19190	22165	23548	24546	23465	20154	21540	19576	18216	20880	22816	24791	27841	23750	28422	27833	28826
M1A15	DICLOFENAC + SERRATIOPEPTIDASE | M1A15	2001-01-01	14	TOPAC SP	ABBOTT HEALTHCARE PVT. LTD	ABBOTT + ABBOTT HC + SOLVAY	TRUECARE	MNC	PAIN / ANALGESICS	ANTI-RHEUMATICS, NON-STEROIDAL - SYSTEMIC	ANTI-INFLAMMATORY AND ANTI-RHEUMATIC PRODUCTS	MUSCULO-SKELETAL SYSTEM	ACUTE	2007-12-01	0	1397	1390	1389	1389	0	0	0	0	7	7	0	309	955	0	0	0	0	0	0	0	8152	15279	17001	24864	28128	23162	22436	23594	21039	20949	23119	23050	20803	20330
M1A15	DICLOFENAC + SERRATIOPEPTIDASE | M1A15	2001-01-01	15	ROLOSOL	TIDAL LABORATORIES PVT LTD	TIDAL LABORATORIES PVT LTD	TIDAL LAB	INDIAN	PAIN / ANALGESICS	ANTI-RHEUMATICS, NON-STEROIDAL - SYSTEMIC	ANTI-INFLAMMATORY AND ANTI-RHEUMATIC PRODUCTS	MUSCULO-SKELETAL SYSTEM	ACUTE	2001-01-01	26716	26161	20938	22738	21932	26511	25774	33477	36465	28699	28855	28238	20493	26557	21968	24644	21975	26659	32097	27849	27324	25281	24647	22161	24207	25683	22619	18250	19652	19660	18403	16651	17882	19459	21713
M1A15	DICLOFENAC + SERRATIOPEPTIDASE | M1A15	2001-01-01	16	VOLITRA S	RANBAXY LABORATORIES LTD	RANBAXY LABORATORIES LTD	CROSSLAND	MNC	PAIN / ANALGESICS	ANTI-RHEUMATICS, NON-STEROIDAL - SYSTEMIC	ANTI-INFLAMMATORY AND ANTI-RHEUMATIC PRODUCTS	MUSCULO-SKELETAL SYSTEM	ACUTE	2010-07-01	0	0	0	0	0	0	0	0	0	0	0	0	0	0	0	0	0	0	0	0	0	0	0	0	0	0	0	0	0	0	0	0	1530	14569	11078
M1A15	DICLOFENAC + SERRATIOPEPTIDASE | M1A15	2001-01-01	17	DICKA	INDIAN DRUG & PHARMACEUTICALS LTD (IDPL)	INDIAN DRUG & PHARMACEUTICALS LTD (IDPL)	INDIAN DRUG	INDIAN	PAIN / ANALGESICS	ANTI-RHEUMATICS, NON-STEROIDAL - SYSTEMIC	ANTI-INFLAMMATORY AND ANTI-RHEUMATIC PRODUCTS	MUSCULO-SKELETAL SYSTEM	ACUTE	2002-05-01	7062	8842	9160	10149	8796	10895	10394	12730	14728	14108	14668	9824	10450	10903	10322	9295	10167	10041	9000	10559	10849	9461	9966	9081	9076	8705	8123	7994	8129	7989	6953	8338	8554	9231	8739
M1A15	DICLOFENAC + SERRATIOPEPTIDASE | M1A15	2001-01-01	18	SERRA D	KAMRON LABORATORIES	KAMRON LABORATORIES	KAMRON	INDIAN	PAIN / ANALGESICS	ANTI-RHEUMATICS, NON-STEROIDAL - SYSTEMIC	ANTI-INFLAMMATORY AND ANTI-RHEUMATIC PRODUCTS	MUSCULO-SKELETAL SYSTEM	ACUTE	2007-04-01	8543	9410	8922	9832	9373	389	9349	9698	10028	11155	10276	10292	278	279	426	503	480	609	570	693	394	460	442	503	508	686	20580	413	14727	23796	23945	22366	25237	22324	22426
M1A15	DICLOFENAC + SERRATIOPEPTIDASE | M1A15	2001-01-01	19	SD (SERUM)	SERUM INSTITUTE OF INDIA LTD	SERUM INSTITUTE OF INDIA LTD	SERUM INSTITUTE	INDIAN	PAIN / ANALGESICS	ANTI-RHEUMATICS, NON-STEROIDAL - SYSTEMIC	ANTI-INFLAMMATORY AND ANTI-RHEUMATIC PRODUCTS	MUSCULO-SKELETAL SYSTEM	ACUTE	2007-04-01	17562	24240	15569	15272	13314	14289	9888	7111	2788	19808	13299	11857	9645	9458	9721	7604	8665	7355	7221	12293	12399	8556	6521	7418	8945	6514	6914	7432	6953	6432	7068	13303	10833	8178	7504
M1A15	DICLOFENAC + SERRATIOPEPTIDASE | M1A15	2001-01-01	20	ALDASE D	LINCOLN PHARMACEUTICALS LTD	LINCOLN PHARMACEUTICALS LTD	LINCOLN	INDIAN	PAIN / ANALGESICS	ANTI-RHEUMATICS, NON-STEROIDAL - SYSTEMIC	ANTI-INFLAMMATORY AND ANTI-RHEUMATIC PRODUCTS	MUSCULO-SKELETAL SYSTEM	ACUTE	2003-09-01	8784	13004	10028	10937	13416	9632	12776	8199	11006	8509	8001	10001	11300	4355	9155	5109	8858	11857	13056	9875	13007	10399	7288	9716	8572	19177	4910	4836	6066	8811	5884	6849	12552	9983	12529
M1A15	DICLOFENAC + SERRATIOPEPTIDASE | M1A15	2001-01-01	21	SEROZ D	MEDOZ PHARMA	MEDOZ PHARMA	MEDOZ PHARMA	INDIAN	PAIN / ANALGESICS	ANTI-RHEUMATICS, NON-STEROIDAL - SYSTEMIC	ANTI-INFLAMMATORY AND ANTI-RHEUMATIC PRODUCTS	MUSCULO-SKELETAL SYSTEM	ACUTE	2007-04-01	5335	3495	5413	4674	4683	5156	16744	15396	13670	11974	4269	3265	3987	3791	3946	3128	3715	12577	11043	9056	9691	8159	13136	7999	9497	8364	9659	7893	8803	10956	9761	12850	9865	12158	11162
M1A15	DICLOFENAC + SERRATIOPEPTIDASE | M1A15	2001-01-01	22	LYTIX D	VANCE & HEALTH PHARMACEUTICALS LTD	VANCE & HEALTH PHARMACEUTICALS LTD	VANCE	INDIAN	PAIN / ANALGESICS	ANTI-RHEUMATICS, NON-STEROIDAL - SYSTEMIC	ANTI-INFLAMMATORY AND ANTI-RHEUMATIC PRODUCTS	MUSCULO-SKELETAL SYSTEM	ACUTE	2007-04-01	3120	2848	3815	4411	4107	3504	5171	4691	4218	4145	3978	3766	2943	3540	3154	2886	2927	17371	14925	13198	12614	12444	10270	12058	11355	12311	12830	10918	6966	14937	12008	11785	13917	11365	11612
M1A15	DICLOFENAC + SERRATIOPEPTIDASE | M1A15	2001-01-01	23	DIFEND-S	SH PHARMACEUTICALS LTD	SH PHARMACEUTICALS LTD	SH PHARMA	INDIAN	PAIN / ANALGESICS	ANTI-RHEUMATICS, NON-STEROIDAL - SYSTEMIC	ANTI-INFLAMMATORY AND ANTI-RHEUMATIC PRODUCTS	MUSCULO-SKELETAL SYSTEM	ACUTE	2004-03-01	7177	5858	4905	4480	5164	6897	7617	7790	8257	1851	5441	769	1239	2520	3653	2466	903	3653	2456	7459	3790	2677	6722	3751	2422	3304	4983	5445	5235	3032	5709	6521	4693	5404	8449
M1A15	DICLOFENAC + SERRATIOPEPTIDASE | M1A15	2001-01-01	24	SPADE D	MED MANOR ORGANICS PVT LTD.	MED MANOR ORGANICS PVT LTD.	MED MANOR	INDIAN	PAIN / ANALGESICS	ANTI-RHEUMATICS, NON-STEROIDAL - SYSTEMIC	ANTI-INFLAMMATORY AND ANTI-RHEUMATIC PRODUCTS	MUSCULO-SKELETAL SYSTEM	ACUTE	2007-04-01	7523	3604	2490	3481	3648	2697	4285	2314	5285	3695	3486	2129	3453	2513	2358	2266	1655	2455	2389	1715	3808	3476	3345	3072	6959	7775	5627	7428	8307	7980	7656	7116	8790	9473	11953
M1A15	DICLOFENAC + SERRATIOPEPTIDASE | M1A15	2001-01-01	25	HEALASE D	PARAS PHARMACEUTICALS LTD.	PARAS PHARMACEUTICALS LTD.	PARAS PHARMA	INDIAN	PAIN / ANALGESICS	ANTI-RHEUMATICS, NON-STEROIDAL - SYSTEMIC	ANTI-INFLAMMATORY AND ANTI-RHEUMATIC PRODUCTS	MUSCULO-SKELETAL SYSTEM	ACUTE	2007-04-01	13367	16923	15804	8810	12010	8342	17847	17242	14638	12519	14018	9103	4416	3583	4673	6934	2187	2173	1652	4410	5291	4047	5086	2653	2320	2835	2899	3310	3530	3621	1133	2952	3236	2587	1258
M1A15	DICLOFENAC + SERRATIOPEPTIDASE | M1A15	2001-01-01	26	SERAX D	MARS THERAPUTICS & CHEMICALS LTD.	MARS THERAPUTICS & CHEMICALS LTD.	MARS THERAPUTICS	INDIAN	PAIN / ANALGESICS	ANTI-RHEUMATICS, NON-STEROIDAL - SYSTEMIC	ANTI-INFLAMMATORY AND ANTI-RHEUMATIC PRODUCTS	MUSCULO-SKELETAL SYSTEM	ACUTE	2007-04-01	343	896	221	408	675	1861	3332	3442	10516	3713	3763	4890	6047	3215	9643	10354	11677	12753	13082	14092	14942	15383	7569	14547	11263	11600	8395	13532	17027	11953	10442	12626	12816	9612	11269
M1A15	DICLOFENAC + SERRATIOPEPTIDASE | M1A15	2001-01-01	27	DRANZEN-D	DRAKT PHRMA PVT LTD	DRAKT PHRMA PVT LTD	DRAKT	INDIAN	PAIN / ANALGESICS	ANTI-RHEUMATICS, NON-STEROIDAL - SYSTEMIC	ANTI-INFLAMMATORY AND ANTI-RHEUMATIC PRODUCTS	MUSCULO-SKELETAL SYSTEM	ACUTE	2003-07-01	280	300	397	123	193	398	346	849	763	787	704	637	607	308	335	238	75	318	722	556	736	659	552	601	513	637	929	845	956	520	459	328	346	1689	3713
M1A15	DICLOFENAC + SERRATIOPEPTIDASE | M1A15	2001-01-01	28	DICLOMOL SP	WIN-MEDICARE PVT. LTD.	WIN-MEDICARE PVT. LTD.	ANGEAS	MNC	PAIN / ANALGESICS	ANTI-RHEUMATICS, NON-STEROIDAL - SYSTEMIC	ANTI-INFLAMMATORY AND ANTI-RHEUMATIC PRODUCTS	MUSCULO-SKELETAL SYSTEM	ACUTE	2012-03-01	0	0	0	0	0	0	0	0	0	0	0	0	0	0	0	0	0	0	0	0	0	0	0	0	0	0	0	0	0	0	0	0	0	0	0
M1A15	DICLOFENAC + SERRATIOPEPTIDASE | M1A15	2001-01-01	29	CIPZEN D	CIPLA LTD.	CIPLA LTD.	GENERIC	INDIAN	PAIN / ANALGESICS	ANTI-RHEUMATICS, NON-STEROIDAL - SYSTEMIC	ANTI-INFLAMMATORY AND ANTI-RHEUMATIC PRODUCTS	MUSCULO-SKELETAL SYSTEM	ACUTE	2002-05-01	9779	7462	6948	9062	8106	8499	7524	6491	10003	9658	5690	6570	7284	8334	8045	6195	5522	9821	10299	12642	14822	18191	11438	13300	12664	14984	12162	10754	14281	14713	11316	17478	16415	19367	21447
M1A15	DICLOFENAC + SERRATIOPEPTIDASE | M1A15	2001-01-01	30	BLUDEC SP	SEAGULL LABS(I) LTD	SEAGULL LABS(I) LTD	SEAGULL LAB	INDIAN	PAIN / ANALGESICS	ANTI-RHEUMATICS, NON-STEROIDAL - SYSTEMIC	ANTI-INFLAMMATORY AND ANTI-RHEUMATIC PRODUCTS	MUSCULO-SKELETAL SYSTEM	ACUTE	2005-08-01	45530	48169	25961	29829	37246	25747	23655	20489	11508	4843	16630	16106	21078	17706	15484	22484	18254	20392	23380	25852	34557	20242	18527	31070	28784	25938	18769	16401	15986	19913	22251	24911	21339	15652	17082
M1A15	DICLOFENAC + SERRATIOPEPTIDASE | M1A15	2001-01-01	31	ENZOVEXX	ZUVENTUS HEALTHCARE LTD	EMCURE + ZUVENTUS	PHARMA	INDIAN	PAIN / ANALGESICS	ANTI-RHEUMATICS, NON-STEROIDAL - SYSTEMIC	ANTI-INFLAMMATORY AND ANTI-RHEUMATIC PRODUCTS	MUSCULO-SKELETAL SYSTEM	ACUTE	2005-07-01	10608	8021	7644	3575	4877	3542	6734	6776	6922	10087	7658	8124	6625	9859	8582	8630	11538	4955	2350	3626	2301	2664	1324	717	627	836	4663	5469	5982	5633	5862	6283	8040	8621	8840
M1A15	DICLOFENAC + SERRATIOPEPTIDASE | M1A15	2001-01-01	32	TRIWIN (CHICKY)	CHICKY PHARMA PVT. LTD	CHICKY PHARMA PVT. LTD	CHICKY	INDIAN	PAIN / ANALGESICS	ANTI-RHEUMATICS, NON-STEROIDAL - SYSTEMIC	ANTI-INFLAMMATORY AND ANTI-RHEUMATIC PRODUCTS	MUSCULO-SKELETAL SYSTEM	ACUTE	2007-04-01	8974	8040	7462	7889	7767	11305	12247	10952	11209	11451	11511	12768	7619	6755	8211	10254	11392	5137	10169	13467	12719	15084	11611	11111	10277	10957	13196	11119	11524	11582	8844	9776	11971	10746	13004
M1A15	DICLOFENAC + SERRATIOPEPTIDASE | M1A15	2001-01-01	33	TRIWIN C (CHICKY)	CHICKY PHARMA PVT. LTD	CHICKY PHARMA PVT. LTD	CHICKY	INDIAN	PAIN / ANALGESICS	ANTI-RHEUMATICS, NON-STEROIDAL - SYSTEMIC	ANTI-INFLAMMATORY AND ANTI-RHEUMATIC PRODUCTS	MUSCULO-SKELETAL SYSTEM	ACUTE	2007-04-01	10342	11014	9642	10908	10753	10851	12876	10815	12360	12859	13153	11913	2250	1244	2531	4802	6310	11336	10766	12169	13080	14477	11899	11823	11006	13738	10339	13470	11917	11170	12343	13526	13541	14068	14407
M1A15	DICLOFENAC + SERRATIOPEPTIDASE | M1A15	2001-01-01	34	ROLOSOL RB	TIDAL LABORATORIES PVT LTD	TIDAL LABORATORIES PVT LTD	TIDAL LAB	INDIAN	PAIN / ANALGESICS	ANTI-RHEUMATICS, NON-STEROIDAL - SYSTEMIC	ANTI-INFLAMMATORY AND ANTI-RHEUMATIC PRODUCTS	MUSCULO-SKELETAL SYSTEM	ACUTE	2009-02-01	0	0	0	0	0	0	0	0	0	0	0	0	0	0	0	6	5	2201	2891	4624	5596	5675	4982	5336	6408	6783	4615	2984	4175	3561	3276	3734	3191	4129	3444
M1A15	DICLOFENAC + SERRATIOPEPTIDASE | M1A15	2001-01-01	35	INDIAFLAM	VOTARY LABORATORIES (I) LTD.	VOTARY LABORATORIES (I) LTD.	VOTARY	INDIAN	PAIN / ANALGESICS	ANTI-RHEUMATICS, NON-STEROIDAL - SYSTEMIC	ANTI-INFLAMMATORY AND ANTI-RHEUMATIC PRODUCTS	MUSCULO-SKELETAL SYSTEM	ACUTE	2006-09-01	4270	6912	3777	3375	3391	1037	121	27	2991	1989	5399	3544	2827	3256	3135	2809	3689	4230	4517	4571	5244	5410	4075	3035	2204	4336	3865	3172	3534	3290	3088	3659	3728	4061	4362
M1A15	DICLOFENAC + SERRATIOPEPTIDASE | M1A15	2001-01-01	36	FLAMBIT PLUS	LESANTO LABORATORIES	LESANTO LABORATORIES	LESANTO	INDIAN	PAIN / ANALGESICS	ANTI-RHEUMATICS, NON-STEROIDAL - SYSTEMIC	ANTI-INFLAMMATORY AND ANTI-RHEUMATIC PRODUCTS	MUSCULO-SKELETAL SYSTEM	ACUTE	2007-04-01	3273	2191	2504	2498	2187	1880	2056	2101	2443	1969	2532	1876	2235	2296	2443	2063	2704	2548	2689	2684	2532	2915	2990	3412	2338	2514	3358	3564	2458	2249	3138	3304	3621	3226	3206
M1A15	DICLOFENAC + SERRATIOPEPTIDASE | M1A15	2001-01-01	37	FENAK S	RANBAXY LABORATORIES LTD	RANBAXY LABORATORIES LTD	GENERICS	MNC	PAIN / ANALGESICS	ANTI-RHEUMATICS, NON-STEROIDAL - SYSTEMIC	ANTI-INFLAMMATORY AND ANTI-RHEUMATIC PRODUCTS	MUSCULO-SKELETAL SYSTEM	ACUTE	2007-10-01	21091	11359	0	0	22616	0	0	0	0	0	0	0	0	0	0	0	0	14036	161	171	505	2884	0	0	0	0	4626	10993	8876	667	0	0	0	0	0
M1A15	DICLOFENAC + SERRATIOPEPTIDASE | M1A15	2001-01-01	38	DENZO P	ALGEN HEALTHCARE PVT LTD	ALGEN HEALTHCARE PVT LTD	ALGEN	INDIAN	PAIN / ANALGESICS	ANTI-RHEUMATICS, NON-STEROIDAL - SYSTEMIC	ANTI-INFLAMMATORY AND ANTI-RHEUMATIC PRODUCTS	MUSCULO-SKELETAL SYSTEM	ACUTE	2006-01-01	2794	2663	1871	2029	2477	2670	2013	2529	2550	3075	3206	4069	3696	3085	2205	1484	2017	2529	2819	3165	3858	3102	4517	4113	5347	5582	3938	5916	5828	5728	5033	5985	7421	5759	6433
M1A15	DICLOFENAC + SERRATIOPEPTIDASE | M1A15	2001-01-01	39	SERATID -D	LITAKA PHARMACEUTICALS LTD	LITAKA PHARMACEUTICALS LTD	LITAKA	INDIAN	PAIN / ANALGESICS	ANTI-RHEUMATICS, NON-STEROIDAL - SYSTEMIC	ANTI-INFLAMMATORY AND ANTI-RHEUMATIC PRODUCTS	MUSCULO-SKELETAL SYSTEM	ACUTE	2007-04-01	1162	1240	986	927	615	1729	1768	1683	2507	3371	2485	2519	1355	1554	2410	1707	1385	1771	1301	1801	2042	2402	2599	3532	2603	2396	1581	1109	1166	1579	1406	1487	1665	2616	1901
M1A15	DICLOFENAC + SERRATIOPEPTIDASE | M1A15	2001-01-01	40	BIODIC (ALCHEMIST)	ALCHEMIST LIFE SCIENCE LTD	ALCHEMIST LIFE SCIENCE LTD	ALCHEMIST	INDIAN	PAIN / ANALGESICS	ANTI-RHEUMATICS, NON-STEROIDAL - SYSTEMIC	ANTI-INFLAMMATORY AND ANTI-RHEUMATIC PRODUCTS	MUSCULO-SKELETAL SYSTEM	ACUTE	2002-08-01	2469	2318	2217	1697	1334	2508	1576	1834	2019	1787	3231	2822	3785	2673	3511	2311	1688	3670	4638	3215	6132	3556	3627	3656	1249	2971	2656	2410	1689	1350	1360	2126	7997	2821	8159
M1A15	DICLOFENAC + SERRATIOPEPTIDASE | M1A15	2001-01-01	41	SERIP PLUS	BENNET PHARMACEUTICALS LIMITED	BENNET PHARMACEUTICALS LIMITED	BENNET	INDIAN	PAIN / ANALGESICS	ANTI-RHEUMATICS, NON-STEROIDAL - SYSTEMIC	ANTI-INFLAMMATORY AND ANTI-RHEUMATIC PRODUCTS	MUSCULO-SKELETAL SYSTEM	ACUTE	2004-07-01	6766	12623	17670	10684	13166	12271	12157	8239	15534	15438	12911	9075	15229	12549	6762	13809	14522	13430	12982	8517	10098	9365	7811	6668	7183	8116	7218	5938	5545	5238	5770	5878	8049	6670	7199
M1A15	DICLOFENAC + SERRATIOPEPTIDASE | M1A15	2001-01-01	42	SERIWOK D	WOCKHARDT LTD	WOCKHARDT LTD	GENERIC	INDIAN	PAIN / ANALGESICS	ANTI-RHEUMATICS, NON-STEROIDAL - SYSTEMIC	ANTI-INFLAMMATORY AND ANTI-RHEUMATIC PRODUCTS	MUSCULO-SKELETAL SYSTEM	ACUTE	2007-04-01	9499	20899	20690	7676	9181	1869	332	346	200	0	0	6230	3250	989	4778	3044	1925	888	715	518	1157	949	3832	2506	1665	4359	3097	1396	1993	2973	2067	1942	511	4915	4371
M1A15	DICLOFENAC + SERRATIOPEPTIDASE | M1A15	2001-01-01	43	CUGA S	CADILA PHARMACEUTICALS LTD	CADILA PHARMACEUTICALS LTD	MAXIMA	INDIAN	PAIN / ANALGESICS	ANTI-RHEUMATICS, NON-STEROIDAL - SYSTEMIC	ANTI-INFLAMMATORY AND ANTI-RHEUMATIC PRODUCTS	MUSCULO-SKELETAL SYSTEM	ACUTE	2007-04-01	51	207	251	0	130	589	772	779	675	0	444	2260	6065	8390	7806	7889	8460	10084	9028	7472	7860	7333	4899	4176	5272	6222	6534	6696	5931	5775	4830	2352	4574	5334	4331
M1A15	DICLOFENAC + SERRATIOPEPTIDASE | M1A15	2001-01-01	44	DS 15	NODYSIS PHARMA PVT.LTD	NODYSIS PHARMA PVT.LTD	NODYSIS	INDIAN	PAIN / ANALGESICS	ANTI-RHEUMATICS, NON-STEROIDAL - SYSTEMIC	ANTI-INFLAMMATORY AND ANTI-RHEUMATIC PRODUCTS	MUSCULO-SKELETAL SYSTEM	ACUTE	2007-04-01	1624	883	1193	2518	2003	3102	3656	2523	1485	15	766	540	1041	4554	1644	1207	1576	3705	2742	2682	2885	2969	2732	3214	2719	2421	3060	1221	1863	2019	1232	1767	1801	3037	1413
M1A15	DICLOFENAC + SERRATIOPEPTIDASE | M1A15	2001-01-01	45	V 2 PLUS	DR. JOHNS LABORATORIES PVT LTD	DR. JOHNS LABORATORIES PVT LTD	DR. JOHNS	INDIAN	PAIN / ANALGESICS	ANTI-RHEUMATICS, NON-STEROIDAL - SYSTEMIC	ANTI-INFLAMMATORY AND ANTI-RHEUMATIC PRODUCTS	MUSCULO-SKELETAL SYSTEM	ACUTE	2007-04-01	2933	3285	3418	2377	2393	2379	3779	2510	2249	2104	1725	1646	1681	1432	2071	2466	2545	2889	2492	3228	3764	4353	5061	3758	3813	4851	2799	3578	3463	3366	3587	2611	2669	1311	1809
M1A15	DICLOFENAC + SERRATIOPEPTIDASE | M1A15	2001-01-01	46	SEPTA D	REKVINA PHARMACEUTICALS	REKVINA PHARMACEUTICALS	REKVINA PHARMA	INDIAN	PAIN / ANALGESICS	ANTI-RHEUMATICS, NON-STEROIDAL - SYSTEMIC	ANTI-INFLAMMATORY AND ANTI-RHEUMATIC PRODUCTS	MUSCULO-SKELETAL SYSTEM	ACUTE	2007-04-01	852	767	655	466	436	818	488	751	630	813	648	867	495	867	872	984	849	3202	2546	1649	2232	2211	1788	1919	1267	1033	897	1421	1433	1359	1290	592	676	539	753
M1A15	DICLOFENAC + SERRATIOPEPTIDASE | M1A15	2001-01-01	47	SERFLAM D	ALKEM LABORATORIES LTD.	ALKEM + CACHET + INDCHEMIE	ALKEM	INDIAN	PAIN / ANALGESICS	ANTI-RHEUMATICS, NON-STEROIDAL - SYSTEMIC	ANTI-INFLAMMATORY AND ANTI-RHEUMATIC PRODUCTS	MUSCULO-SKELETAL SYSTEM	ACUTE	2006-01-01	728	438	1215	919	617	2799	2972	2100	2145	2121	3662	2380	2248	2916	4238	5090	2982	3828	1021	6872	5212	3442	4599	837	770	3042	961	965	754	1079	2600	3265	3051	3192	3278
M1A15	DICLOFENAC + SERRATIOPEPTIDASE | M1A15	2001-01-01	48	ACTIVA-S	ZYDUS CADILA	ZYDUS + BIOCHEM	GERMED	INDIAN	PAIN / ANALGESICS	ANTI-RHEUMATICS, NON-STEROIDAL - SYSTEMIC	ANTI-INFLAMMATORY AND ANTI-RHEUMATIC PRODUCTS	MUSCULO-SKELETAL SYSTEM	ACUTE	2007-05-01	1324	458	748	1736	138	0	45	90	203	12	0	0	0	0	0	0	0	155	299	225	677	0	232	422	123	185	5442	1038	1361	190	41	211	3742	1885	1450
M1A15	DICLOFENAC + SERRATIOPEPTIDASE | M1A15	2001-01-01	49	NORTON DPS	MCASTRO PHARMA	MCASTRO PHARMA	MCASTRO	INDIAN	PAIN / ANALGESICS	ANTI-RHEUMATICS, NON-STEROIDAL - SYSTEMIC	ANTI-INFLAMMATORY AND ANTI-RHEUMATIC PRODUCTS	MUSCULO-SKELETAL SYSTEM	ACUTE	2003-09-01	3710	3085	3295	2250	2097	2346	2648	2647	2929	2750	2819	2242	2224	2404	2228	2132	2221	1506	2696	2387	2498	1665	2763	2112	1979	2974	2269	2956	2896	2623	2655	2969	2831	2763	2526
M1A15	DICLOFENAC + SERRATIOPEPTIDASE | M1A15	2001-01-01	50	RESERAT PLUS (SR PHARMA)	S.R.PHARMACEUTICALS	S.R.PHARMACEUTICALS	S.R.PHARMA	INDIAN	PAIN / ANALGESICS	ANTI-RHEUMATICS, NON-STEROIDAL - SYSTEMIC	ANTI-INFLAMMATORY AND ANTI-RHEUMATIC PRODUCTS	MUSCULO-SKELETAL SYSTEM	ACUTE	2001-04-01	797	874	874	874	874	0	20	25	39	31	36	36	25	19	1416	27	19	1155	1306	1140	1146	1292	1142	1306	1297	1293	12	13	13	11	1441	1445	1450	1453	30
M1A15	DICLOFENAC + SERRATIOPEPTIDASE | M1A15	2001-01-01	51	DOSER D	ICARUS HEALTHCARE PRIMUS	ICARUS HEALTHCARE PRIMUS	ICARUS	INDIAN	PAIN / ANALGESICS	ANTI-RHEUMATICS, NON-STEROIDAL - SYSTEMIC	ANTI-INFLAMMATORY AND ANTI-RHEUMATIC PRODUCTS	MUSCULO-SKELETAL SYSTEM	ACUTE	2007-04-01	152	442	351	945	945	168	107	137	160	328	122	53	1881	1828	1775	1785	1191	1087	1593	1594	1576	1363	1237	442	1458	254	1003	1053	1308	1069	886	231	285	785	561
M1A15	DICLOFENAC + SERRATIOPEPTIDASE | M1A15	2001-01-01	52	ULTRADASE	SYMBIOTIC DRUGS	SYMBIOTIC DRUGS	SYMBIOTIC DRUGS	INDIAN	PAIN / ANALGESICS	ANTI-RHEUMATICS, NON-STEROIDAL - SYSTEMIC	ANTI-INFLAMMATORY AND ANTI-RHEUMATIC PRODUCTS	MUSCULO-SKELETAL SYSTEM	ACUTE	2004-09-01	10	3	5	3	0	1	3	0	0	222	137	1096	947	935	1436	579	2412	1038	1133	1643	1654	5587	12	524	178	252	358	199	1509	1410	1626	156	417	864	339
M1A15	DICLOFENAC + SERRATIOPEPTIDASE | M1A15	2001-01-01	53	DICDASE P	MEDICROSS PHARMACEUTICALS	MEDICROSS PHARMACEUTICALS	MEDICROSS	INDIAN	PAIN / ANALGESICS	ANTI-RHEUMATICS, NON-STEROIDAL - SYSTEMIC	ANTI-INFLAMMATORY AND ANTI-RHEUMATIC PRODUCTS	MUSCULO-SKELETAL SYSTEM	ACUTE	2007-04-01	25	33	24	32	23	69	40	1	7	42	25	0	13	27	17	51	43	1473	821	83	781	97	171	69	979	183	1442	1508	1143	1541	1660	1768	1695	1416	3067
M1A15	DICLOFENAC + SERRATIOPEPTIDASE | M1A15	2001-01-01	54	DILOFEN S	P &B LABORATORIES PVT LTD	P &B LABORATORIES PVT LTD	PB LAB	INDIAN	PAIN / ANALGESICS	ANTI-RHEUMATICS, NON-STEROIDAL - SYSTEMIC	ANTI-INFLAMMATORY AND ANTI-RHEUMATIC PRODUCTS	MUSCULO-SKELETAL SYSTEM	ACUTE	2007-04-01	379	339	733	487	533	691	657	684	902	818	797	610	743	638	964	1076	1079	925	984	694	807	631	861	304	350	571	515	672	575	426	654	632	555	614	687
M1A15	DICLOFENAC + SERRATIOPEPTIDASE | M1A15	2001-01-01	55	SARAL D	IDOL BIOTECH	IDOL BIOTECH	IDOL BIOTECH	INDIAN	PAIN / ANALGESICS	ANTI-RHEUMATICS, NON-STEROIDAL - SYSTEMIC	ANTI-INFLAMMATORY AND ANTI-RHEUMATIC PRODUCTS	MUSCULO-SKELETAL SYSTEM	ACUTE	2007-04-01	1494	1301	1514	1181	1901	2505	3479	3592	3321	2974	2410	2639	3004	2872	2819	2996	3111	2141	2447	2163	1938	1308	835	763	1292	982	2188	2278	2205	1997	2620	2028	2481	2402	1026
M1A15	DICLOFENAC + SERRATIOPEPTIDASE | M1A15	2001-01-01	56	SERDITER-P	GUJARAT TERCE LABORATORIES LTD	GUJARAT TERCE LABORATORIES LTD	GUJARAT TERCE	INDIAN	PAIN / ANALGESICS	ANTI-RHEUMATICS, NON-STEROIDAL - SYSTEMIC	ANTI-INFLAMMATORY AND ANTI-RHEUMATIC PRODUCTS	MUSCULO-SKELETAL SYSTEM	ACUTE	2007-05-01	964	449	289	207	188	238	46	16	567	598	592	573	13	1091	1034	477	720	1019	335	386	200	333	73	303	466	331	1181	400	472	848	374	880	1025	787	574
M1A15	DICLOFENAC + SERRATIOPEPTIDASE | M1A15	2001-01-01	57	DICLORIL (NAVIL)	NAVIL LABORATORIES	NAVIL LABORATORIES	NAVIL	INDIAN	PAIN / ANALGESICS	ANTI-RHEUMATICS, NON-STEROIDAL - SYSTEMIC	ANTI-INFLAMMATORY AND ANTI-RHEUMATIC PRODUCTS	MUSCULO-SKELETAL SYSTEM	ACUTE	2007-04-01	783	855	1094	728	589	759	1001	1074	1065	1114	1227	999	1522	917	792	944	1017	1374	1142	1154	1144	1062	1010	622	1105	1091	1181	1099	1192	940	2407	1615	1498	1999	1431
M1A15	DICLOFENAC + SERRATIOPEPTIDASE | M1A15	2001-01-01	58	ZONEX PLUS	DIVINE LIFECARE PVT LTD	DIVINE LIFECARE PVT LTD	DIVINE	INDIAN	PAIN / ANALGESICS	ANTI-RHEUMATICS, NON-STEROIDAL - SYSTEMIC	ANTI-INFLAMMATORY AND ANTI-RHEUMATIC PRODUCTS	MUSCULO-SKELETAL SYSTEM	ACUTE	2007-04-01	2522	2171	2882	1471	1498	1387	1733	1791	1791	1166	1528	1284	1305	1705	1595	2132	2083	1737	1416	2057	1320	1403	1316	1559	1218	495	1205	605	1524	1912	1931	1867	1471	1821	1280
M1A15	DICLOFENAC + SERRATIOPEPTIDASE | M1A15	2001-01-01	59	FERADIC	CURE QUICK PHARMACEUTICALS	CURE QUICK PHARMACEUTICALS	CURE QUICK	INDIAN	PAIN / ANALGESICS	ANTI-RHEUMATICS, NON-STEROIDAL - SYSTEMIC	ANTI-INFLAMMATORY AND ANTI-RHEUMATIC PRODUCTS	MUSCULO-SKELETAL SYSTEM	ACUTE	2007-04-01	495	819	518	438	441	501	632	785	597	768	341	0	0	0	381	756	659	910	535	1153	767	1064	563	751	450	944	492	738	648	648	201	464	464	464	771
M1A15	DICLOFENAC + SERRATIOPEPTIDASE | M1A15	2001-01-01	60	V 2	DR. JOHNS LABORATORIES PVT LTD	DR. JOHNS LABORATORIES PVT LTD	DR. JOHNS	INDIAN	PAIN / ANALGESICS	ANTI-RHEUMATICS, NON-STEROIDAL - SYSTEMIC	ANTI-INFLAMMATORY AND ANTI-RHEUMATIC PRODUCTS	MUSCULO-SKELETAL SYSTEM	ACUTE	2007-04-01	627	537	1046	442	773	583	987	1095	862	620	928	1168	679	465	1162	1232	1051	374	525	448	1193	1273	1867	1082	665	1850	897	911	770	1033	862	924	728	595	484
M1A15	DICLOFENAC + SERRATIOPEPTIDASE | M1A15	2001-01-01	61	HEALCROS	RANBAXY LABORATORIES LTD	RANBAXY LABORATORIES LTD	CROSSLAND	MNC	PAIN / ANALGESICS	ANTI-RHEUMATICS, NON-STEROIDAL - SYSTEMIC	ANTI-INFLAMMATORY AND ANTI-RHEUMATIC PRODUCTS	MUSCULO-SKELETAL SYSTEM	ACUTE	2007-04-01	15942	23586	7418	6796	10149	11929	11611	7259	10749	5374	2988	2925	792	1671	2920	6529	3631	10627	5407	3369	3046	1879	2357	2546	3145	2886	0	134	0	0	0	771	704	301	760
M1A15	DICLOFENAC + SERRATIOPEPTIDASE | M1A15	2001-01-01	62	CUGA PLUS	CADILA PHARMACEUTICALS LTD	CADILA PHARMACEUTICALS LTD	MAXIMA	INDIAN	PAIN / ANALGESICS	ANTI-RHEUMATICS, NON-STEROIDAL - SYSTEMIC	ANTI-INFLAMMATORY AND ANTI-RHEUMATIC PRODUCTS	MUSCULO-SKELETAL SYSTEM	ACUTE	2004-08-01	18996	23667	19507	19115	23849	31761	20298	22099	21366	16247	15673	14944	14643	15241	13041	9185	8558	10005	8917	7101	6599	7234	5380	6464	4757	5951	4494	3630	3064	4574	3951	3418	3842	3670	2944
M1A15	DICLOFENAC + SERRATIOPEPTIDASE | M1A15	2001-01-01	63	TRIWIN C PLUS (CHICKY)	CHICKY PHARMA PVT. LTD	CHICKY PHARMA PVT. LTD	CHICKY	INDIAN	PAIN / ANALGESICS	ANTI-RHEUMATICS, NON-STEROIDAL - SYSTEMIC	ANTI-INFLAMMATORY AND ANTI-RHEUMATIC PRODUCTS	MUSCULO-SKELETAL SYSTEM	ACUTE	2003-07-01	2000	2576	1642	2131	2391	2808	2889	2776	1857	1725	2096	2313	277	912	537	1259	1251	1971	2638	1861	2474	1829	2678	2316	2267	3690	2825	2850	1607	2411	2335	2227	1592	1512	1414
M1A15	DICLOFENAC + SERRATIOPEPTIDASE | M1A15	2001-01-01	64	SYSER D	SYSMED LABORATORIES PVT LTD	SYSMED LABORATORIES PVT LTD	SYSMED LAB	INDIAN	PAIN / ANALGESICS	ANTI-RHEUMATICS, NON-STEROIDAL - SYSTEMIC	ANTI-INFLAMMATORY AND ANTI-RHEUMATIC PRODUCTS	MUSCULO-SKELETAL SYSTEM	ACUTE	2007-04-01	133	133	174	444	40	81	84	1324	405	1315	1713	1230	3685	2747	2848	4825	2470	9189	7550	10159	8966	8090	7450	7641	3359	2240	2246	5285	5757	9225	9056	1339	83	83	93
M1A15	DICLOFENAC + SERRATIOPEPTIDASE | M1A15	2001-01-01	65	MICRODASE D	WINSOME LAB LTD	WINSOME LAB LTD	WINSOME	INDIAN	PAIN / ANALGESICS	ANTI-RHEUMATICS, NON-STEROIDAL - SYSTEMIC	ANTI-INFLAMMATORY AND ANTI-RHEUMATIC PRODUCTS	MUSCULO-SKELETAL SYSTEM	ACUTE	2007-04-01	922	997	901	760	1662	1513	1044	1182	1557	1236	1591	1278	965	814	1079	1043	1023	2283	3243	968	2830	2305	2247	2098	2183	1199	1606	1170	4045	2763	3204	2979	2084	2784	2415
M1A15	DICLOFENAC + SERRATIOPEPTIDASE | M1A15	2001-01-01	66	SEROFEN	CORONA REMEDIES PVT. LTD	CORONA REMEDIES PVT. LTD	ATON	INDIAN	PAIN / ANALGESICS	ANTI-RHEUMATICS, NON-STEROIDAL - SYSTEMIC	ANTI-INFLAMMATORY AND ANTI-RHEUMATIC PRODUCTS	MUSCULO-SKELETAL SYSTEM	ACUTE	2007-04-01	7144	10758	8563	6518	6857	7607	4642	5524	1585	2464	1018	1423	117	811	841	406	74	1285	1040	1315	1278	920	1245	909	1194	3064	819	2312	1671	1149	1712	2070	2672	2243	1284
M1A15	DICLOFENAC + SERRATIOPEPTIDASE | M1A15	2001-01-01	67	DIL SE	SERVE PHARMACEUTICALS	SERVE PHARMACEUTICALS	SERVE PHARMA	INDIAN	PAIN / ANALGESICS	ANTI-RHEUMATICS, NON-STEROIDAL - SYSTEMIC	ANTI-INFLAMMATORY AND ANTI-RHEUMATIC PRODUCTS	MUSCULO-SKELETAL SYSTEM	ACUTE	2003-07-01	1213	1323	1859	1345	1452	1208	1233	966	1241	1330	788	1208	1404	1138	878	1227	1160	3780	1141	1130	719	1096	1029	1093	1278	1071	1202	982	1187	867	976	1040	1180	1096	148
M1A15	DICLOFENAC + SERRATIOPEPTIDASE | M1A15	2001-01-01	68	RID SP (AN PHARMA)	AN PHARMACEUTICALS PVT.LTD.	AN PHARMACEUTICALS PVT.LTD.	AN PHARMA	INDIAN	PAIN / ANALGESICS	ANTI-RHEUMATICS, NON-STEROIDAL - SYSTEMIC	ANTI-INFLAMMATORY AND ANTI-RHEUMATIC PRODUCTS	MUSCULO-SKELETAL SYSTEM	ACUTE	2007-05-01	409	291	671	291	208	201	436	445	446	201	303	307	306	347	366	248	108	225	208	314	329	219	215	167	242	285	80	264	147	282	477	648	458	696	948
M1A15	DICLOFENAC + SERRATIOPEPTIDASE | M1A15	2001-01-01	69	ENDOZEN K	ENDOCARE INDIA	ENDOCARE INDIA	ENDOCARE	INDIAN	PAIN / ANALGESICS	ANTI-RHEUMATICS, NON-STEROIDAL - SYSTEMIC	ANTI-INFLAMMATORY AND ANTI-RHEUMATIC PRODUCTS	MUSCULO-SKELETAL SYSTEM	ACUTE	2007-04-01	634	968	652	1005	723	661	678	917	1301	586	1222	1221	1193	772	1083	822	1575	972	1077	1277	1360	1745	826	1411	1292	1794	1379	1770	1520	1543	1209	1500	1471	1686	1562
M1A15	DICLOFENAC + SERRATIOPEPTIDASE | M1A15	2001-01-01	70	SURGESIC	SURGE BIOTECH PVT LTD	SURGE BIOTECH PVT LTD	SURGE BIOTECH	INDIAN	PAIN / ANALGESICS	ANTI-RHEUMATICS, NON-STEROIDAL - SYSTEMIC	ANTI-INFLAMMATORY AND ANTI-RHEUMATIC PRODUCTS	MUSCULO-SKELETAL SYSTEM	ACUTE	2007-04-01	389	477	102	834	382	457	392	469	617	987	1081	583	552	683	793	762	847	667	731	649	601	657	704	375	215	1394	1026	985	1057	1066	1393	1481	1577	995	1359
M1A15	DICLOFENAC + SERRATIOPEPTIDASE | M1A15	2001-01-01	71	DICLOSERRA	PRAYAS PHARMACEUTICALS	PRAYAS PHARMACEUTICALS	PRAYAS	INDIAN	PAIN / ANALGESICS	ANTI-RHEUMATICS, NON-STEROIDAL - SYSTEMIC	ANTI-INFLAMMATORY AND ANTI-RHEUMATIC PRODUCTS	MUSCULO-SKELETAL SYSTEM	ACUTE	2007-04-01	654	671	623	411	419	972	545	701	990	1177	829	1527	2173	1075	1100	577	663	1089	1046	1122	1366	1414	816	1699	1610	1691	1075	1210	984	970	1055	1136	1325	1302	945
M1A15	DICLOFENAC + SERRATIOPEPTIDASE | M1A15	2001-01-01	72	ENZOFLAM D	ALKEM LABORATORIES LTD.	ALKEM + CACHET + INDCHEMIE	BERGEN	INDIAN	PAIN / ANALGESICS	ANTI-RHEUMATICS, NON-STEROIDAL - SYSTEMIC	ANTI-INFLAMMATORY AND ANTI-RHEUMATIC PRODUCTS	MUSCULO-SKELETAL SYSTEM	ACUTE	2006-03-01	194	433	598	377	506	155	56	157	165	340	37	0	13	391	2267	869	995	2136	2958	2671	2956	10001	16638	11234	15250	17530	20467	12198	13680	10667	17619	5570	2991	2595	561
M1A15	DICLOFENAC + SERRATIOPEPTIDASE | M1A15	2001-01-01	73	VECTOR	MCASTRO PHARMA	MCASTRO PHARMA	MCASTRO	INDIAN	PAIN / ANALGESICS	ANTI-RHEUMATICS, NON-STEROIDAL - SYSTEMIC	ANTI-INFLAMMATORY AND ANTI-RHEUMATIC PRODUCTS	MUSCULO-SKELETAL SYSTEM	ACUTE	2007-04-01	691	626	424	948	746	1183	721	999	1012	1023	1139	914	1225	1291	1431	1584	1378	1083	1307	1221	819	1332	1090	879	802	1307	1142	1139	968	1093	844	1895	1725	1354	1354
M1A15	DICLOFENAC + SERRATIOPEPTIDASE | M1A15	2001-01-01	74	PEPDASE D	SAF FERMION LTD	SAF FERMION LTD	SAF FERMION	INDIAN	PAIN / ANALGESICS	ANTI-RHEUMATICS, NON-STEROIDAL - SYSTEMIC	ANTI-INFLAMMATORY AND ANTI-RHEUMATIC PRODUCTS	MUSCULO-SKELETAL SYSTEM	ACUTE	2007-04-01	2006	2407	1819	1431	1764	2632	2199	2119	3157	2570	1753	2386	1601	1483	1093	1094	1063	1501	1489	1345	1237	1165	1074	1215	527	474	644	884	626	1902	1552	1681	1663	1753	2486
M1A15	DICLOFENAC + SERRATIOPEPTIDASE | M1A15	2001-01-01	75	DPS	TIMES DRUGS & PHARMACEUTICALS PVT LTD	TIMES DRUGS & PHARMACEUTICALS PVT LTD	TIMES DRUGS	INDIAN	PAIN / ANALGESICS	ANTI-RHEUMATICS, NON-STEROIDAL - SYSTEMIC	ANTI-INFLAMMATORY AND ANTI-RHEUMATIC PRODUCTS	MUSCULO-SKELETAL SYSTEM	ACUTE	2004-07-01	163	30	31	253	135	219	97	22	248	293	144	86	215	672	353	121	93	247	10	3546	97	0	92	193	167	766	359	559	3202	8370	3649	3969	3434	3318	1333
M1A15	DICLOFENAC + SERRATIOPEPTIDASE | M1A15	2001-01-01	76	GUFISERAD	GUFIC BIOSCIENCE LTD	GUFIC BIOSCIENCE LTD	GUFIC	INDIAN	PAIN / ANALGESICS	ANTI-RHEUMATICS, NON-STEROIDAL - SYSTEMIC	ANTI-INFLAMMATORY AND ANTI-RHEUMATIC PRODUCTS	MUSCULO-SKELETAL SYSTEM	ACUTE	2009-02-01	0	0	0	0	0	0	0	0	0	0	0	0	0	0	0	0	0	0	0	0	0	0	0	0	701	1074	255	1323	47	0	390	685	3361	1285	537
M1A15	DICLOFENAC + SERRATIOPEPTIDASE | M1A15	2001-01-01	77	PEPNAC	VINTECH REMEDIES	VINTECH REMEDIES	VINTECH REMEDIES	INDIAN	PAIN / ANALGESICS	ANTI-RHEUMATICS, NON-STEROIDAL - SYSTEMIC	ANTI-INFLAMMATORY AND ANTI-RHEUMATIC PRODUCTS	MUSCULO-SKELETAL SYSTEM	ACUTE	2007-02-01	1111	1301	448	1202	1018	3377	2122	2221	2818	1970	1535	2408	1907	1083	1072	1672	2341	1639	1985	1755	1504	2541	2067	1392	1178	1487	1589	1644	1714	1668	1669	1551	1425	560	365
M1A15	DICLOFENAC + SERRATIOPEPTIDASE | M1A15	2001-01-01	78	FLEXYM P	SYMBIOSIS LAB	SYMBIOSIS LAB	SYMBIOSIS LAB	INDIAN	PAIN / ANALGESICS	ANTI-RHEUMATICS, NON-STEROIDAL - SYSTEMIC	ANTI-INFLAMMATORY AND ANTI-RHEUMATIC PRODUCTS	MUSCULO-SKELETAL SYSTEM	ACUTE	2007-04-01	390	358	847	610	793	1101	1011	1230	1114	1102	1327	1452	1609	1451	1443	1308	1592	1667	1510	2048	1605	1473	1459	829	1391	1132	1885	1011	1857	1840	1763	2066	1958	2136	1811
M1A15	DICLOFENAC + SERRATIOPEPTIDASE | M1A15	2001-01-01	79	PRIMEDASE D	SHREYA LIFE SCIENCES PVT. LTD	SHREYA LIFE SCIENCES PVT. LTD	AMEADUS	INDIAN	PAIN / ANALGESICS	ANTI-RHEUMATICS, NON-STEROIDAL - SYSTEMIC	ANTI-INFLAMMATORY AND ANTI-RHEUMATIC PRODUCTS	MUSCULO-SKELETAL SYSTEM	ACUTE	2002-11-01	3317	4509	3750	2926	2783	3081	2619	3271	2146	2044	1102	732	1004	467	542	326	445	200	349	102	0	0	0	0	0	0	0	92	138	460	297	195	111	199	490
M1A15	DICLOFENAC + SERRATIOPEPTIDASE | M1A15	2001-01-01	80	STALWAR DX	PROFIC ORGANICS	PROFIC ORGANICS	PROFIC ORGANICS	INDIAN	PAIN / ANALGESICS	ANTI-RHEUMATICS, NON-STEROIDAL - SYSTEMIC	ANTI-INFLAMMATORY AND ANTI-RHEUMATIC PRODUCTS	MUSCULO-SKELETAL SYSTEM	ACUTE	2007-04-01	32	68	45	41	13	47	17	21	23	53	27	45	71	75	51	48	20	30	78	41	25	22	5	14	0	19	3	7	0	3	0	3	0	18	18
M1A15	DICLOFENAC + SERRATIOPEPTIDASE | M1A15	2001-01-01	81	SERRONAK	STEDMAN PHARMACEUTICALS PVT.LTD	STEDMAN PHARMACEUTICALS PVT.LTD	STEDMAN	INDIAN	PAIN / ANALGESICS	ANTI-RHEUMATICS, NON-STEROIDAL - SYSTEMIC	ANTI-INFLAMMATORY AND ANTI-RHEUMATIC PRODUCTS	MUSCULO-SKELETAL SYSTEM	ACUTE	2007-04-01	6316	4527	5200	3710	5445	6328	12601	6724	6976	6056	5202	7305	6930	8375	8843	4035	4476	3842	4826	5133	7991	5774	5390	4815	4452	4360	3917	5339	4847	4480	5200	4980	799	4083	4594
M1A15	DICLOFENAC + SERRATIOPEPTIDASE | M1A15	2001-01-01	82	MYSPAR	BIO VITAMINS	BIO VITAMINS	BIO VITAMINS	INDIAN	PAIN / ANALGESICS	ANTI-RHEUMATICS, NON-STEROIDAL - SYSTEMIC	ANTI-INFLAMMATORY AND ANTI-RHEUMATIC PRODUCTS	MUSCULO-SKELETAL SYSTEM	ACUTE	2007-04-01	67	96	6	6	0	14	17	4	20	111	12	116	7	187	106	112	34	2525	1049	447	896	1497	1541	461	3088	481	525	1563	1648	1155	1280	343	333	1053	142
M1A15	DICLOFENAC + SERRATIOPEPTIDASE | M1A15	2001-01-01	83	SPD (IND SWIFT)	INDSWIFT LABORATORIES LTD.	INDSWIFT LABORATORIES LTD.	INDSWIFT LABORATORIES	INDIAN	PAIN / ANALGESICS	ANTI-RHEUMATICS, NON-STEROIDAL - SYSTEMIC	ANTI-INFLAMMATORY AND ANTI-RHEUMATIC PRODUCTS	MUSCULO-SKELETAL SYSTEM	ACUTE	2007-09-01	12547	8097	2697	4270	1372	0	0	0	810	0	0	0	9560	1013	0	2292	874	0	0	0	0	0	0	0	0	0	0	0	414	297	261	345	0	877	141
M1A15	DICLOFENAC + SERRATIOPEPTIDASE | M1A15	2001-01-01	84	DIL SE PLUS	SERVE PHARMACEUTICALS	SERVE PHARMACEUTICALS	SERVE PHARMA	INDIAN	PAIN / ANALGESICS	ANTI-RHEUMATICS, NON-STEROIDAL - SYSTEMIC	ANTI-INFLAMMATORY AND ANTI-RHEUMATIC PRODUCTS	MUSCULO-SKELETAL SYSTEM	ACUTE	2006-10-01	379	354	329	335	162	294	266	318	255	418	951	446	396	872	344	514	445	590	733	775	584	738	839	677	531	380	556	596	910	842	772	814	495	545	58
M1A15	DICLOFENAC + SERRATIOPEPTIDASE | M1A15	2001-01-01	85	EXUDASE D	RAVENBHEL PHARMACEUTICALS PVT LTD.	RAVENBHEL PHARMACEUTICALS PVT LTD.	RAVENBHEL	INDIAN	PAIN / ANALGESICS	ANTI-RHEUMATICS, NON-STEROIDAL - SYSTEMIC	ANTI-INFLAMMATORY AND ANTI-RHEUMATIC PRODUCTS	MUSCULO-SKELETAL SYSTEM	ACUTE	2007-04-01	644	280	938	1071	840	643	593	1086	495	401	671	426	1017	435	319	451	726	565	848	1054	1033	621	480	494	561	690	509	415	569	369	496	284	1103	819	756
M1A15	DICLOFENAC + SERRATIOPEPTIDASE | M1A15	2001-01-01	86	DENZO	ALGEN HEALTHCARE PVT LTD	ALGEN HEALTHCARE PVT LTD	ALGEN	INDIAN	PAIN / ANALGESICS	ANTI-RHEUMATICS, NON-STEROIDAL - SYSTEMIC	ANTI-INFLAMMATORY AND ANTI-RHEUMATIC PRODUCTS	MUSCULO-SKELETAL SYSTEM	ACUTE	2003-09-01	1608	2007	1364	1499	1795	1955	996	1451	1301	1376	1714	1399	1488	960	962	1823	1479	2459	3017	3225	1741	2506	2332	2074	2051	2304	2414	2299	2210	1653	2069	1915	1702	974	1419
M1A15	DICLOFENAC + SERRATIOPEPTIDASE | M1A15	2001-01-01	87	BIO MEGAFLAM	OMEGA REMEDIES PVT LTD	OMEGA REMEDIES PVT LTD	OMEGA	INDIAN	PAIN / ANALGESICS	ANTI-RHEUMATICS, NON-STEROIDAL - SYSTEMIC	ANTI-INFLAMMATORY AND ANTI-RHEUMATIC PRODUCTS	MUSCULO-SKELETAL SYSTEM	ACUTE	2007-04-01	492	272	1038	1441	442	814	995	537	149	186	901	985	547	415	583	367	874	142	745	237	129	105	140	25	25	55	0	144	207	239	280	382	341	224	377
M1A15	DICLOFENAC + SERRATIOPEPTIDASE | M1A15	2001-01-01	88	ALSERA D	ALKEM LABORATORIES LTD.	ALKEM + CACHET + INDCHEMIE	GENERIC	INDIAN	PAIN / ANALGESICS	ANTI-RHEUMATICS, NON-STEROIDAL - SYSTEMIC	ANTI-INFLAMMATORY AND ANTI-RHEUMATIC PRODUCTS	MUSCULO-SKELETAL SYSTEM	ACUTE	2005-06-01	1511	68	75	325	493	783	230	530	511	132	160	120	159	514	0	0	0	0	16	3	0	37	0	0	0	250	485	542	1094	513	655	483	589	733	1250
M1A15	DICLOFENAC + SERRATIOPEPTIDASE | M1A15	2001-01-01	89	ROLOSOL E	TIDAL LABORATORIES PVT LTD	TIDAL LABORATORIES PVT LTD	TIDAL LAB	INDIAN	PAIN / ANALGESICS	ANTI-RHEUMATICS, NON-STEROIDAL - SYSTEMIC	ANTI-INFLAMMATORY AND ANTI-RHEUMATIC PRODUCTS	MUSCULO-SKELETAL SYSTEM	ACUTE	2008-09-01	0	0	0	0	0	0	0	0	0	0	4	142	225	673	969	1117	953	906	729	591	1507	1000	809	1119	746	893	525	496	265	361	358	266	293	329	269
M1A15	DICLOFENAC + SERRATIOPEPTIDASE | M1A15	2001-01-01	90	MEDIZEN D	CIPLA LTD.	CIPLA LTD.	MEDICARE	INDIAN	PAIN / ANALGESICS	ANTI-RHEUMATICS, NON-STEROIDAL - SYSTEMIC	ANTI-INFLAMMATORY AND ANTI-RHEUMATIC PRODUCTS	MUSCULO-SKELETAL SYSTEM	ACUTE	2008-12-01	0	0	0	0	0	0	0	0	0	0	0	0	0	26	81	313	494	4144	3759	3387	3676	1231	1447	3061	3387	3068	2286	1414	1201	2359	1625	2978	2702	2477	1924
M1A15	DICLOFENAC + SERRATIOPEPTIDASE | M1A15	2001-01-01	91	DICLOFAM SP	ABBOTT HEALTHCARE PVT. LTD	ABBOTT + ABBOTT HC + SOLVAY	GENERIC	MNC	PAIN / ANALGESICS	ANTI-RHEUMATICS, NON-STEROIDAL - SYSTEMIC	ANTI-INFLAMMATORY AND ANTI-RHEUMATIC PRODUCTS	MUSCULO-SKELETAL SYSTEM	ACUTE	2010-01-01	0	0	0	0	0	0	0	0	0	0	0	0	0	0	0	0	0	0	0	0	0	0	0	0	0	0	593	330	251	253	241	123	125	358	0
M1A15	DICLOFENAC + SERRATIOPEPTIDASE | M1A15	2001-01-01	92	FLEXYM	SYMBIOSIS LAB	SYMBIOSIS LAB	SYMBIOSIS LAB	INDIAN	PAIN / ANALGESICS	ANTI-RHEUMATICS, NON-STEROIDAL - SYSTEMIC	ANTI-INFLAMMATORY AND ANTI-RHEUMATIC PRODUCTS	MUSCULO-SKELETAL SYSTEM	ACUTE	2004-05-01	978	654	819	876	539	900	1136	921	1250	856	1427	1331	1325	1652	1318	1357	1266	1426	1210	1341	1238	1345	1370	576	1319	781	669	380	1258	862	1088	1188	806	1102	1031
M1A15	DICLOFENAC + SERRATIOPEPTIDASE | M1A15	2001-01-01	93	SERATION DF	HARSON LABS PVT.LTD	HARSON LABS PVT.LTD	HARSON	INDIAN	PAIN / ANALGESICS	ANTI-RHEUMATICS, NON-STEROIDAL - SYSTEMIC	ANTI-INFLAMMATORY AND ANTI-RHEUMATIC PRODUCTS	MUSCULO-SKELETAL SYSTEM	ACUTE	2007-05-01	10	0	3	0	6	6	0	0	4	0	0	0	0	4	16	5	5	0	0	0	0	0	38	238	426	0	42	257	257	567	591	567	423	571	656
M1A15	DICLOFENAC + SERRATIOPEPTIDASE | M1A15	2001-01-01	94	SERASIF D	SIFCO PHARMA	SIFCO PHARMA	SIFCO PHARMA	INDIAN	PAIN / ANALGESICS	ANTI-RHEUMATICS, NON-STEROIDAL - SYSTEMIC	ANTI-INFLAMMATORY AND ANTI-RHEUMATIC PRODUCTS	MUSCULO-SKELETAL SYSTEM	ACUTE	2004-05-01	0	0	0	0	0	76	244	76	401	152	152	487	381	152	152	761	71	2925	1115	304	469	708	0	340	123	112	370	1261	1498	1264	1284	59	1029	1125	1149
M1A15	DICLOFENAC + SERRATIOPEPTIDASE | M1A15	2001-01-01	95	HEALAR D	BIOSTRASS HEALTH SCIENCES	BIOSTRASS HEALTH SCIENCES	BIOSTRASS	INDIAN	PAIN / ANALGESICS	ANTI-RHEUMATICS, NON-STEROIDAL - SYSTEMIC	ANTI-INFLAMMATORY AND ANTI-RHEUMATIC PRODUCTS	MUSCULO-SKELETAL SYSTEM	ACUTE	2007-04-01	660	1079	1452	739	466	90	1233	190	491	571	478	1203	331	449	67	64	59	117	440	97	338	311	435	80	375	37	257	127	120	189	279	160	145	789	488
M1A15	DICLOFENAC + SERRATIOPEPTIDASE | M1A15	2001-01-01	96	RATIO-D	INTAS PHARMACEUTICALS LTD	INTAS PHARMACEUTICALS LTD	GENERIC	INDIAN	PAIN / ANALGESICS	ANTI-RHEUMATICS, NON-STEROIDAL - SYSTEMIC	ANTI-INFLAMMATORY AND ANTI-RHEUMATIC PRODUCTS	MUSCULO-SKELETAL SYSTEM	ACUTE	2004-03-01	1520	1923	539	3366	2844	0	652	0	848	673	0	0	18	89	1575	2050	2986	1748	958	429	577	1343	142	61	710	1450	2614	3269	2032	4356	2235	2274	2072	2893	3853
M1A15	DICLOFENAC + SERRATIOPEPTIDASE | M1A15	2001-01-01	97	ELDISER	ELDER PHARMACEUTICALS LTD	ELDER PHARMACEUTICALS LTD	MILEX	INDIAN	PAIN / ANALGESICS	ANTI-RHEUMATICS, NON-STEROIDAL - SYSTEMIC	ANTI-INFLAMMATORY AND ANTI-RHEUMATIC PRODUCTS	MUSCULO-SKELETAL SYSTEM	ACUTE	2005-01-01	483	729	485	707	465	919	554	301	573	961	590	206	182	256	156	132	178	305	228	275	417	314	178	94	238	240	302	266	100	119	176	109	170	34	108
M1A15	DICLOFENAC + SERRATIOPEPTIDASE | M1A15	2001-01-01	98	DIVOREL DASE	TARGOF PURE DRUGS TD.	TARGOF PURE DRUGS TD.	TARGOF PURE	INDIAN	PAIN / ANALGESICS	ANTI-RHEUMATICS, NON-STEROIDAL - SYSTEMIC	ANTI-INFLAMMATORY AND ANTI-RHEUMATIC PRODUCTS	MUSCULO-SKELETAL SYSTEM	ACUTE	2007-04-01	45	41	91	40	33	45	36	43	90	51	64	87	200	83	32	83	56	40	73	124	155	64	72	23	58	30	193	291	113	273	388	490	534	601	328
M1A15	DICLOFENAC + SERRATIOPEPTIDASE | M1A15	2001-01-01	99	P LYTIC D	SANJIVINI BIOTECH PRIVATE LIMITED	SANJIVINI BIOTECH PRIVATE LIMITED	SANJIVINI BIOTECH	INDIAN	PAIN / ANALGESICS	ANTI-RHEUMATICS, NON-STEROIDAL - SYSTEMIC	ANTI-INFLAMMATORY AND ANTI-RHEUMATIC PRODUCTS	MUSCULO-SKELETAL SYSTEM	ACUTE	2010-01-01	0	0	0	0	0	0	0	0	0	0	0	0	0	0	0	0	0	0	0	0	0	0	0	0	0	0	332	346	383	240	0	0	0	40	0
M1A15	DICLOFENAC + SERRATIOPEPTIDASE | M1A15	2001-01-01	100	LUPISERA-D	LUPIN LTD	LUPIN LTD	DIABETES CARE	INDIAN	PAIN / ANALGESICS	ANTI-RHEUMATICS, NON-STEROIDAL - SYSTEMIC	ANTI-INFLAMMATORY AND ANTI-RHEUMATIC PRODUCTS	MUSCULO-SKELETAL SYSTEM	ACUTE	2004-03-01	2591	1519	1844	1832	1144	1673	1575	1608	5294	1794	1750	2385	7105	3015	6868	982	1450	1665	1250	1486	2929	1054	1406	1138	1087	1052	908	808	1156	1094	910	931	1574	1593	1160
M1A15	DICLOFENAC + SERRATIOPEPTIDASE | M1A15	2001-01-01	101	DICLOPEPT	COLINZ LABORATORIES LTD	COLINZ LABORATORIES LTD	COLINZ	INDIAN	PAIN / ANALGESICS	ANTI-RHEUMATICS, NON-STEROIDAL - SYSTEMIC	ANTI-INFLAMMATORY AND ANTI-RHEUMATIC PRODUCTS	MUSCULO-SKELETAL SYSTEM	ACUTE	2004-11-01	254	228	164	143	118	195	31	248	225	246	229	182	185	73	756	537	156	472	673	450	356	274	587	106	400	325	303	236	231	212	272	231	319	300	324
M1A15	DICLOFENAC + SERRATIOPEPTIDASE | M1A15	2001-01-01	102	SE DICLO	AR-EX LABORATORIES PVT . LTD	AR-EX LABORATORIES PVT . LTD	AR-EX	INDIAN	PAIN / ANALGESICS	ANTI-RHEUMATICS, NON-STEROIDAL - SYSTEMIC	ANTI-INFLAMMATORY AND ANTI-RHEUMATIC PRODUCTS	MUSCULO-SKELETAL SYSTEM	ACUTE	2007-04-01	1446	1151	1103	1624	1584	1280	948	1720	1639	1504	1992	1604	68	26	21	0	107	11	0	0	0	0	0	0	0	0	0	0	22	55	221	807	535	535	953
M1A15	DICLOFENAC + SERRATIOPEPTIDASE | M1A15	2001-01-01	103	CLOSERA	IATROS PHARMACEUTICALS PVT. LTD.	IATROS PHARMACEUTICALS PVT. LTD.	IATROS	INDIAN	PAIN / ANALGESICS	ANTI-RHEUMATICS, NON-STEROIDAL - SYSTEMIC	ANTI-INFLAMMATORY AND ANTI-RHEUMATIC PRODUCTS	MUSCULO-SKELETAL SYSTEM	ACUTE	2007-11-01	307	539	603	535	793	151	345	216	216	171	397	20	110	1	0	0	0	0	0	0	0	0	0	0	0	0	0	0	0	0	0	0	0	0	21
M1A15	DICLOFENAC + SERRATIOPEPTIDASE | M1A15	2001-01-01	104	SERAPRO D	TALENT HEALTHCARE	TALENT HEALTHCARE	TALENT HEALTHCARE	INDIAN	PAIN / ANALGESICS	ANTI-RHEUMATICS, NON-STEROIDAL - SYSTEMIC	ANTI-INFLAMMATORY AND ANTI-RHEUMATIC PRODUCTS	MUSCULO-SKELETAL SYSTEM	ACUTE	2003-01-01	0	0	0	0	0	0	0	0	0	0	0	63	85	234	206	131	80	0	2	248	3	2	5	3	3	4	109	147	218	99	175	0	252	267	584
M1A15	DICLOFENAC + SERRATIOPEPTIDASE | M1A15	2001-01-01	105	DOLONASE	PROFESS HEALTH PRODUCTS (P) LTD	PROFESS HEALTH PRODUCTS (P) LTD	PROFESS HEALTH	INDIAN	PAIN / ANALGESICS	ANTI-RHEUMATICS, NON-STEROIDAL - SYSTEMIC	ANTI-INFLAMMATORY AND ANTI-RHEUMATIC PRODUCTS	MUSCULO-SKELETAL SYSTEM	ACUTE	2004-07-01	302	671	282	480	984	603	639	564	1400	1269	968	732	585	1417	1167	1209	672	2196	1199	1189	1435	1452	2800	1549	273	219	141	52	101	217	221	154	190	56	109
M1A15	DICLOFENAC + SERRATIOPEPTIDASE | M1A15	2001-01-01	106	SERATOP D	RELIANCE FORMULATION PVT LTD	RELIANCE FORMULATION PVT LTD	RELIANCE	INDIAN	PAIN / ANALGESICS	ANTI-RHEUMATICS, NON-STEROIDAL - SYSTEMIC	ANTI-INFLAMMATORY AND ANTI-RHEUMATIC PRODUCTS	MUSCULO-SKELETAL SYSTEM	ACUTE	2011-11-01	0	0	0	0	0	0	0	0	0	0	0	0	0	0	0	0	0	0	0	0	0	0	0	0	0	0	0	0	0	0	0	0	0	0	0
M1A15	DICLOFENAC + SERRATIOPEPTIDASE | M1A15	2001-01-01	107	ZOVERAN	M.D.C. PHARMACEUTICALS (P) LTD.	M.D.C. PHARMACEUTICALS (P) LTD.	MDC	INDIAN	PAIN / ANALGESICS	ANTI-RHEUMATICS, NON-STEROIDAL - SYSTEMIC	ANTI-INFLAMMATORY AND ANTI-RHEUMATIC PRODUCTS	MUSCULO-SKELETAL SYSTEM	ACUTE	2005-01-01	483	252	422	231	150	475	401	667	266	253	257	136	137	143	332	92	121	312	755	632	391	952	933	223	511	1271	277	622	802	554	360	695	690	816	1170
M1A15	DICLOFENAC + SERRATIOPEPTIDASE | M1A15	2001-01-01	108	INFLASAR	S.R.PHARMACEUTICALS	S.R.PHARMACEUTICALS	S.R.PHARMA	INDIAN	PAIN / ANALGESICS	ANTI-RHEUMATICS, NON-STEROIDAL - SYSTEMIC	ANTI-INFLAMMATORY AND ANTI-RHEUMATIC PRODUCTS	MUSCULO-SKELETAL SYSTEM	ACUTE	2004-05-01	59	0	0	0	45	0	3	0	1	1	0	0	0	3	0	0	0	0	0	0	2	0	0	0	0	0	0	0	0	1	0	0	0	0	0
M1A15	DICLOFENAC + SERRATIOPEPTIDASE | M1A15	2001-01-01	109	SEROSS D	ALBATROSS HEALTH CARE PVT LTD	ALBATROSS HEALTH CARE PVT LTD	ALBATROSS	INDIAN	PAIN / ANALGESICS	ANTI-RHEUMATICS, NON-STEROIDAL - SYSTEMIC	ANTI-INFLAMMATORY AND ANTI-RHEUMATIC PRODUCTS	MUSCULO-SKELETAL SYSTEM	ACUTE	2006-03-01	351	376	457	369	433	489	285	286	50	53	49	132	29	4	7	1	28	1	0	0	0	0	51	108	184	288	290	300	291	147	140	145	135	126	126
M1A15	DICLOFENAC + SERRATIOPEPTIDASE | M1A15	2001-01-01	110	PEPZOL D	ALEMBIC LTD	ALEMBIC LTD	GENERIC	INDIAN	PAIN / ANALGESICS	ANTI-RHEUMATICS, NON-STEROIDAL - SYSTEMIC	ANTI-INFLAMMATORY AND ANTI-RHEUMATIC PRODUCTS	MUSCULO-SKELETAL SYSTEM	ACUTE	2007-04-01	1154	2309	1179	222	1006	767	1810	1441	1237	702	977	342	6	0	8	537	1410	1224	101	3026	3132	288	402	926	740	3097	1688	2125	1000	2247	1124	1525	546	794	579
M1A15	DICLOFENAC + SERRATIOPEPTIDASE | M1A15	2001-01-01	111	BIODASE D	S.V BIOVAC PHARMACEUTICALS PVT LTD	S.V BIOVAC PHARMACEUTICALS PVT LTD	S.V BIOVAC	INDIAN	PAIN / ANALGESICS	ANTI-RHEUMATICS, NON-STEROIDAL - SYSTEMIC	ANTI-INFLAMMATORY AND ANTI-RHEUMATIC PRODUCTS	MUSCULO-SKELETAL SYSTEM	ACUTE	2007-04-01	584	179	64	209	246	33	204	92	98	69	163	224	139	132	805	340	426	1651	647	435	400	291	404	501	341	122	532	298	270	341	340	328	237	462	490
M1A15	DICLOFENAC + SERRATIOPEPTIDASE | M1A15	2001-01-01	112	DICZIP A	APOSTLE REMEDIES	APOSTLE REMEDIES	APOSTLE	INDIAN	PAIN / ANALGESICS	ANTI-RHEUMATICS, NON-STEROIDAL - SYSTEMIC	ANTI-INFLAMMATORY AND ANTI-RHEUMATIC PRODUCTS	MUSCULO-SKELETAL SYSTEM	ACUTE	2007-04-01	118	214	211	397	209	510	220	628	624	741	932	90	220	284	162	187	78	54	179	418	441	332	440	390	250	436	632	398	451	354	382	190	298	348	396
M1A15	DICLOFENAC + SERRATIOPEPTIDASE | M1A15	2001-01-01	113	DPM PLUS	ARROW PHARMA	ARROW PHARMA	ARROW	INDIAN	PAIN / ANALGESICS	ANTI-RHEUMATICS, NON-STEROIDAL - SYSTEMIC	ANTI-INFLAMMATORY AND ANTI-RHEUMATIC PRODUCTS	MUSCULO-SKELETAL SYSTEM	ACUTE	2003-07-01	11	67	51	23	56	41	155	223	100	42	51	62	161	131	328	136	146	20	47	436	157	291	23	63	111	174	211	50	20	67	0	1	236	485	39
M1A15	DICLOFENAC + SERRATIOPEPTIDASE | M1A15	2001-01-01	114	SPASE D	PEGASUS FARMACO INDIA PVT. LTD.	PEGASUS FARMACO INDIA PVT. LTD.	PEGASUS FARMACO	INDIAN	PAIN / ANALGESICS	ANTI-RHEUMATICS, NON-STEROIDAL - SYSTEMIC	ANTI-INFLAMMATORY AND ANTI-RHEUMATIC PRODUCTS	MUSCULO-SKELETAL SYSTEM	ACUTE	2007-04-01	90	51	145	120	64	122	28	129	155	148	272	400	322	219	307	1360	58	1353	674	490	531	457	778	718	724	815	118	303	271	250	287	125	269	89	42
M1A15	DICLOFENAC + SERRATIOPEPTIDASE | M1A15	2001-01-01	115	DICLODASE	KAIZEN PHARMA	KAIZEN PHARMA	KAIZEN	MNC	PAIN / ANALGESICS	ANTI-RHEUMATICS, NON-STEROIDAL - SYSTEMIC	ANTI-INFLAMMATORY AND ANTI-RHEUMATIC PRODUCTS	MUSCULO-SKELETAL SYSTEM	ACUTE	2003-01-01	522	321	396	411	347	718	289	213	255	160	327	205	268	211	264	246	150	293	255	251	318	562	586	254	305	231	134	154	175	208	151	159	169	131	105
M1A15	DICLOFENAC + SERRATIOPEPTIDASE | M1A15	2001-01-01	116	AROFEN S (WIN-MEDICARE)	WIN-MEDICARE PVT. LTD.	WIN-MEDICARE PVT. LTD.	GENERIC	MNC	PAIN / ANALGESICS	ANTI-RHEUMATICS, NON-STEROIDAL - SYSTEMIC	ANTI-INFLAMMATORY AND ANTI-RHEUMATIC PRODUCTS	MUSCULO-SKELETAL SYSTEM	ACUTE	2007-04-01	91	95	100	5100	1811	0	0	0	0	0	0	0	0	0	0	0	0	0	0	0	85	0	218	15	96	97	56	36	148	130	0	0	0	0	187
M1A15	DICLOFENAC + SERRATIOPEPTIDASE | M1A15	2001-01-01	117	FRANK D	FRANKFURT PHARMA PVT LTD	FRANKFURT PHARMA PVT LTD	FRANKFURT	INDIAN	PAIN / ANALGESICS	ANTI-RHEUMATICS, NON-STEROIDAL - SYSTEMIC	ANTI-INFLAMMATORY AND ANTI-RHEUMATIC PRODUCTS	MUSCULO-SKELETAL SYSTEM	ACUTE	2007-04-01	470	679	741	405	440	249	437	469	424	542	735	597	681	409	414	511	603	171	403	320	804	90	588	751	473	212	187	294	239	317	197	324	166	95	122
M1A15	DICLOFENAC + SERRATIOPEPTIDASE | M1A15	2001-01-01	118	RESERA DP	RHOMBUS PHARMA	RHOMBUS PHARMA	RHOMBUS	INDIAN	PAIN / ANALGESICS	ANTI-RHEUMATICS, NON-STEROIDAL - SYSTEMIC	ANTI-INFLAMMATORY AND ANTI-RHEUMATIC PRODUCTS	MUSCULO-SKELETAL SYSTEM	ACUTE	2007-04-01	17	34	4	49	22	24	15	30	3	70	20	36	44	51	16	23	34	16	28	0	32	17	11	56	31	15	1	67	66	67	71	90	47	41	4
M1A15	DICLOFENAC + SERRATIOPEPTIDASE | M1A15	2001-01-01	119	DOLODASE P	LANCER HEALTH CARE PVT LTD	LANCER HEALTH CARE PVT LTD	LANCER	INDIAN	PAIN / ANALGESICS	ANTI-RHEUMATICS, NON-STEROIDAL - SYSTEMIC	ANTI-INFLAMMATORY AND ANTI-RHEUMATIC PRODUCTS	MUSCULO-SKELETAL SYSTEM	ACUTE	2007-04-01	0	81	131	268	154	103	55	144	115	100	68	145	93	40	148	88	99	136	102	84	275	188	90	85	495	70	63	35	58	103	94	176	158	100	92
M1A15	DICLOFENAC + SERRATIOPEPTIDASE | M1A15	2001-01-01	120	ACE PLUS (GOLD LINE)	GOLD LINE	GOLD LINE	GOLD LINE	INDIAN	PAIN / ANALGESICS	ANTI-RHEUMATICS, NON-STEROIDAL - SYSTEMIC	ANTI-INFLAMMATORY AND ANTI-RHEUMATIC PRODUCTS	MUSCULO-SKELETAL SYSTEM	ACUTE	2007-04-01	660	853	744	594	716	784	544	292	281	162	246	177	125	220	219	217	139	263	181	266	182	337	378	574	231	20	250	507	414	957	1156	906	1258	1038	720
M1A15	DICLOFENAC + SERRATIOPEPTIDASE | M1A15	2001-01-01	121	SERDITER	GUJARAT TERCE LABORATORIES LTD	GUJARAT TERCE LABORATORIES LTD	GUJARAT TERCE	INDIAN	PAIN / ANALGESICS	ANTI-RHEUMATICS, NON-STEROIDAL - SYSTEMIC	ANTI-INFLAMMATORY AND ANTI-RHEUMATIC PRODUCTS	MUSCULO-SKELETAL SYSTEM	ACUTE	2007-04-01	1074	921	649	2093	1215	1177	652	656	1684	1569	1656	1593	494	612	1248	1085	556	1551	355	216	905	433	175	531	442	43	519	100	221	379	344	168	377	167	157
M1A15	DICLOFENAC + SERRATIOPEPTIDASE | M1A15	2001-01-01	122	TROSERA D	TROIKAA PHARMACEUTICALS LTD	TROIKAA PHARMACEUTICALS LTD	NOVOGEN	INDIAN	PAIN / ANALGESICS	ANTI-RHEUMATICS, NON-STEROIDAL - SYSTEMIC	ANTI-INFLAMMATORY AND ANTI-RHEUMATIC PRODUCTS	MUSCULO-SKELETAL SYSTEM	ACUTE	2009-07-01	0	0	0	0	0	0	0	0	0	0	0	0	0	0	0	0	0	0	0	0	543	66	34	100	0	100	58	70	0	0	0	0	0	35	0
M1A15	DICLOFENAC + SERRATIOPEPTIDASE | M1A15	2001-01-01	123	DICZIP S	APOSTLE REMEDIES	APOSTLE REMEDIES	APOSTLE	INDIAN	PAIN / ANALGESICS	ANTI-RHEUMATICS, NON-STEROIDAL - SYSTEMIC	ANTI-INFLAMMATORY AND ANTI-RHEUMATIC PRODUCTS	MUSCULO-SKELETAL SYSTEM	ACUTE	2010-03-01	0	0	0	0	0	0	0	0	0	0	0	0	0	0	0	0	0	0	0	0	0	0	0	0	0	0	0	0	11	30	52	98	160	146	196
M1A15	DICLOFENAC + SERRATIOPEPTIDASE | M1A15	2001-01-01	124	PROKEN D	PROCHEM INDIA PVT LTD	PROCHEM INDIA PVT LTD	PROCHEM INDIA	INDIAN	PAIN / ANALGESICS	ANTI-RHEUMATICS, NON-STEROIDAL - SYSTEMIC	ANTI-INFLAMMATORY AND ANTI-RHEUMATIC PRODUCTS	MUSCULO-SKELETAL SYSTEM	ACUTE	2007-04-01	2776	4219	3721	3452	3824	3976	3125	3124	4498	3679	3094	3923	3569	3578	3436	3391	3015	4621	3150	3484	3384	3506	2584	1910	1669	1906	1571	2085	1453	1651	1830	2017	1282	1324	1599
M1A15	DICLOFENAC + SERRATIOPEPTIDASE | M1A15	2001-01-01	125	LIPPO	MONOKEM LABS	MONOKEM LABS	MONOKEM	INDIAN	PAIN / ANALGESICS	ANTI-RHEUMATICS, NON-STEROIDAL - SYSTEMIC	ANTI-INFLAMMATORY AND ANTI-RHEUMATIC PRODUCTS	MUSCULO-SKELETAL SYSTEM	ACUTE	2007-04-01	0	0	0	0	0	0	0	0	0	0	0	0	0	0	0	0	0	0	0	0	0	0	20	0	0	0	382	212	36	84	84	217	0	51	51
M1A15	DICLOFENAC + SERRATIOPEPTIDASE | M1A15	2001-01-01	126	TRIACT	INTAS PHARMACEUTICALS LTD	INTAS PHARMACEUTICALS LTD	GENERIC	INDIAN	PAIN / ANALGESICS	ANTI-RHEUMATICS, NON-STEROIDAL - SYSTEMIC	ANTI-INFLAMMATORY AND ANTI-RHEUMATIC PRODUCTS	MUSCULO-SKELETAL SYSTEM	ACUTE	2012-03-01	0	0	0	0	0	0	0	0	0	0	0	0	0	0	0	0	0	0	0	0	0	0	0	0	0	0	0	0	0	0	0	0	0	0	0
M1A15	DICLOFENAC + SERRATIOPEPTIDASE | M1A15	2001-01-01	127	RID S	UDIK PHARMACEUTICALS	UDIK PHARMACEUTICALS	UDIK	INDIAN	PAIN / ANALGESICS	ANTI-RHEUMATICS, NON-STEROIDAL - SYSTEMIC	ANTI-INFLAMMATORY AND ANTI-RHEUMATIC PRODUCTS	MUSCULO-SKELETAL SYSTEM	ACUTE	2008-04-01	0	0	0	0	0	458	161	315	577	192	409	14	276	133	226	260	691	524	33	662	451	3	437	97	156	65	358	209	943	328	226	260	133	285	161
M1A15	DICLOFENAC + SERRATIOPEPTIDASE | M1A15	2001-01-01	128	DICOLIV S	INDSWIFT LABORATORIES LTD.	INDSWIFT LABORATORIES LTD.	MAX CARE	INDIAN	PAIN / ANALGESICS	ANTI-RHEUMATICS, NON-STEROIDAL - SYSTEMIC	ANTI-INFLAMMATORY AND ANTI-RHEUMATIC PRODUCTS	MUSCULO-SKELETAL SYSTEM	ACUTE	2005-01-01	328	425	878	1478	449	3883	1600	3745	1139	7411	1937	7857	781	405	0	35	0	0	0	0	0	0	1502	0	0	1137	0	301	1418	0	0	0	1811	470	0
M1A15	DICLOFENAC + SERRATIOPEPTIDASE | M1A15	2001-01-01	129	CUGA	CADILA PHARMACEUTICALS LTD	CADILA PHARMACEUTICALS LTD	MAXIMA	INDIAN	PAIN / ANALGESICS	ANTI-RHEUMATICS, NON-STEROIDAL - SYSTEMIC	ANTI-INFLAMMATORY AND ANTI-RHEUMATIC PRODUCTS	MUSCULO-SKELETAL SYSTEM	ACUTE	2004-08-01	7196	6564	4111	5672	6158	7025	6699	7313	6803	4727	3951	3577	3491	2878	3027	2109	1995	1526	1396	1033	1877	1194	971	1099	891	878	734	813	293	551	302	293	128	97	113
M1A15	DICLOFENAC + SERRATIOPEPTIDASE | M1A15	2001-01-01	130	TRIPS K	MANEESH PHARMACEUTICALS LTD	MANEESH PHARMACEUTICALS LTD	PURE HEALTHCARE	INDIAN	PAIN / ANALGESICS	ANTI-RHEUMATICS, NON-STEROIDAL - SYSTEMIC	ANTI-INFLAMMATORY AND ANTI-RHEUMATIC PRODUCTS	MUSCULO-SKELETAL SYSTEM	ACUTE	2004-07-01	831	552	792	455	585	1000	601	400	628	425	319	289	297	35	194	250	210	58	20	344	119	80	644	0	93	0	0	0	0	0	0	0	0	0	0
M1A15	DICLOFENAC + SERRATIOPEPTIDASE | M1A15	2001-01-01	131	SEPDASE D	TRIDENT PHARMACEUTICALS	TRIDENT PHARMACEUTICALS	TRIDENT	INDIAN	PAIN / ANALGESICS	ANTI-RHEUMATICS, NON-STEROIDAL - SYSTEMIC	ANTI-INFLAMMATORY AND ANTI-RHEUMATIC PRODUCTS	MUSCULO-SKELETAL SYSTEM	ACUTE	2007-04-01	0	0	0	53	0	0	0	0	0	194	0	345	199	484	374	570	24	0	11	0	0	0	0	0	0	0	0	0	0	0	0	0	0	35	0
M1A15	DICLOFENAC + SERRATIOPEPTIDASE | M1A15	2001-01-01	132	DUTCHSERA	DUTCH REMEDIES	DUTCH REMEDIES	DUTCH REMEDIES	INDIAN	PAIN / ANALGESICS	ANTI-RHEUMATICS, NON-STEROIDAL - SYSTEMIC	ANTI-INFLAMMATORY AND ANTI-RHEUMATIC PRODUCTS	MUSCULO-SKELETAL SYSTEM	ACUTE	2007-04-01	1239	2258	1968	1746	1694	548	411	153	169	207	306	259	422	343	322	269	418	66	290	673	465	524	103	206	206	0	575	0	0	39	65	1535	56	13	10
M1A15	DICLOFENAC + SERRATIOPEPTIDASE | M1A15	2001-01-01	133	DICFINE S	SHREYA LIFE SCIENCES PVT. LTD	SHREYA LIFE SCIENCES PVT. LTD	PLETHICO	INDIAN	PAIN / ANALGESICS	ANTI-RHEUMATICS, NON-STEROIDAL - SYSTEMIC	ANTI-INFLAMMATORY AND ANTI-RHEUMATIC PRODUCTS	MUSCULO-SKELETAL SYSTEM	ACUTE	2007-04-01	0	264	181	0	57	6	95	265	372	1168	6689	2058	310	828	499	86	79	3352	1562	1717	284	63	193	296	73	0	1562	732	785	718	331	374	91	959	3083
M1A15	DICLOFENAC + SERRATIOPEPTIDASE | M1A15	2001-01-01	134	SOFDASE	SOFT PHARMACEUTICALS	SOFT PHARMACEUTICALS	SOFT PHARMA	INDIAN	PAIN / ANALGESICS	ANTI-RHEUMATICS, NON-STEROIDAL - SYSTEMIC	ANTI-INFLAMMATORY AND ANTI-RHEUMATIC PRODUCTS	MUSCULO-SKELETAL SYSTEM	ACUTE	2003-08-01	582	1180	91	48	50	0	22	179	4	67	34	27	18	19	18	37	55	54	35	50	42	54	0	63	7	50	76	1	45	89	110	110	100	0	0
M1A15	DICLOFENAC + SERRATIOPEPTIDASE | M1A15	2001-01-01	135	SIODIC	DR. JOHNS LABORATORIES PVT LTD	DR. JOHNS LABORATORIES PVT LTD	DR. JOHNS	INDIAN	PAIN / ANALGESICS	ANTI-RHEUMATICS, NON-STEROIDAL - SYSTEMIC	ANTI-INFLAMMATORY AND ANTI-RHEUMATIC PRODUCTS	MUSCULO-SKELETAL SYSTEM	ACUTE	2010-09-01	0	0	0	0	0	0	0	0	0	0	0	0	0	0	0	0	0	0	0	0	0	0	0	0	0	0	0	0	0	0	0	0	0	0	19
M1A15	DICLOFENAC + SERRATIOPEPTIDASE | M1A15	2001-01-01	136	SURGICARE D	SUN PHARMACEUTICAL INDUSTRIES LTD	SUN PHARMACEUTICAL INDUSTRIES LTD	SUN DIVISION	INDIAN	PAIN / ANALGESICS	ANTI-RHEUMATICS, NON-STEROIDAL - SYSTEMIC	ANTI-INFLAMMATORY AND ANTI-RHEUMATIC PRODUCTS	MUSCULO-SKELETAL SYSTEM	ACUTE	2010-06-01	0	0	0	0	0	0	0	0	0	0	0	0	0	0	0	0	0	0	0	0	0	0	0	0	0	0	0	0	0	0	0	22	24	22	26
M1A15	DICLOFENAC + SERRATIOPEPTIDASE | M1A15	2001-01-01	137	DOLOPAC SP	BIOGUARD ORGANICS LTD.	BIOGUARD ORGANICS LTD.	BIOGUARD	INDIAN	PAIN / ANALGESICS	ANTI-RHEUMATICS, NON-STEROIDAL - SYSTEMIC	ANTI-INFLAMMATORY AND ANTI-RHEUMATIC PRODUCTS	MUSCULO-SKELETAL SYSTEM	ACUTE	2007-04-01	78	29	17	31	55	57	20	6	49	36	0	0	33	1	0	21	1	2	24	72	20	20	20	19	0	0	0	1	1	0	4	0	4	4	3
M1A15	DICLOFENAC + SERRATIOPEPTIDASE | M1A15	2001-01-01	138	VINZOX SP	VINTAGE LABS PVT. LTD.	VINTAGE LABS PVT. LTD.	VINTAGE	INDIAN	PAIN / ANALGESICS	ANTI-RHEUMATICS, NON-STEROIDAL - SYSTEMIC	ANTI-INFLAMMATORY AND ANTI-RHEUMATIC PRODUCTS	MUSCULO-SKELETAL SYSTEM	ACUTE	2010-12-01	0	0	0	0	0	0	0	0	0	0	0	0	0	0	0	0	0	0	0	0	0	0	0	0	0	0	0	0	0	0	0	0	0	0	0
M1A15	DICLOFENAC + SERRATIOPEPTIDASE | M1A15	2001-01-01	139	SERANAVI PLUS	SPECIALITY MEDITECH PVT LTD	SPECIALITY MEDITECH PVT LTD	SPECIALITY MEDITECH	INDIAN	PAIN / ANALGESICS	ANTI-RHEUMATICS, NON-STEROIDAL - SYSTEMIC	ANTI-INFLAMMATORY AND ANTI-RHEUMATIC PRODUCTS	MUSCULO-SKELETAL SYSTEM	ACUTE	2010-08-01	0	0	0	0	0	0	0	0	0	0	0	0	0	0	0	0	0	0	0	0	0	0	0	0	0	0	0	0	0	0	0	0	0	17	77
M1A15	DICLOFENAC + SERRATIOPEPTIDASE | M1A15	2001-01-01	140	DOLOZEN D	LITAKA PHARMACEUTICALS LTD	LITAKA PHARMACEUTICALS LTD	LITAKA	INDIAN	PAIN / ANALGESICS	ANTI-RHEUMATICS, NON-STEROIDAL - SYSTEMIC	ANTI-INFLAMMATORY AND ANTI-RHEUMATIC PRODUCTS	MUSCULO-SKELETAL SYSTEM	ACUTE	2010-06-01	0	0	0	0	0	0	0	0	0	0	0	0	0	0	0	0	0	0	0	0	0	0	0	0	0	0	0	0	0	0	0	41	81	316	338
M1A15	DICLOFENAC + SERRATIOPEPTIDASE | M1A15	2001-01-01	141	OLSERAZ D	OLCARE LTD	OLCARE LTD	OLCARE	INDIAN	PAIN / ANALGESICS	ANTI-RHEUMATICS, NON-STEROIDAL - SYSTEMIC	ANTI-INFLAMMATORY AND ANTI-RHEUMATIC PRODUCTS	MUSCULO-SKELETAL SYSTEM	ACUTE	2010-05-01	0	0	0	0	0	0	0	0	0	0	0	0	0	0	0	0	0	0	0	0	0	0	0	0	0	0	0	0	0	0	91	63	63	63	63
M1A15	DICLOFENAC + SERRATIOPEPTIDASE | M1A15	2001-01-01	142	DICLODASE (CLYDE)	CLYDE BIOTECH (P) LTD	CLYDE BIOTECH (P) LTD	CLYDE	INDIAN	PAIN / ANALGESICS	ANTI-RHEUMATICS, NON-STEROIDAL - SYSTEMIC	ANTI-INFLAMMATORY AND ANTI-RHEUMATIC PRODUCTS	MUSCULO-SKELETAL SYSTEM	ACUTE	2010-01-01	0	0	0	0	0	0	0	0	0	0	0	0	0	0	0	0	0	0	0	0	0	0	0	0	0	0	38	0	0	11	0	0	0	0	0
M1A15	DICLOFENAC + SERRATIOPEPTIDASE | M1A15	2001-01-01	143	FRENCHISE DP	BLISS CHEMICAL& PHARMACEUTICALS LTD	BLISS CHEMICAL& PHARMACEUTICALS LTD	BLISS	INDIAN	PAIN / ANALGESICS	ANTI-RHEUMATICS, NON-STEROIDAL - SYSTEMIC	ANTI-INFLAMMATORY AND ANTI-RHEUMATIC PRODUCTS	MUSCULO-SKELETAL SYSTEM	ACUTE	2009-06-01	0	0	0	0	0	0	0	0	0	0	0	0	0	0	0	0	0	0	0	22	0	0	0	0	0	0	0	0	0	0	0	0	0	0	0
M1A15	DICLOFENAC + SERRATIOPEPTIDASE | M1A15	2001-01-01	144	PEPDIC	LABORATE PHARMACEUTICAL (INDIA)	LABORATE PHARMACEUTICAL (INDIA)	LABORATE	INDIAN	PAIN / ANALGESICS	ANTI-RHEUMATICS, NON-STEROIDAL - SYSTEMIC	ANTI-INFLAMMATORY AND ANTI-RHEUMATIC PRODUCTS	MUSCULO-SKELETAL SYSTEM	ACUTE	2009-05-01	0	0	0	0	0	0	0	0	0	0	0	0	0	0	0	0	0	0	9776	0	0	0	0	0	0	0	0	2562	14846	0	0	2540	2446	0	2384
M1A15	DICLOFENAC + SERRATIOPEPTIDASE | M1A15	2001-01-01	145	CLOMOL S	AVINASH HEALTH PRODUCTS (P) LT	AVINASH HEALTH PRODUCTS (P) LT	AVINASH	INDIAN	PAIN / ANALGESICS	ANTI-RHEUMATICS, NON-STEROIDAL - SYSTEMIC	ANTI-INFLAMMATORY AND ANTI-RHEUMATIC PRODUCTS	MUSCULO-SKELETAL SYSTEM	ACUTE	2009-05-01	0	0	0	0	0	0	0	0	0	0	0	0	0	0	0	0	0	0	2	0	5	0	0	19	13	38	51	69	0	126	212	6	0	0	0
M1A15	DICLOFENAC + SERRATIOPEPTIDASE | M1A15	2001-01-01	146	KLEENZEN PLUS	ZEE LABORATORIES	ZEE LABORATORIES	ZEE LAB	INDIAN	PAIN / ANALGESICS	ANTI-RHEUMATICS, NON-STEROIDAL - SYSTEMIC	ANTI-INFLAMMATORY AND ANTI-RHEUMATIC PRODUCTS	MUSCULO-SKELETAL SYSTEM	ACUTE	2009-03-01	0	0	0	0	0	0	0	0	0	0	0	0	0	0	0	0	8	0	0	75	43	0	0	0	0	0	0	0	0	0	0	0	0	0	0
M1A15	DICLOFENAC + SERRATIOPEPTIDASE | M1A15	2001-01-01	147	INFLASAR P (CLANTHIS)	CLANTHIS LIFE SCIENCES PVT. LTD.	CLANTHIS LIFE SCIENCES PVT. LTD.	CLANTHIS	INDIAN	PAIN / ANALGESICS	ANTI-RHEUMATICS, NON-STEROIDAL - SYSTEMIC	ANTI-INFLAMMATORY AND ANTI-RHEUMATIC PRODUCTS	MUSCULO-SKELETAL SYSTEM	ACUTE	2009-01-01	0	0	0	0	0	0	0	0	0	0	0	0	0	0	98	0	0	0	0	0	0	8	8	8	8	0	18	13	0	0	0	0	0	0	0
M1A15	DICLOFENAC + SERRATIOPEPTIDASE | M1A15	2001-01-01	148	GEOZEN D	INNOVATIVE PHARMACEUTICALS	INNOVATIVE PHARMACEUTICALS	INNOVATIVE	INDIAN	PAIN / ANALGESICS	ANTI-RHEUMATICS, NON-STEROIDAL - SYSTEMIC	ANTI-INFLAMMATORY AND ANTI-RHEUMATIC PRODUCTS	MUSCULO-SKELETAL SYSTEM	ACUTE	2008-12-01	0	0	0	0	0	0	0	0	0	0	0	0	0	2	0	0	18	128	90	105	0	47	88	44	148	171	68	60	137	62	108	106	47	73	303
M1A15	DICLOFENAC + SERRATIOPEPTIDASE | M1A15	2001-01-01	149	MEGADASE D	BLISS CHEMICAL& PHARMACEUTICALS LTD	BLISS CHEMICAL& PHARMACEUTICALS LTD	BLISS	INDIAN	PAIN / ANALGESICS	ANTI-RHEUMATICS, NON-STEROIDAL - SYSTEMIC	ANTI-INFLAMMATORY AND ANTI-RHEUMATIC PRODUCTS	MUSCULO-SKELETAL SYSTEM	ACUTE	2008-11-01	0	0	0	0	0	0	0	0	0	0	0	0	12	12	12	12	0	0	0	0	0	0	0	0	0	0	0	0	0	0	0	0	0	0	0
M1A15	DICLOFENAC + SERRATIOPEPTIDASE | M1A15	2001-01-01	150	HUMASE K	STADCHEM OF INDIA	STADCHEM OF INDIA	STADCHEM	INDIAN	PAIN / ANALGESICS	ANTI-RHEUMATICS, NON-STEROIDAL - SYSTEMIC	ANTI-INFLAMMATORY AND ANTI-RHEUMATIC PRODUCTS	MUSCULO-SKELETAL SYSTEM	ACUTE	2008-11-01	0	0	0	0	0	0	0	0	0	0	0	0	17	10	7	43	13	0	20	7	34	24	16	7	13	26	0	39	20	13	40	22	2	7	13
M1A15	DICLOFENAC + SERRATIOPEPTIDASE | M1A15	2001-01-01	151	ZINASE BD	RAPROSS PHARMACEUTICALS PVT LTD	RAPROSS PHARMACEUTICALS PVT LTD	RAPROSS	INDIAN	PAIN / ANALGESICS	ANTI-RHEUMATICS, NON-STEROIDAL - SYSTEMIC	ANTI-INFLAMMATORY AND ANTI-RHEUMATIC PRODUCTS	MUSCULO-SKELETAL SYSTEM	ACUTE	2008-10-01	0	0	0	0	0	0	0	0	0	0	0	7	465	931	1249	1765	1627	1354	1188	1570	1613	1618	1943	1430	1372	1541	1434	1220	758	245	43	45	92	107	15
M1A15	DICLOFENAC + SERRATIOPEPTIDASE | M1A15	2001-01-01	152	NUDIC	NUMARK PHARMA	NUMARK PHARMA	NUMARK	INDIAN	PAIN / ANALGESICS	ANTI-RHEUMATICS, NON-STEROIDAL - SYSTEMIC	ANTI-INFLAMMATORY AND ANTI-RHEUMATIC PRODUCTS	MUSCULO-SKELETAL SYSTEM	ACUTE	2008-07-01	0	0	0	0	0	0	0	0	212	0	0	0	0	0	0	0	0	0	0	0	0	0	0	0	0	0	0	0	0	0	0	0	0	0	0
M1A15	DICLOFENAC + SERRATIOPEPTIDASE | M1A15	2001-01-01	153	ZYMASE D	SOLACE BIOTECH	SOLACE BIOTECH	SOLACE	INDIAN	PAIN / ANALGESICS	ANTI-RHEUMATICS, NON-STEROIDAL - SYSTEMIC	ANTI-INFLAMMATORY AND ANTI-RHEUMATIC PRODUCTS	MUSCULO-SKELETAL SYSTEM	ACUTE	2008-06-01	0	0	0	0	0	0	0	212	109	20	188	8	2	31	3	89	6	43	54	0	58	29	36	11	0	0	0	0	0	4	0	0	0	7	0
M1A15	DICLOFENAC + SERRATIOPEPTIDASE | M1A15	2001-01-01	154	MICROZEN D	MICRO LABS LTD	MICRO + BAL	GENERICS	INDIAN	PAIN / ANALGESICS	ANTI-RHEUMATICS, NON-STEROIDAL - SYSTEMIC	ANTI-INFLAMMATORY AND ANTI-RHEUMATIC PRODUCTS	MUSCULO-SKELETAL SYSTEM	ACUTE	2008-05-01	0	0	0	0	0	0	3230	0	0	0	0	0	0	0	0	0	0	0	0	0	0	0	0	0	0	0	0	0	0	0	0	0	0	0	0
M1A15	DICLOFENAC + SERRATIOPEPTIDASE | M1A15	2001-01-01	155	DAIRO S	ICON LIFESCIENCES	ICON LIFESCIENCES	ICON	INDIAN	PAIN / ANALGESICS	ANTI-RHEUMATICS, NON-STEROIDAL - SYSTEMIC	ANTI-INFLAMMATORY AND ANTI-RHEUMATIC PRODUCTS	MUSCULO-SKELETAL SYSTEM	ACUTE	2008-04-01	0	0	0	0	0	3	14	2	23	23	5	10	13	24	64	15	26	31	18	18	16	43	42	35	64	6	39	30	32	30	30	0	0	5	0
M1A15	DICLOFENAC + SERRATIOPEPTIDASE | M1A15	2001-01-01	156	ACFAST D	KIM LAB	KIM LAB	KIM	INDIAN	PAIN / ANALGESICS	ANTI-RHEUMATICS, NON-STEROIDAL - SYSTEMIC	ANTI-INFLAMMATORY AND ANTI-RHEUMATIC PRODUCTS	MUSCULO-SKELETAL SYSTEM	ACUTE	2008-04-01	0	0	0	0	0	24	14	45	96	42	69	3	2	28	0	0	1	0	0	0	0	0	0	0	0	0	0	0	1	0	0	0	0	0	0
M1A15	DICLOFENAC + SERRATIOPEPTIDASE | M1A15	2001-01-01	157	ASLERA D	GENESIS BIOTECH INC.	GENESIS BIOTECH INC.	GENESIS BIOTECH	INDIAN	PAIN / ANALGESICS	ANTI-RHEUMATICS, NON-STEROIDAL - SYSTEMIC	ANTI-INFLAMMATORY AND ANTI-RHEUMATIC PRODUCTS	MUSCULO-SKELETAL SYSTEM	ACUTE	2008-03-01	0	0	0	0	118	164	44	60	63	122	75	65	72	107	107	1	0	0	0	4	5	3	181	0	0	0	0	0	0	0	0	0	0	0	0
M1A15	DICLOFENAC + SERRATIOPEPTIDASE | M1A15	2001-01-01	158	DONN SP	ABBOTT HEALTHCARE PVT. LTD	ABBOTT + ABBOTT HC + SOLVAY	SARABHAI	MNC	PAIN / ANALGESICS	ANTI-RHEUMATICS, NON-STEROIDAL - SYSTEMIC	ANTI-INFLAMMATORY AND ANTI-RHEUMATIC PRODUCTS	MUSCULO-SKELETAL SYSTEM	ACUTE	2008-01-01	0	0	79	79	79	0	0	0	203	0	112	0	0	297	0	0	0	10	85	0	0	0	10	15	15	76	0	0	0	0	0	0	0	0	0
M1A15	DICLOFENAC + SERRATIOPEPTIDASE | M1A15	2001-01-01	159	AMSERA D	AMPUS LIFESCIENCES LTD	AMPUS LIFESCIENCES LTD	AMPUS	INDIAN	PAIN / ANALGESICS	ANTI-RHEUMATICS, NON-STEROIDAL - SYSTEMIC	ANTI-INFLAMMATORY AND ANTI-RHEUMATIC PRODUCTS	MUSCULO-SKELETAL SYSTEM	ACUTE	2007-11-01	5	5	20	0	0	0	0	0	0	0	0	0	0	0	0	0	0	0	0	0	0	0	0	0	0	0	0	0	0	0	0	0	134	266	51
M1A15	DICLOFENAC + SERRATIOPEPTIDASE | M1A15	2001-01-01	160	EDEBAN	HELIOS PHARMACEUTICALS	HELIOS PHARMACEUTICALS	HELIOS	INDIAN	PAIN / ANALGESICS	ANTI-RHEUMATICS, NON-STEROIDAL - SYSTEMIC	ANTI-INFLAMMATORY AND ANTI-RHEUMATIC PRODUCTS	MUSCULO-SKELETAL SYSTEM	ACUTE	2007-10-01	0	0	0	0	0	15	57	0	0	0	0	0	0	0	0	0	0	0	0	0	0	0	0	0	0	0	0	0	0	0	0	0	0	0	0
M1A15	DICLOFENAC + SERRATIOPEPTIDASE | M1A15	2001-01-01	161	NESTRA D	NESTOR PHARMACEUTICALS	NESTOR PHARMACEUTICALS	NESTOR	INDIAN	PAIN / ANALGESICS	ANTI-RHEUMATICS, NON-STEROIDAL - SYSTEMIC	ANTI-INFLAMMATORY AND ANTI-RHEUMATIC PRODUCTS	MUSCULO-SKELETAL SYSTEM	ACUTE	2007-10-01	2	21	14	13	24	44	99	0	4	0	0	0	0	0	0	0	0	0	0	0	0	0	0	0	0	0	0	0	0	0	0	0	0	0	0
M1A15	DICLOFENAC + SERRATIOPEPTIDASE | M1A15	2001-01-01	162	FENSE	FORGEN HEALTHCARE LTD.	FORGEN HEALTHCARE LTD.	FORGEN	INDIAN	PAIN / ANALGESICS	ANTI-RHEUMATICS, NON-STEROIDAL - SYSTEMIC	ANTI-INFLAMMATORY AND ANTI-RHEUMATIC PRODUCTS	MUSCULO-SKELETAL SYSTEM	ACUTE	2007-10-01	243	399	288	269	239	596	773	523	796	720	128	119	7	0	13	5	2	0	0	0	0	0	0	0	0	0	0	0	0	0	0	0	0	0	0
M1A15	DICLOFENAC + SERRATIOPEPTIDASE | M1A15	2001-01-01	163	MOLIFEN S	UNICHEM LABORATORIES LTD	UNICHEM LABORATORIES LTD	GENERIC	INDIAN	PAIN / ANALGESICS	ANTI-RHEUMATICS, NON-STEROIDAL - SYSTEMIC	ANTI-INFLAMMATORY AND ANTI-RHEUMATIC PRODUCTS	MUSCULO-SKELETAL SYSTEM	ACUTE	2007-09-01	536	0	0	1503	745	0	80	400	133	0	0	0	0	0	0	0	0	0	0	0	0	0	0	0	0	0	0	0	0	0	0	0	0	0	0
M1A15	DICLOFENAC + SERRATIOPEPTIDASE | M1A15	2001-01-01	164	ASERRA DI	APPSAMY OCULAR DEVICES	APPSAMY OCULAR DEVICES	APPSAMY OCULAR	INDIAN	PAIN / ANALGESICS	ANTI-RHEUMATICS, NON-STEROIDAL - SYSTEMIC	ANTI-INFLAMMATORY AND ANTI-RHEUMATIC PRODUCTS	MUSCULO-SKELETAL SYSTEM	ACUTE	2007-08-01	0	70	0	0	0	22	20	26	25	22	16	11	11	59	36	0	0	0	0	0	0	0	0	0	0	0	0	0	0	0	0	0	0	0	0
M1A15	DICLOFENAC + SERRATIOPEPTIDASE | M1A15	2001-01-01	165	SAID	SCORSIS LABORATORIES	SCORSIS LABORATORIES	SCORSIS	INDIAN	PAIN / ANALGESICS	ANTI-RHEUMATICS, NON-STEROIDAL - SYSTEMIC	ANTI-INFLAMMATORY AND ANTI-RHEUMATIC PRODUCTS	MUSCULO-SKELETAL SYSTEM	ACUTE	2007-08-01	0	0	10	0	0	0	0	0	0	33	242	92	72	0	0	0	0	0	0	0	0	0	0	0	0	0	0	0	0	0	0	0	0	0	0
M1A15	DICLOFENAC + SERRATIOPEPTIDASE | M1A15	2001-01-01	166	SEREN D	ACTIVE HEALTHCARE	ACTIVE HEALTHCARE	ACTIVE HC	INDIAN	PAIN / ANALGESICS	ANTI-RHEUMATICS, NON-STEROIDAL - SYSTEMIC	ANTI-INFLAMMATORY AND ANTI-RHEUMATIC PRODUCTS	MUSCULO-SKELETAL SYSTEM	ACUTE	2007-07-01	0	0	0	0	0	0	0	0	2	3	0	0	0	0	0	0	0	0	0	0	0	0	0	0	0	0	0	0	0	0	0	0	0	0	0
M1A15	DICLOFENAC + SERRATIOPEPTIDASE | M1A15	2001-01-01	167	ANSER D	NOEL PHARMACEUTICALS	NOEL PHARMACEUTICALS	NOEL	INDIAN	PAIN / ANALGESICS	ANTI-RHEUMATICS, NON-STEROIDAL - SYSTEMIC	ANTI-INFLAMMATORY AND ANTI-RHEUMATIC PRODUCTS	MUSCULO-SKELETAL SYSTEM	ACUTE	2007-06-01	0	0	0	0	0	0	0	0	0	0	0	0	0	0	0	0	0	0	0	0	0	0	0	0	0	0	0	0	0	0	0	0	0	0	0
M1A15	DICLOFENAC + SERRATIOPEPTIDASE | M1A15	2001-01-01	168	TRUFLAM	PACIFIC DRUGS & CHEMICALS	PACIFIC DRUGS & CHEMICALS	PACIFIC DRUGS	INDIAN	PAIN / ANALGESICS	ANTI-RHEUMATICS, NON-STEROIDAL - SYSTEMIC	ANTI-INFLAMMATORY AND ANTI-RHEUMATIC PRODUCTS	MUSCULO-SKELETAL SYSTEM	ACUTE	2007-05-01	0	0	0	0	0	0	0	0	0	0	0	0	0	0	0	0	0	0	0	0	0	0	0	0	0	0	0	0	0	0	0	0	0	0	0
M1A15	DICLOFENAC + SERRATIOPEPTIDASE | M1A15	2001-01-01	169	WISNAC S	WISDOM PHARMA PVT. LTD.	WISDOM PHARMA PVT. LTD.	WISDOM	INDIAN	PAIN / ANALGESICS	ANTI-RHEUMATICS, NON-STEROIDAL - SYSTEMIC	ANTI-INFLAMMATORY AND ANTI-RHEUMATIC PRODUCTS	MUSCULO-SKELETAL SYSTEM	ACUTE	2007-05-01	0	6	0	110	0	253	275	275	0	0	55	110	0	0	0	0	0	0	0	0	0	0	0	0	0	0	0	0	0	0	0	0	0	0	0
M1A15	DICLOFENAC + SERRATIOPEPTIDASE | M1A15	2001-01-01	170	SERAZEN D	PCI PHARMACEUTICALS	PCI PHARMACEUTICALS	PCI PHARMA	INDIAN	PAIN / ANALGESICS	ANTI-RHEUMATICS, NON-STEROIDAL - SYSTEMIC	ANTI-INFLAMMATORY AND ANTI-RHEUMATIC PRODUCTS	MUSCULO-SKELETAL SYSTEM	ACUTE	2007-05-01	0	0	0	0	0	0	0	0	0	0	0	0	0	0	0	0	0	0	0	0	0	0	11	0	30	6	6	10	64	37	0	0	11	0	0
M1A15	DICLOFENAC + SERRATIOPEPTIDASE | M1A15	2001-01-01	171	TURBONAC	M.D.C. PHARMACEUTICALS (P) LTD.	M.D.C. PHARMACEUTICALS (P) LTD.	MDC	INDIAN	PAIN / ANALGESICS	ANTI-RHEUMATICS, NON-STEROIDAL - SYSTEMIC	ANTI-INFLAMMATORY AND ANTI-RHEUMATIC PRODUCTS	MUSCULO-SKELETAL SYSTEM	ACUTE	2007-05-01	159	30	38	9	41	0	0	0	27	0	0	0	0	0	8	34	26	30	0	16	35	111	148	141	111	141	96	95	76	82	96	113	25	16	1
M1A15	DICLOFENAC + SERRATIOPEPTIDASE | M1A15	2001-01-01	172	QUSER P	ADONIS LABORATORIES PVT.LTD	ADONIS LABORATORIES PVT.LTD	ADONIS	INDIAN	PAIN / ANALGESICS	ANTI-RHEUMATICS, NON-STEROIDAL - SYSTEMIC	ANTI-INFLAMMATORY AND ANTI-RHEUMATIC PRODUCTS	MUSCULO-SKELETAL SYSTEM	ACUTE	2007-05-01	0	0	0	0	0	0	0	0	0	0	0	0	0	0	0	0	0	0	0	0	0	0	0	0	0	0	29	38	0	46	98	103	98	91	130
M1A15	DICLOFENAC + SERRATIOPEPTIDASE | M1A15	2001-01-01	173	SERROZ D	MEDOZ PHARMA	MEDOZ PHARMA	MEDOZ PHARMA	INDIAN	PAIN / ANALGESICS	ANTI-RHEUMATICS, NON-STEROIDAL - SYSTEMIC	ANTI-INFLAMMATORY AND ANTI-RHEUMATIC PRODUCTS	MUSCULO-SKELETAL SYSTEM	ACUTE	2007-05-01	0	9	0	0	0	0	5	0	0	0	5	0	0	11	0	13	11	7	11	23	7	35	0	0	7	0	1	7	0	0	0	8	2	0	7
M1A15	DICLOFENAC + SERRATIOPEPTIDASE | M1A15	2001-01-01	174	SERETOCHEM-D	BIOCHEM PHARMACEUTICAL INDS	ZYDUS + BIOCHEM	GENERIC	INDIAN	PAIN / ANALGESICS	ANTI-RHEUMATICS, NON-STEROIDAL - SYSTEMIC	ANTI-INFLAMMATORY AND ANTI-RHEUMATIC PRODUCTS	MUSCULO-SKELETAL SYSTEM	ACUTE	2007-04-01	7	61	154	0	40	54	3	0	0	0	0	0	0	290	0	0	0	0	0	0	0	0	0	0	0	0	246	246	246	295	0	0	0	0	0
M1A15	DICLOFENAC + SERRATIOPEPTIDASE | M1A15	2001-01-01	175	TRONAC S	THRIFT PHARMACEUTICALS	THRIFT PHARMACEUTICALS	THRIFT	INDIAN	PAIN / ANALGESICS	ANTI-RHEUMATICS, NON-STEROIDAL - SYSTEMIC	ANTI-INFLAMMATORY AND ANTI-RHEUMATIC PRODUCTS	MUSCULO-SKELETAL SYSTEM	ACUTE	2007-04-01	278	208	251	218	404	166	313	769	466	145	157	218	166	0	0	46	135	121	39	42	73	14	21	0	0	0	0	0	0	0	0	0	0	0	0
M1A15	DICLOFENAC + SERRATIOPEPTIDASE | M1A15	2001-01-01	176	ECOSERRA D	GALPHA LABORATORIES LTD	GALPHA LABORATORIES LTD	GALPHA	INDIAN	PAIN / ANALGESICS	ANTI-RHEUMATICS, NON-STEROIDAL - SYSTEMIC	ANTI-INFLAMMATORY AND ANTI-RHEUMATIC PRODUCTS	MUSCULO-SKELETAL SYSTEM	ACUTE	2007-04-01	0	0	0	0	0	0	0	0	0	0	0	0	0	0	0	0	0	0	0	0	0	0	0	17	0	0	7	0	0	0	0	0	0	0	0
M1A15	DICLOFENAC + SERRATIOPEPTIDASE | M1A15	2001-01-01	177	KASIDES PLUS	KAISER PHARMACEUTICALS	KAISER PHARMACEUTICALS	KAISER	MNC	PAIN / ANALGESICS	ANTI-RHEUMATICS, NON-STEROIDAL - SYSTEMIC	ANTI-INFLAMMATORY AND ANTI-RHEUMATIC PRODUCTS	MUSCULO-SKELETAL SYSTEM	ACUTE	2007-04-01	315	108	16	151	290	9	12	19	51	18	12	29	22	15	23	11	13	7	10	10	0	0	19	24	6	15	31	51	32	55	18	75	52	45	29
M1A15	DICLOFENAC + SERRATIOPEPTIDASE | M1A15	2001-01-01	178	NEZEN D	SEAGULL LABS(I) LTD	SEAGULL LABS(I) LTD	SEAGULL LAB	INDIAN	PAIN / ANALGESICS	ANTI-RHEUMATICS, NON-STEROIDAL - SYSTEMIC	ANTI-INFLAMMATORY AND ANTI-RHEUMATIC PRODUCTS	MUSCULO-SKELETAL SYSTEM	ACUTE	2007-04-01	23	0	0	0	0	0	0	0	0	0	73	0	0	0	0	0	0	0	0	0	0	0	0	0	0	0	0	0	0	0	0	0	0	0	0
M1A15	DICLOFENAC + SERRATIOPEPTIDASE | M1A15	2001-01-01	179	DILPAR	PARASOL LABORATORIES	PARASOL LABORATORIES	PARASOL	INDIAN	PAIN / ANALGESICS	ANTI-RHEUMATICS, NON-STEROIDAL - SYSTEMIC	ANTI-INFLAMMATORY AND ANTI-RHEUMATIC PRODUCTS	MUSCULO-SKELETAL SYSTEM	ACUTE	2007-04-01	4	81	46	35	34	246	30	28	13	10	342	220	0	110	110	220	220	55	198	114	113	110	116	97	97	234	5	0	303	66	328	325	0	0	0
M1A15	DICLOFENAC + SERRATIOPEPTIDASE | M1A15	2001-01-01	180	ARLAX D	RELAX PHARMA	RELAX PHARMA	RELAX PHARMA	INDIAN	PAIN / ANALGESICS	ANTI-RHEUMATICS, NON-STEROIDAL - SYSTEMIC	ANTI-INFLAMMATORY AND ANTI-RHEUMATIC PRODUCTS	MUSCULO-SKELETAL SYSTEM	ACUTE	2007-04-01	717	741	972	498	555	1082	820	59	10	10	0	0	33	0	0	2	0	0	0	0	0	0	0	0	0	0	0	0	0	0	0	0	0	0	0
M1A15	DICLOFENAC + SERRATIOPEPTIDASE | M1A15	2001-01-01	181	ARTIDIN	HINDUSTAN ANTIBIOTICS LTD	HINDUSTAN ANTIBIOTICS LTD	HINDUSTAN ANTIBIOTICS	INDIAN	PAIN / ANALGESICS	ANTI-RHEUMATICS, NON-STEROIDAL - SYSTEMIC	ANTI-INFLAMMATORY AND ANTI-RHEUMATIC PRODUCTS	MUSCULO-SKELETAL SYSTEM	ACUTE	2007-04-01	210	169	157	58	107	767	329	205	9	0	0	0	0	0	0	0	2	0	0	0	0	0	0	0	0	0	0	0	0	0	0	0	0	0	0
M1A15	DICLOFENAC + SERRATIOPEPTIDASE | M1A15	2001-01-01	182	ECSDASE D	ECSTASY BIOTECH PVT. LTD.	ECSTASY BIOTECH PVT. LTD.	ECSTASY	INDIAN	PAIN / ANALGESICS	ANTI-RHEUMATICS, NON-STEROIDAL - SYSTEMIC	ANTI-INFLAMMATORY AND ANTI-RHEUMATIC PRODUCTS	MUSCULO-SKELETAL SYSTEM	ACUTE	2007-04-01	157	207	136	107	136	43	0	36	0	0	0	0	0	14	0	0	0	107	0	0	0	0	0	0	0	0	0	0	0	0	0	0	0	0	0
M1A15	DICLOFENAC + SERRATIOPEPTIDASE | M1A15	2001-01-01	183	NACDASE	SCOTT-EDIL PHARMACIA LTD.	SCOTT-EDIL PHARMACIA LTD.	SCOTT-EDIL	INDIAN	PAIN / ANALGESICS	ANTI-RHEUMATICS, NON-STEROIDAL - SYSTEMIC	ANTI-INFLAMMATORY AND ANTI-RHEUMATIC PRODUCTS	MUSCULO-SKELETAL SYSTEM	ACUTE	2007-04-01	31	23	0	11	0	6	0	16	5	0	0	0	0	0	0	0	0	0	0	0	0	0	0	0	0	0	0	0	0	0	0	0	0	0	0
M1A15	DICLOFENAC + SERRATIOPEPTIDASE | M1A15	2001-01-01	184	UNIDIC S	UNIMARCK HEALTHCARE LTD	UNIMARCK HEALTHCARE LTD	UNIMARCK	INDIAN	PAIN / ANALGESICS	ANTI-RHEUMATICS, NON-STEROIDAL - SYSTEMIC	ANTI-INFLAMMATORY AND ANTI-RHEUMATIC PRODUCTS	MUSCULO-SKELETAL SYSTEM	ACUTE	2007-04-01	101	0	0	0	0	0	0	0	0	0	0	0	0	0	0	0	0	0	0	0	0	0	0	0	0	0	0	0	0	0	0	0	0	0	0
M1A15	DICLOFENAC + SERRATIOPEPTIDASE | M1A15	2001-01-01	185	KODANZEN D	KOPRAN LTD	KOPRAN LTD	KOPRAN	INDIAN	PAIN / ANALGESICS	ANTI-RHEUMATICS, NON-STEROIDAL - SYSTEMIC	ANTI-INFLAMMATORY AND ANTI-RHEUMATIC PRODUCTS	MUSCULO-SKELETAL SYSTEM	ACUTE	2007-04-01	30	0	12	0	0	0	0	0	0	0	0	0	0	0	0	0	0	0	0	0	0	0	0	0	0	0	0	0	0	0	0	0	0	0	0
M1A15	DICLOFENAC + SERRATIOPEPTIDASE | M1A15	2001-01-01	186	VOLTANASE	M.D.C. PHARMACEUTICALS (P) LTD.	M.D.C. PHARMACEUTICALS (P) LTD.	MDC	INDIAN	PAIN / ANALGESICS	ANTI-RHEUMATICS, NON-STEROIDAL - SYSTEMIC	ANTI-INFLAMMATORY AND ANTI-RHEUMATIC PRODUCTS	MUSCULO-SKELETAL SYSTEM	ACUTE	2007-04-01	76	181	91	604	0	71	0	0	121	60	30	60	0	136	0	83	30	53	98	0	38	151	30	91	60	60	35	0	0	0	114	57	0	35	0
M1A15	DICLOFENAC + SERRATIOPEPTIDASE | M1A15	2001-01-01	187	TARDASE DP	SHREEYAM HEALTHCARE	SHREEYAM HEALTHCARE	SHREEYAM	INDIAN	PAIN / ANALGESICS	ANTI-RHEUMATICS, NON-STEROIDAL - SYSTEMIC	ANTI-INFLAMMATORY AND ANTI-RHEUMATIC PRODUCTS	MUSCULO-SKELETAL SYSTEM	ACUTE	2007-04-01	82	48	37	91	39	57	30	42	242	88	210	221	223	171	158	125	46	54	70	74	80	56	86	89	100	106	77	116	65	87	0	0	0	0	0
M1A15	DICLOFENAC + SERRATIOPEPTIDASE | M1A15	2001-01-01	188	ZOTADASE K	ZOTA PHARMACEUTICALS	ZOTA PHARMACEUTICALS	ZOTA PHARMA	INDIAN	PAIN / ANALGESICS	ANTI-RHEUMATICS, NON-STEROIDAL - SYSTEMIC	ANTI-INFLAMMATORY AND ANTI-RHEUMATIC PRODUCTS	MUSCULO-SKELETAL SYSTEM	ACUTE	2007-04-01	50	24	35	49	38	79	12	59	60	141	121	45	12	28	79	50	48	62	20	44	26	47	15	41	20	14	52	68	96	124	81	79	33	36	38
M1A15	DICLOFENAC + SERRATIOPEPTIDASE | M1A15	2001-01-01	189	MOFEN S	MOREISH PHARMACEUTICALS PVT. LTD.	MOREISH PHARMACEUTICALS PVT. LTD.	MOREISH	INDIAN	PAIN / ANALGESICS	ANTI-RHEUMATICS, NON-STEROIDAL - SYSTEMIC	ANTI-INFLAMMATORY AND ANTI-RHEUMATIC PRODUCTS	MUSCULO-SKELETAL SYSTEM	ACUTE	2007-04-01	2072	2155	985	88	668	676	446	362	583	370	358	269	546	183	90	386	391	530	139	86	0	0	367	147	130	82	37	0	48	0	7	0	0	259	444
M1A15	DICLOFENAC + SERRATIOPEPTIDASE | M1A15	2001-01-01	190	SERAPEP PLUS	FYTOKEM FORMULATIONS	FYTOKEM FORMULATIONS	FYTOKEM	INDIAN	PAIN / ANALGESICS	ANTI-RHEUMATICS, NON-STEROIDAL - SYSTEMIC	ANTI-INFLAMMATORY AND ANTI-RHEUMATIC PRODUCTS	MUSCULO-SKELETAL SYSTEM	ACUTE	2007-04-01	85	97	93	455	32	16	78	94	62	89	108	49	0	0	0	0	0	0	0	0	39	3	0	0	0	0	36	32	7	7	7	7	0	0	0
M1A15	DICLOFENAC + SERRATIOPEPTIDASE | M1A15	2001-01-01	191	ZOGESIC	ENZO BIOPHARMA LTD	ENZO BIOPHARMA LTD	ENZO	INDIAN	PAIN / ANALGESICS	ANTI-RHEUMATICS, NON-STEROIDAL - SYSTEMIC	ANTI-INFLAMMATORY AND ANTI-RHEUMATIC PRODUCTS	MUSCULO-SKELETAL SYSTEM	ACUTE	2007-04-01	541	582	0	0	246	20	411	205	485	45	94	123	487	151	258	240	67	67	22	47	0	10	0	0	0	0	0	0	0	0	0	0	0	0	0
M1A15	DICLOFENAC + SERRATIOPEPTIDASE | M1A15	2001-01-01	192	INPEN SP	CROFORD PHARMA PVT LTD	CROFORD PHARMA PVT LTD	CROFORD	INDIAN	PAIN / ANALGESICS	ANTI-RHEUMATICS, NON-STEROIDAL - SYSTEMIC	ANTI-INFLAMMATORY AND ANTI-RHEUMATIC PRODUCTS	MUSCULO-SKELETAL SYSTEM	ACUTE	2007-04-01	0	0	0	0	0	0	0	0	0	0	0	0	0	0	0	0	0	0	0	0	0	0	0	0	0	0	0	0	0	0	0	0	0	0	0
M1A15	DICLOFENAC + SERRATIOPEPTIDASE | M1A15	2001-01-01	193	DICLOTIS S	SHIELD PHARMACEUTICALS	SHIELD PHARMACEUTICALS	SHIELD	INDIAN	PAIN / ANALGESICS	ANTI-RHEUMATICS, NON-STEROIDAL - SYSTEMIC	ANTI-INFLAMMATORY AND ANTI-RHEUMATIC PRODUCTS	MUSCULO-SKELETAL SYSTEM	ACUTE	2007-04-01	25	6	14	13	26	22	47	31	42	29	29	0	0	0	0	0	0	0	0	0	0	0	0	0	0	0	0	0	0	0	0	0	0	0	0
M1A15	DICLOFENAC + SERRATIOPEPTIDASE | M1A15	2001-01-01	194	REDASE DP	RELAX PHARMA	RELAX PHARMA	RELAX PHARMA	INDIAN	PAIN / ANALGESICS	ANTI-RHEUMATICS, NON-STEROIDAL - SYSTEMIC	ANTI-INFLAMMATORY AND ANTI-RHEUMATIC PRODUCTS	MUSCULO-SKELETAL SYSTEM	ACUTE	2007-04-01	1247	1091	1153	914	540	0	0	0	0	0	0	0	0	0	0	0	0	0	0	0	0	0	0	0	0	0	0	0	0	0	0	0	0	0	0
M1A15	DICLOFENAC + SERRATIOPEPTIDASE | M1A15	2001-01-01	195	FLASER D	VANGUARD THERAPEUTICS P. LTD	VANGUARD THERAPEUTICS P. LTD	VANGUARD	INDIAN	PAIN / ANALGESICS	ANTI-RHEUMATICS, NON-STEROIDAL - SYSTEMIC	ANTI-INFLAMMATORY AND ANTI-RHEUMATIC PRODUCTS	MUSCULO-SKELETAL SYSTEM	ACUTE	2007-04-01	3417	2103	2326	2641	6597	2756	3790	3052	4083	2386	3396	369	41	0	0	0	0	0	0	0	0	0	0	0	0	0	0	0	0	0	0	0	0	0	0
M1A15	DICLOFENAC + SERRATIOPEPTIDASE | M1A15	2001-01-01	196	ENDOSPAZ S	DIAL PHARMACEUTICALS PVT. LTD.	DIAL PHARMACEUTICALS PVT. LTD.	DIAL	INDIAN	PAIN / ANALGESICS	ANTI-RHEUMATICS, NON-STEROIDAL - SYSTEMIC	ANTI-INFLAMMATORY AND ANTI-RHEUMATIC PRODUCTS	MUSCULO-SKELETAL SYSTEM	ACUTE	2007-04-01	462	700	695	498	382	81	315	172	241	128	348	588	528	808	539	633	487	342	559	517	594	787	362	203	421	213	217	166	157	138	208	230	699	468	811
M1A15	DICLOFENAC + SERRATIOPEPTIDASE | M1A15	2001-01-01	197	SERRAFLAM PLUS	MOTHER REMEDIES	MOTHER REMEDIES	MOTHER REMEDIES	INDIAN	PAIN / ANALGESICS	ANTI-RHEUMATICS, NON-STEROIDAL - SYSTEMIC	ANTI-INFLAMMATORY AND ANTI-RHEUMATIC PRODUCTS	MUSCULO-SKELETAL SYSTEM	ACUTE	2007-04-01	993	1323	1228	1210	1648	1558	1636	1621	1543	1599	1582	1615	149	155	128	1265	1189	2086	1625	1718	1942	1866	1880	1762	1409	1756	1400	1402	1737	2032	2032	2032	2166	1815	1512
M1A15	DICLOFENAC + SERRATIOPEPTIDASE | M1A15	2001-01-01	198	MORSER D	MOREPEN LABORATORIES LIMITED	MOREPEN LABORATORIES LIMITED	MOREPEN	INDIAN	PAIN / ANALGESICS	ANTI-RHEUMATICS, NON-STEROIDAL - SYSTEMIC	ANTI-INFLAMMATORY AND ANTI-RHEUMATIC PRODUCTS	MUSCULO-SKELETAL SYSTEM	ACUTE	2007-04-01	1949	270	1351	1344	1578	590	1638	553	60	672	471	0	0	0	0	0	0	0	0	0	0	0	0	0	0	86	36	0	0	0	0	0	0	0	0
M1A15	DICLOFENAC + SERRATIOPEPTIDASE | M1A15	2001-01-01	199	DICLODASE P	CLYDE BIOTECH (P) LTD	CLYDE BIOTECH (P) LTD	CLYDE	INDIAN	PAIN / ANALGESICS	ANTI-RHEUMATICS, NON-STEROIDAL - SYSTEMIC	ANTI-INFLAMMATORY AND ANTI-RHEUMATIC PRODUCTS	MUSCULO-SKELETAL SYSTEM	ACUTE	2007-04-01	251	152	242	149	385	173	299	77	593	430	320	255	456	254	545	738	411	150	323	721	614	772	420	388	187	607	268	203	473	352	189	106	390	769	121
M1A15	DICLOFENAC + SERRATIOPEPTIDASE | M1A15	2001-01-01	200	SERRODASE D	SIESTA PHARMA	SIESTA PHARMA	SIESTA PHARMA	INDIAN	PAIN / ANALGESICS	ANTI-RHEUMATICS, NON-STEROIDAL - SYSTEMIC	ANTI-INFLAMMATORY AND ANTI-RHEUMATIC PRODUCTS	MUSCULO-SKELETAL SYSTEM	ACUTE	2007-04-01	113	79	82	174	167	129	187	155	270	231	206	110	97	81	64	118	60	36	38	99	69	50	413	59	76	45	76	75	16	1	0	92	15	0	6
M1A15	DICLOFENAC + SERRATIOPEPTIDASE | M1A15	2001-01-01	201	KSER	NITRO ORGANICS	NITRO ORGANICS	NITRO ORGANICS	INDIAN	PAIN / ANALGESICS	ANTI-RHEUMATICS, NON-STEROIDAL - SYSTEMIC	ANTI-INFLAMMATORY AND ANTI-RHEUMATIC PRODUCTS	MUSCULO-SKELETAL SYSTEM	ACUTE	2007-04-01	0	0	0	0	0	0	0	0	974	0	10	22	793	102	18	21	26	13	10	17	8	91	5	5	13	0	0	0	0	0	0	0	0	0	0
M1A15	DICLOFENAC + SERRATIOPEPTIDASE | M1A15	2001-01-01	202	INFASER	AGRON REMEDIES PVT. LTD.	AGRON REMEDIES PVT. LTD.	AGRON	INDIAN	PAIN / ANALGESICS	ANTI-RHEUMATICS, NON-STEROIDAL - SYSTEMIC	ANTI-INFLAMMATORY AND ANTI-RHEUMATIC PRODUCTS	MUSCULO-SKELETAL SYSTEM	ACUTE	2007-04-01	54	108	132	138	74	191	84	60	36	0	0	0	0	0	0	0	0	332	0	0	0	0	0	0	0	0	0	0	0	0	0	0	0	0	0
M1A15	DICLOFENAC + SERRATIOPEPTIDASE | M1A15	2001-01-01	203	SERZEC	ZEUS PHARMA	ZEUS PHARMA	ZEUS PHARMA	INDIAN	PAIN / ANALGESICS	ANTI-RHEUMATICS, NON-STEROIDAL - SYSTEMIC	ANTI-INFLAMMATORY AND ANTI-RHEUMATIC PRODUCTS	MUSCULO-SKELETAL SYSTEM	ACUTE	2007-04-01	75	61	73	105	200	172	251	70	162	128	52	10	6	37	33	37	202	0	127	25	18	161	25	79	13	31	13	20	10	8	40	0	15	55	40
M1A15	DICLOFENAC + SERRATIOPEPTIDASE | M1A15	2001-01-01	204	SERATODASE D	MARC PHARMA	MARC PHARMA	MARC PHARMA	INDIAN	PAIN / ANALGESICS	ANTI-RHEUMATICS, NON-STEROIDAL - SYSTEMIC	ANTI-INFLAMMATORY AND ANTI-RHEUMATIC PRODUCTS	MUSCULO-SKELETAL SYSTEM	ACUTE	2007-04-01	104	201	65	83	69	255	176	69	30	8	15	93	70	15	12	9	12	0	0	0	0	0	1	1	1	0	0	0	0	0	0	0	0	0	0
M1A15	DICLOFENAC + SERRATIOPEPTIDASE | M1A15	2001-01-01	205	PEPTIZEN D	ORGANIC LABORATORIES	ORGANIC LABORATORIES	ORGANIC LAB	INDIAN	PAIN / ANALGESICS	ANTI-RHEUMATICS, NON-STEROIDAL - SYSTEMIC	ANTI-INFLAMMATORY AND ANTI-RHEUMATIC PRODUCTS	MUSCULO-SKELETAL SYSTEM	ACUTE	2007-04-01	1757	2579	1801	1509	937	941	2205	299	560	357	115	337	428	19	83	41	402	2570	3052	1220	1889	1697	1393	1393	0	9	186	49	298	10	622	300	172	172	288
M1A15	DICLOFENAC + SERRATIOPEPTIDASE | M1A15	2001-01-01	206	SACDASE D	SYNERGY DIAGNOSTICS PVT.LTD	SYNERGY DIAGNOSTICS PVT.LTD	SYNERGY DIAGNOSTICS	INDIAN	PAIN / ANALGESICS	ANTI-RHEUMATICS, NON-STEROIDAL - SYSTEMIC	ANTI-INFLAMMATORY AND ANTI-RHEUMATIC PRODUCTS	MUSCULO-SKELETAL SYSTEM	ACUTE	2007-04-01	170	210	175	240	130	390	215	45	100	85	35	85	105	135	235	75	170	50	0	0	20	80	42	60	60	43	40	220	242	295	300	0	20	100	20
M1A15	DICLOFENAC + SERRATIOPEPTIDASE | M1A15	2001-01-01	207	ALTER D	HOPE LIFE SCIENCES	HOPE LIFE SCIENCES	HOPE	INDIAN	PAIN / ANALGESICS	ANTI-RHEUMATICS, NON-STEROIDAL - SYSTEMIC	ANTI-INFLAMMATORY AND ANTI-RHEUMATIC PRODUCTS	MUSCULO-SKELETAL SYSTEM	ACUTE	2007-04-01	14	0	4	0	0	0	0	0	0	0	0	0	0	0	0	0	0	0	0	0	0	0	0	0	0	0	0	0	0	0	0	0	0	0	0
M1A15	DICLOFENAC + SERRATIOPEPTIDASE | M1A15	2001-01-01	208	SERPIK D	AARPIK REMEDIES PVT.LTD.	AARPIK REMEDIES PVT.LTD.	AARPIK	INDIAN	PAIN / ANALGESICS	ANTI-RHEUMATICS, NON-STEROIDAL - SYSTEMIC	ANTI-INFLAMMATORY AND ANTI-RHEUMATIC PRODUCTS	MUSCULO-SKELETAL SYSTEM	ACUTE	2007-04-01	0	56	0	42	15	30	160	137	0	15	16	35	39	16	15	9	12	9	189	3	28	113	16	3	27	18	56	138	192	128	123	0	0	0	0
M1A15	DICLOFENAC + SERRATIOPEPTIDASE | M1A15	2001-01-01	209	TARDASE	SHREEYAM HEALTHCARE	SHREEYAM HEALTHCARE	SHREEYAM	INDIAN	PAIN / ANALGESICS	ANTI-RHEUMATICS, NON-STEROIDAL - SYSTEMIC	ANTI-INFLAMMATORY AND ANTI-RHEUMATIC PRODUCTS	MUSCULO-SKELETAL SYSTEM	ACUTE	2007-04-01	16	3	2	23	3	0	8	3	10	7	20	13	4	8	10	19	13	18	3	24	11	30	9	14	12	22	6	6	9	6	3	9	18	4	8
M1A15	DICLOFENAC + SERRATIOPEPTIDASE | M1A15	2001-01-01	210	REDASE D	RELAX PHARMA	RELAX PHARMA	RELAX PHARMA	INDIAN	PAIN / ANALGESICS	ANTI-RHEUMATICS, NON-STEROIDAL - SYSTEMIC	ANTI-INFLAMMATORY AND ANTI-RHEUMATIC PRODUCTS	MUSCULO-SKELETAL SYSTEM	ACUTE	2007-04-01	73	135	0	0	42	114	114	114	145	62	0	0	0	0	0	0	0	0	0	0	0	0	0	0	0	0	0	0	0	0	0	0	0	0	0
M1A15	DICLOFENAC + SERRATIOPEPTIDASE | M1A15	2001-01-01	211	MALOPEP D	KLAR SEHEN PVT. LTD	KLAR SEHEN PVT. LTD	KLAR SEHEN	INDIAN	PAIN / ANALGESICS	ANTI-RHEUMATICS, NON-STEROIDAL - SYSTEMIC	ANTI-INFLAMMATORY AND ANTI-RHEUMATIC PRODUCTS	MUSCULO-SKELETAL SYSTEM	ACUTE	2007-04-01	4	32	0	89	111	132	115	108	164	195	115	152	190	167	128	160	0	126	160	135	137	216	135	155	205	186	0	0	0	0	0	0	0	0	0
M1A15	DICLOFENAC + SERRATIOPEPTIDASE | M1A15	2001-01-01	212	DICLOSON S	PATSON LABORATORIES PVT. LTD.	PATSON LABORATORIES PVT. LTD.	PATSON	INDIAN	PAIN / ANALGESICS	ANTI-RHEUMATICS, NON-STEROIDAL - SYSTEMIC	ANTI-INFLAMMATORY AND ANTI-RHEUMATIC PRODUCTS	MUSCULO-SKELETAL SYSTEM	ACUTE	2007-04-01	35	21	21	92	0	0	0	0	0	0	0	0	0	0	0	0	0	0	0	0	0	0	0	0	0	0	0	0	0	0	0	0	0	0	0
M1A15	DICLOFENAC + SERRATIOPEPTIDASE | M1A15	2001-01-01	213	LIFODASE D	LIFE LINE BIOTECH LTD.	LIFE LINE BIOTECH LTD.	LIFE LINE	INDIAN	PAIN / ANALGESICS	ANTI-RHEUMATICS, NON-STEROIDAL - SYSTEMIC	ANTI-INFLAMMATORY AND ANTI-RHEUMATIC PRODUCTS	MUSCULO-SKELETAL SYSTEM	ACUTE	2007-04-01	0	0	0	0	0	0	0	0	0	0	0	0	0	0	0	0	0	0	0	0	0	0	0	0	0	0	0	0	0	0	0	0	0	0	0
M1A15	DICLOFENAC + SERRATIOPEPTIDASE | M1A15	2001-01-01	214	DICFEN S	INDICA LABORATORIES PVT. LTD.	INDICA LABORATORIES PVT. LTD.	INDICA	INDIAN	PAIN / ANALGESICS	ANTI-RHEUMATICS, NON-STEROIDAL - SYSTEMIC	ANTI-INFLAMMATORY AND ANTI-RHEUMATIC PRODUCTS	MUSCULO-SKELETAL SYSTEM	ACUTE	2007-04-01	120	139	106	115	99	96	250	180	123	151	224	232	227	177	178	93	177	93	0	0	0	0	0	0	0	0	0	0	0	0	0	0	0	0	0
M1A15	DICLOFENAC + SERRATIOPEPTIDASE | M1A15	2001-01-01	215	PEPTISOJ D	PSYCORMEDIES	PSYCORMEDIES	PSYCORMEDIES	INDIAN	PAIN / ANALGESICS	ANTI-RHEUMATICS, NON-STEROIDAL - SYSTEMIC	ANTI-INFLAMMATORY AND ANTI-RHEUMATIC PRODUCTS	MUSCULO-SKELETAL SYSTEM	ACUTE	2007-04-01	0	0	0	0	0	0	0	0	3	0	0	0	5	35	21	48	31	48	49	59	51	0	0	0	0	0	0	0	0	0	0	0	0	0	0
M1A15	DICLOFENAC + SERRATIOPEPTIDASE | M1A15	2001-01-01	216	STALOGESIC S	STALLION LABORATORIES (P) LTD	STALLION LABORATORIES (P) LTD	STALLION	INDIAN	PAIN / ANALGESICS	ANTI-RHEUMATICS, NON-STEROIDAL - SYSTEMIC	ANTI-INFLAMMATORY AND ANTI-RHEUMATIC PRODUCTS	MUSCULO-SKELETAL SYSTEM	ACUTE	2007-04-01	155	3	158	65	893	105	188	124	177	17	36	31	54	0	0	8	0	0	0	17	152	40	10	123	111	105	9	80	51	76	45	33	122	48	51
M1A15	DICLOFENAC + SERRATIOPEPTIDASE | M1A15	2001-01-01	217	SERA D	TOTAL HEALTH CARE	TOTAL HEALTH CARE	TOTAL HEALTHCARE	INDIAN	PAIN / ANALGESICS	ANTI-RHEUMATICS, NON-STEROIDAL - SYSTEMIC	ANTI-INFLAMMATORY AND ANTI-RHEUMATIC PRODUCTS	MUSCULO-SKELETAL SYSTEM	ACUTE	2007-04-01	31	35	90	176	118	174	203	296	255	245	202	165	249	183	400	224	460	232	244	285	228	253	191	234	156	148	23	28	0	17	17	17	17	0	0
M1A15	DICLOFENAC + SERRATIOPEPTIDASE | M1A15	2001-01-01	218	DEMO S	NORDIC PHARMA LTD	NORDIC PHARMA LTD	NORDIC	INDIAN	PAIN / ANALGESICS	ANTI-RHEUMATICS, NON-STEROIDAL - SYSTEMIC	ANTI-INFLAMMATORY AND ANTI-RHEUMATIC PRODUCTS	MUSCULO-SKELETAL SYSTEM	ACUTE	2007-04-01	151	218	117	211	519	268	1	107	277	133	146	173	264	132	53	52	45	303	462	462	462	526	0	25	270	502	70	33	11	133	22	109	179	133	171
M1A15	DICLOFENAC + SERRATIOPEPTIDASE | M1A15	2001-01-01	219	ACNEC ZEN	ACME PHARMACEUTICALS	ACME PHARMACEUTICALS	ACME PHARMA	INDIAN	PAIN / ANALGESICS	ANTI-RHEUMATICS, NON-STEROIDAL - SYSTEMIC	ANTI-INFLAMMATORY AND ANTI-RHEUMATIC PRODUCTS	MUSCULO-SKELETAL SYSTEM	ACUTE	2007-04-01	285	404	386	256	155	336	124	101	105	282	144	136	251	183	146	213	222	336	276	303	530	182	91	91	343	0	224	404	292	198	213	210	134	0	0
M1A15	DICLOFENAC + SERRATIOPEPTIDASE | M1A15	2001-01-01	220	DACPAR S	HEALTH CARE FORMULATIONS PVT. LTD.	HEALTH CARE FORMULATIONS PVT. LTD.	HEALTH CARE FORMULATION	INDIAN	PAIN / ANALGESICS	ANTI-RHEUMATICS, NON-STEROIDAL - SYSTEMIC	ANTI-INFLAMMATORY AND ANTI-RHEUMATIC PRODUCTS	MUSCULO-SKELETAL SYSTEM	ACUTE	2007-04-01	41	39	33	43	70	0	36	0	33	0	14	0	0	42	0	81	0	0	0	0	0	21	0	6	0	22	2	38	0	0	20	16	53	16	19
M1A15	DICLOFENAC + SERRATIOPEPTIDASE | M1A15	2001-01-01	221	INFLAZYME D	MOXY LAB	MOXY LAB	MOXY LAB	INDIAN	PAIN / ANALGESICS	ANTI-RHEUMATICS, NON-STEROIDAL - SYSTEMIC	ANTI-INFLAMMATORY AND ANTI-RHEUMATIC PRODUCTS	MUSCULO-SKELETAL SYSTEM	ACUTE	2007-04-01	331	369	264	373	389	363	287	281	302	0	0	0	0	0	0	0	30	54	10	47	58	371	327	220	426	501	514	701	403	407	291	600	384	344	370
M1A15	DICLOFENAC + SERRATIOPEPTIDASE | M1A15	2001-01-01	222	WISER DK	WINDLAS BIOTECH LTD	WINDLAS BIOTECH LTD	WINDLAS	INDIAN	PAIN / ANALGESICS	ANTI-RHEUMATICS, NON-STEROIDAL - SYSTEMIC	ANTI-INFLAMMATORY AND ANTI-RHEUMATIC PRODUCTS	MUSCULO-SKELETAL SYSTEM	ACUTE	2007-04-01	0	100	0	2	220	600	809	627	500	318	619	373	421	439	209	164	164	273	109	273	218	82	0	55	191	218	127	118	155	109	200	473	545	545	545
M1A15	DICLOFENAC + SERRATIOPEPTIDASE | M1A15	2001-01-01	223	TRAUMANIL(RUI)	RUSI REMEDIES P. LTD.	RUSI REMEDIES P. LTD.	RUSI	INDIAN	PAIN / ANALGESICS	ANTI-RHEUMATICS, NON-STEROIDAL - SYSTEMIC	ANTI-INFLAMMATORY AND ANTI-RHEUMATIC PRODUCTS	MUSCULO-SKELETAL SYSTEM	ACUTE	2007-02-01	787	562	1422	389	1110	746	808	1112	1146	456	341	143	100	159	63	161	230	237	290	319	307	131	189	354	322	347	157	173	423	361	673	337	812	388	304
M1A15	DICLOFENAC + SERRATIOPEPTIDASE | M1A15	2001-01-01	224	DIFLAC SP	RADICURA PHARMA	RADICURA PHARMA	RADICURA	INDIAN	PAIN / ANALGESICS	ANTI-RHEUMATICS, NON-STEROIDAL - SYSTEMIC	ANTI-INFLAMMATORY AND ANTI-RHEUMATIC PRODUCTS	MUSCULO-SKELETAL SYSTEM	ACUTE	2007-01-01	0	0	0	0	0	0	0	0	0	0	0	0	0	0	0	0	0	0	0	0	0	0	0	0	0	0	0	0	0	0	0	0	0	0	0
M1A15	DICLOFENAC + SERRATIOPEPTIDASE | M1A15	2001-01-01	225	FENDASE	SIOMOND PHARMACEUTICALS	SIOMOND PHARMACEUTICALS	SIOMOND	INDIAN	PAIN / ANALGESICS	ANTI-RHEUMATICS, NON-STEROIDAL - SYSTEMIC	ANTI-INFLAMMATORY AND ANTI-RHEUMATIC PRODUCTS	MUSCULO-SKELETAL SYSTEM	ACUTE	2005-11-01	0	22	13	101	54	59	72	80	22	0	4	56	38	10	36	105	26	11	125	29	130	89	125	140	185	376	229	237	56	93	75	51	40	16	16
M1A15	DICLOFENAC + SERRATIOPEPTIDASE | M1A15	2001-01-01	226	ACTIMOL S	PHARMED LTD	PHARMED LTD	PHARMED	INDIAN	PAIN / ANALGESICS	ANTI-RHEUMATICS, NON-STEROIDAL - SYSTEMIC	ANTI-INFLAMMATORY AND ANTI-RHEUMATIC PRODUCTS	MUSCULO-SKELETAL SYSTEM	ACUTE	2005-11-01	404	492	611	1510	507	859	302	875	743	468	3097	1971	1552	0	407	0	1625	0	505	436	529	278	436	386	708	228	112	50	70	163	94	61	34	46	39
M1A15	DICLOFENAC + SERRATIOPEPTIDASE | M1A15	2001-01-01	227	DOFEC S	DWD PHARMACEUTICALS LTD	DWD PHARMACEUTICALS LTD	NOETIC	INDIAN	PAIN / ANALGESICS	ANTI-RHEUMATICS, NON-STEROIDAL - SYSTEMIC	ANTI-INFLAMMATORY AND ANTI-RHEUMATIC PRODUCTS	MUSCULO-SKELETAL SYSTEM	ACUTE	2005-08-01	1458	2266	1853	2451	2132	1973	1567	1402	1763	1612	1494	1788	1389	1801	1123	778	810	936	785	1060	1003	781	703	1274	932	858	792	972	828	932	966	862	818	681	934
M1A15	DICLOFENAC + SERRATIOPEPTIDASE | M1A15	2001-01-01	228	SIP	WENS PHARMA PVT LTD	WENS PHARMA PVT LTD	WENS PHARMA	INDIAN	PAIN / ANALGESICS	ANTI-RHEUMATICS, NON-STEROIDAL - SYSTEMIC	ANTI-INFLAMMATORY AND ANTI-RHEUMATIC PRODUCTS	MUSCULO-SKELETAL SYSTEM	ACUTE	2005-05-01	0	0	0	0	4	8	0	77	28	52	16	0	0	0	0	0	0	0	0	0	0	0	0	0	0	0	0	0	0	0	0	0	0	0	0
M1A15	DICLOFENAC + SERRATIOPEPTIDASE | M1A15	2001-01-01	229	SERAVOLT	INDUSKEN PHARMA PVT. LTD.	INDUSKEN PHARMA PVT. LTD.	INDUSKEN PHARMA	INDIAN	PAIN / ANALGESICS	ANTI-RHEUMATICS, NON-STEROIDAL - SYSTEMIC	ANTI-INFLAMMATORY AND ANTI-RHEUMATIC PRODUCTS	MUSCULO-SKELETAL SYSTEM	ACUTE	2005-05-01	2324	1653	2184	645	1769	3427	2817	3705	2873	4220	4950	4080	4307	3443	3743	3088	3668	4411	2873	2997	3325	1977	3652	3388	2632	0	0	3252	3507	2899	1945	2553	865	439	490
M1A15	DICLOFENAC + SERRATIOPEPTIDASE | M1A15	2001-01-01	230	KINETO D	SYSTOPIC LABORATORIES LTD-MEM	SYSTOPIC LABORATORIES LTD-MEM	SYSTOPIC LABORATORIES	INDIAN	PAIN / ANALGESICS	ANTI-RHEUMATICS, NON-STEROIDAL - SYSTEMIC	ANTI-INFLAMMATORY AND ANTI-RHEUMATIC PRODUCTS	MUSCULO-SKELETAL SYSTEM	ACUTE	2005-04-01	9105	8474	8133	6167	5060	3979	3359	2141	1027	1535	259	368	235	684	161	0	127	192	265	16	19	0	0	0	0	138	35	0	116	116	117	116	0	14	71
M1A15	DICLOFENAC + SERRATIOPEPTIDASE | M1A15	2001-01-01	231	SERFEN	STADCHEM OF INDIA	STADCHEM OF INDIA	STADCHEM	INDIAN	PAIN / ANALGESICS	ANTI-RHEUMATICS, NON-STEROIDAL - SYSTEMIC	ANTI-INFLAMMATORY AND ANTI-RHEUMATIC PRODUCTS	MUSCULO-SKELETAL SYSTEM	ACUTE	2005-03-01	0	0	6	24	24	2	16	12	6	5	13	11	21	15	8	8	14	7	0	2	0	4	3	1	16	7	4	8	2	0	1	0	0	0	2
M1A15	DICLOFENAC + SERRATIOPEPTIDASE | M1A15	2001-01-01	232	SERANAC	TORQUE PHARMACEUTICALS PVT LTD	TORQUE PHARMACEUTICALS PVT LTD	TORQUE	INDIAN	PAIN / ANALGESICS	ANTI-RHEUMATICS, NON-STEROIDAL - SYSTEMIC	ANTI-INFLAMMATORY AND ANTI-RHEUMATIC PRODUCTS	MUSCULO-SKELETAL SYSTEM	ACUTE	2005-01-01	44	111	44	44	18	0	50	0	0	0	0	0	0	0	0	0	0	0	0	0	0	0	0	0	0	0	0	0	0	0	0	0	0	0	0
M1A15	DICLOFENAC + SERRATIOPEPTIDASE | M1A15	2001-01-01	233	DOLASE	SAPIENT	SAPIENT	SAPIENT	INDIAN	PAIN / ANALGESICS	ANTI-RHEUMATICS, NON-STEROIDAL - SYSTEMIC	ANTI-INFLAMMATORY AND ANTI-RHEUMATIC PRODUCTS	MUSCULO-SKELETAL SYSTEM	ACUTE	2005-01-01	96	107	124	132	79	126	135	4	65	54	54	54	0	0	0	0	0	0	30	39	58	15	26	35	47	45	0	0	0	0	0	0	0	0	0
M1A15	DICLOFENAC + SERRATIOPEPTIDASE | M1A15	2001-01-01	234	PEPZEN D	CADILA PHARMACEUTICALS LTD	CADILA PHARMACEUTICALS LTD	GENVISTA	INDIAN	PAIN / ANALGESICS	ANTI-RHEUMATICS, NON-STEROIDAL - SYSTEMIC	ANTI-INFLAMMATORY AND ANTI-RHEUMATIC PRODUCTS	MUSCULO-SKELETAL SYSTEM	ACUTE	2004-07-01	0	2	2	2	2	0	0	0	0	0	0	0	0	0	0	0	0	0	0	0	0	0	0	0	102	218	0	0	0	0	0	0	1	1	0
[truncated: 1,915 more rows]
[truncated: 92 more columns]

## Sheet: Metformin
SG CODE	SUBGROUP	SUBGROUP LAUNCH DATE	RANK	BRAND	COMPANY	CORPORATE	DIVISION	INDIAN / MNC	SUPERGROUP	GROUP	CLASS	THERAPY	ACUTE/CHRONIC	BRAND LAUNCH DATE	Sales UnitNov-2007	Sales UnitDec-2007	Sales UnitJan-2008	Sales UnitFeb-2008	Sales UnitMar-2008	Sales UnitApr-2008	Sales UnitMay-2008	Sales UnitJun-2008	Sales UnitJul-2008	Sales UnitAug-2008	Sales UnitSep-2008	Sales UnitOct-2008	Sales UnitNov-2008	Sales UnitDec-2008	Sales UnitJan-2009	Sales UnitFeb-2009	Sales UnitMar-2009	Sales UnitApr-2009	Sales UnitMay-2009	Sales UnitJun-2009	Sales UnitJul-2009	Sales UnitAug-2009	Sales UnitSep-2009	Sales UnitOct-2009	Sales UnitNov-2009	Sales UnitDec-2009	Sales UnitJan-2010	Sales UnitFeb-2010	Sales UnitMar-2010	Sales UnitApr-2010	Sales UnitMay-2010	Sales UnitJun-2010	Sales UnitJul-2010	Sales UnitAug-2010	Sales UnitSep-2010
[truncated: 540 more rows]
[truncated: 85 more columns]

[truncated: 2 more sheets: AntiDepBenzo, AntiPsychotics]
