# Supplementary material for: Use of Fixed Dose Combination (FDC) Drugs in India: Central Regulatory Approval and Sales of FDCs Containing Non-Steroidal Anti-Inflammatory Drugs (NSAIDs), Metformin, or Psychotropic Drugs
Source: PLoS Med. 2015 May 12;12(5):e1001826. doi: 10.1371/journal.pmed.1001826 (PMC4428752; doi:10.1371/journal.pmed.1001826)
Supplement: S3 Table — Summary of total annual oral sales volumes (FDCs and SDFs) for NSAID, metformin, anti-depressant/benzodiazepine, and anti-psychotic FDCs, November 2007–October 2012. (XLSX) [file pmed.1001826.s003.xlsx]

## Sheet: FDC_SDF Vol Fig2
Figure 1 and supporting data
FDCs as % of total sales volume
	Nov07-Oct08	Nov08-Oct09	Nov09-Oct10	Nov10-Oct11	Nov11-Oct12
NSAID	0.57	0.578767	0.6	0.596495	0.62051
Metformin	0.4926	0.4972	0.5158	0.5402	0.5573
Anti-psychotic	0.306714	0.33222	0.351303	0.356867	0.362147
Anti-dep/Benzo	0.165667	0.174226	0.172249	0.169405	0.17713
NSAIDS	Total Units Nov07-Oct08	Total Units Nov08-Oct09	Total Units Nov09-Oct10	Total Units Nov10-Oct11	Total Units Nov11-Oct12
NSAID SDF	418.96m	443.45m	454.33m	463.30m	448.53m
NSAID FDC	549.69m	621.1	679.77	702.10m	732.88
NSAID TOTAL	968.65	1064.55	1134.1	1165.4	1181.41
FDC as % of TOTAL	0.5675	0.5834	0.5994	0.6025	0.62051
Sales volume in Units(millions) of 10 tablets/capsules; SDF = single drug formulation; FDC = Fixed dose combination
Metformin	India: Annual sales volumes (millions of units)
	2007-08	2008-09	2009-10	2010-11	2011-12
Metformin FDCs Total	234.5	286.7	333.2	394.1	455.4
Diabetes FDCs Total	237.4	289.3	336.1	396.8	457.9
Diabetes SDFs Total	238.586	287.304	309.889	332.701	359.235
All oral diabetic drugs	475.986	576.604	645.989	729.501	817.135
Metformin FDCs as % of sales volume of all oral diabetic drugs	0.493	0.497	0.516	0.54	0.557
	Sales volume in Units of 10 tablets/capsules (millions)
Anti-Depressant, benzodiazepine	Total Nov07-Oct08	Total Nov08-Oct09	Total Nov09-Oct10	Total Nov10-Oct11	Total Nov11-Oct12
FDC TOTAL	50.4549	55.5563	57.8072	58.8822	62.9285
SDF TOTAL	254.48	264.319	278.61	289.328	293.031
FDC+SDF TOTAL	304.935	319.875	336.417	348.21	355.959
FDC as %Total	0.165461	0.173681	0.172249	0.1691	0.176786
	Sales volume in Units of 10 tablets/capsules (millions)
Anti- psychotics	Total Nov07-Oct08	Total Nov08-Oct09	Total Nov09-Oct10	Total Nov10-Oct11	Total Nov11-Oct12
ANTI-PSYCHOTIC FDC	28.3885	32.4668	38.3318	39.6824	41.9291
ANTI-PSYCHOTIC SDF	64.1685	65.2601	70.7816	71.5142	73.8502
Total anti-psychotics SDF+FDC	92.557	97.7268	109.113	111.197	115.779
FDC as %Total	0.306714	0.33222	0.351303	0.356867	0.362147

## Sheet: Figure1
Proportions of FDCs in each therapeutic group arising from unapproved formulations
	NSAID*	Metformin	Anti-Dep_Benzo	Anti-Psychotic
Formulations	0.73	0.2	0.81	0.7
Products	0.43	0.02	0.76	0.78
Sales volume	0.28	0.004	0.69	0.43
Sales value	0.37	0.003	0.43	0.26
*products, volume & value excluding 'other' products
